# Supplementary material for: 5-Phenyl-3-(2-phosphono­eth­yl)-1,2,3-triazol-1-ium chloride
Source: IUCrdata. 2022 Feb 25;7(Pt 2):x220189. doi: 10.1107/S2414314622001894 (PMC9462002; doi:10.1107/S2414314622001894)
Supplement: Supplementary file 1 [file x-07-x220189-sup1.cif]

##############################################################################
#                                                                            #
# This CIF contains the data for a data article accepted for                 #
# publication in IUCrData. It conforms to the requirements of                #
# Notes for Authors for IUCrData, and has been                               #
# peer reviewed under the auspices of IUCrData.                              #
#                                                                            #
# Full details of the Crystallographic Information File format               #
# are given in the paper "The Crystallographic Information File (CIF):       #
# a New Standard Archive File for Crystallography" by S. R. Hall, F. H.      #
# Allen and I. D. Brown [Acta Cryst. (1991), A47, 655-685].                  #
#                                                                            #
# The current version of the core CIF dictionary is obtainable from          #
# ftp://ftp.iucr.org/pub/cif_core.dic.                                       #
#                                                                            #
# Software is freely available for graphical display of the structure(s)     #
# in this CIF. For information consult the CIF software page                 #
# http://www.iucr.org/resources/cif/software.                                #
#                                                                            #
# This file may be used for bona fide research purposes within the           #
# scientific community so long as proper attribution is given to the data    # 
# article from which it was obtained.                                        #
#                                                                            #
##############################################################################
data_I
_audit_creation_method
;
Olex2 1.3
(compiled 2020.11.12 svn.r5f609507 for OlexSys, GUI svn.r6272)
;
_journal_date_recd_electronic     2022-02-05
_journal_date_accepted     2022-02-17
_journal_name_full     'IUCrData'
_journal_year     2022
_journal_volume     7
_journal_issue      2
_journal_page_first     0
_journal_page_last     0
_journal_paper_category     HO
_journal_paper_doi     10.1107/S2414314622001894
_journal_coeditor_code     TX4001
_publ_contact_author_name     'Konstantinos D. Demadis'
_publ_contact_author_address
;
Crystal Engineering, Growth and Design Laboratory, Department of Chemistry,
 University of Crete, Voutes Campus, Crete, GR-71003, Greece
;
_publ_contact_author_email     'demadis@uoc.gr'
_publ_contact_author_fax     ?
_publ_contact_author_phone     ?
_publ_section_title
;
5-Phenyl-3-(2-phosphonoethyl)-1,2,3-triazol-1-ium chloride
;
loop_
    _publ_author_name
    _publ_author_footnote
    _publ_author_address
    'Chachlaki, Elpiniki' .
;
Crystal Engineering, Growth and Design Laboratory, Department of Chemistry,
University of Crete, Voutes Campus, Crete, GR-71003,
Greece
;
    'Choquesillo-Lazarte, Duane' .
;
Laboratorio de Estudios Cristalogr\'aficos, IACT, CSIC-Universidad de Granada,
Granada-18100,
Spain
;
    'Demadis, Konstantinos D.' .
;
Crystal Engineering, Growth and Design Laboratory, Department of Chemistry,
University of Crete, Voutes Campus, Crete, GR-71003,
Greece
;
_publ_section_synopsis
;
This new triazole-functionalized phosphonic acid, PTEPHCl, was synthesized by
the `click' reaction of the alkyl azide diethyl-(2-azidoethyl)phosphonate with
phenylacetylene to give the
diethyl[2-(4-phenyl-1<i>H</i>-1,2,3-triazol-1-yl)ethyl]phosphonate ester,
which was then hydrolyzed under acidic conditions (HCl) to give the `free'
phosphonic acid. The use of HCl for the hydrolysis caused protonation of the
triazole ring, rendering the compound cationic, charged-balanced by a Cl^-^
anion.
;
_chemical_name_systematic
;
5-Phenyl-3-(2-phosphonoethyl)-1,2,3-triazol-1-ium chloride
;
_chemical_name_common     ?
_chemical_formula_moiety     'C10 H13 N3 O3 P +, Cl -'
_chemical_formula_sum     'C10 H13 Cl N3 O3 P'
_chemical_formula_iupac     'C10 H13 N3 O3 P +, Cl -'
_chemical_formula_weight     289.65
_chemical_melting_point     ?
_space_group_crystal_system     monoclinic
_space_group_name_H-M_alt     'P2(1)/c'
_space_group_name_Hall     '-P 2ybc'
loop_
    _space_group_symop_operation_xyz
    'x, y, z'
    '-x, y+1/2, -z+1/2'
    '-x, -y, -z'
    'x, -y-1/2, z-1/2'
_cell_length_a     11.5857(6)
_cell_length_b     7.0616(4)
_cell_length_c     16.6118(9)
_cell_angle_alpha     90
_cell_angle_beta     108.222(2)
_cell_angle_gamma     90
_cell_volume     1290.92(12)
_cell_formula_units_Z     4
_cell_measurement_reflns_used     9685
_cell_measurement_theta_min     4.020
_cell_measurement_theta_max     66.732
_cell_measurement_temperature     298(2)
_exptl_crystal_description     plate
_exptl_crystal_colour     colourless
_exptl_crystal_size_max     0.12
_exptl_crystal_size_mid     0.09
_exptl_crystal_size_min     0.08
_exptl_crystal_density_diffrn     1.490
_exptl_crystal_density_meas     ?
_exptl_crystal_density_method     ?
_exptl_crystal_F_000     600
_exptl_absorpt_coefficient_mu     3.860
_exptl_absorpt_correction_type     multi-scan
_exptl_absorpt_process_details
;
(SADABS; Bruker, 2016)
;
_exptl_absorpt_correction_T_min     0.5237
_exptl_absorpt_correction_T_max     0.7528
_diffrn_ambient_temperature     298(2)
_diffrn_source     ?
_diffrn_source_power     0.05
_diffrn_source_voltage     50.0
_diffrn_source_current     1.0
_diffrn_radiation_type     CuK\a
_diffrn_radiation_wavelength     1.54178
_diffrn_measurement_device_type     'Bruker D8 Venture'
_diffrn_measurement_method     '\f and \w scans'
_diffrn_detector_area_resol_mean     ?
_diffrn_reflns_number     11621
_diffrn_reflns_av_R_equivalents     0.0461
_diffrn_reflns_av_unetI/netI     0.0339
_diffrn_reflns_theta_min     4.017
_diffrn_reflns_theta_max     66.700
_diffrn_reflns_theta_full     66.700
_diffrn_measured_fraction_theta_max     0.989
_diffrn_measured_fraction_theta_full     0.989
_diffrn_reflns_limit_h_min     -12
_diffrn_reflns_limit_h_max     13
_diffrn_reflns_limit_k_min     -8
_diffrn_reflns_limit_k_max     8
_diffrn_reflns_limit_l_min     -18
_diffrn_reflns_limit_l_max     19
_diffrn_standards_number     0
_refine_special_details
;
All hydrogen atoms were located in difference Fourier maps and
included as fixed contributions riding on attached atoms with isotropic
thermal displacement parameters 1.2 or 1.5 times those of the respective
atom.
;
_reflns_number_total     2268
_reflns_number_gt     2048
_reflns_threshold_expression     'I > 2\s(I)'
_refine_ls_structure_factor_coef     Fsqd
_refine_ls_matrix_type     full
_refine_ls_R_factor_all     0.0450
_refine_ls_R_factor_gt     0.0424
_refine_ls_wR_factor_gt     0.1252
_refine_ls_wR_factor_ref     0.1291
_refine_ls_goodness_of_fit_ref     1.109
_refine_ls_restrained_S_all     1.109
_refine_ls_number_reflns     2268
_refine_ls_number_parameters     166
_refine_ls_number_restraints     0
_refine_ls_hydrogen_treatment     constr
_refine_ls_weighting_scheme     calc
_refine_ls_weighting_details
              'w=1/[\s^2^(Fo^2^)+(0.0842P)^2^+0.2113P] where P=(Fo^2^+2Fc^2^)/3'
_atom_sites_solution_hydrogens     geom
_atom_sites_solution_primary     ?
_atom_sites_solution_secondary     ?
_refine_ls_shift/su_max     0.000
_refine_ls_shift/su_mean     0.000
_refine_diff_density_max     0.212
_refine_diff_density_min     -0.343
_refine_ls_extinction_method
;
SHELXL2019/1 (Sheldrick 2015b)
;
_refine_ls_extinction_coef     0.0086(14)
_refine_ls_extinction_expression
                                  'Fc^*^=kFc[1+0.001xFc^2^\l^3^/sin(2\q)]^-1/4^'
loop_
    _atom_type_symbol
    _atom_type_description
    _atom_type_scat_dispersion_real
    _atom_type_scat_dispersion_imag
    _atom_type_scat_source
    'C' 'C' 0.0181 0.0091
                         'International Tables Vol C Tables 4.2.6.8 and 6.1.1.4'
    'H' 'H' 0.0000 0.0000
                         'International Tables Vol C Tables 4.2.6.8 and 6.1.1.4'
    'Cl' 'Cl' 0.3639 0.7018
                         'International Tables Vol C Tables 4.2.6.8 and 6.1.1.4'
    'N' 'N' 0.0311 0.0180
                         'International Tables Vol C Tables 4.2.6.8 and 6.1.1.4'
    'O' 'O' 0.0492 0.0322
                         'International Tables Vol C Tables 4.2.6.8 and 6.1.1.4'
    'P' 'P' 0.2955 0.4335
                         'International Tables Vol C Tables 4.2.6.8 and 6.1.1.4'
_computing_data_collection
;
APEX3 (Bruker, 2019)
;
_computing_cell_refinement
;
SAINT (Bruker, 2016)
;
_computing_data_reduction
;
SAINT (Bruker, 2016)
;
_computing_structure_solution
;
SHELXT (Sheldrick, 2015a)
;
_computing_structure_refinement     'SHELXL  (Sheldrick, 2015b)'
_computing_molecular_graphics
;
<i>OLEX2</i> (Dolomanov <i>et al.</i>,  2009)
;
_computing_publication_material
;
<i>OLEX2</i> (Dolomanov <i>et al.</i>,  2009)
;
loop_
    _atom_site_type_symbol
    _atom_site_label
    _atom_site_fract_x
    _atom_site_fract_y
    _atom_site_fract_z
    _atom_site_U_iso_or_equiv
    _atom_site_adp_type
    _atom_site_calc_flag
    _atom_site_occupancy
    _atom_site_disorder_assembly
    _atom_site_disorder_group
    P P1 0.81725(4) 0.61394(8) 0.26679(3) 0.0473(2) Uani d 1 . .
    O O1 0.91887(15) 0.4728(3) 0.26434(10) 0.0660(5) Uani d 1 . .
    H H1 0.946479 0.421812 0.310754 0.099 Uiso calc 1 . .
    O O2 0.78145(14) 0.7154(3) 0.17962(10) 0.0663(5) Uani d 1 . .
    H H2 0.838534 0.711018 0.160392 0.099 Uiso calc 1 . .
    O O3 0.70907(13) 0.5261(2) 0.28078(9) 0.0570(4) Uani d 1 . .
    N N1 0.68960(15) 0.9187(2) 0.35631(11) 0.0480(4) Uani d 1 . .
    N N2 0.59278(15) 0.9687(3) 0.29376(10) 0.0497(4) Uani d 1 . .
    N N3 0.50156(14) 0.9160(2) 0.32010(10) 0.0446(4) Uani d 1 . .
    H H3 0.426572 0.931250 0.290694 0.054 Uiso calc 1 . .
    C C1 0.88515(18) 0.7829(3) 0.34778(14) 0.0530(5) Uani d 1 . .
    H H1A 0.902609 0.720386 0.402270 0.064 Uiso calc 1 . .
    H H1B 0.962183 0.821985 0.341559 0.064 Uiso calc 1 . .
    C C2 0.8107(2) 0.9598(3) 0.34921(17) 0.0626(6) Uani d 1 . .
    H H2A 0.855085 1.038465 0.396689 0.075 Uiso calc 1 . .
    H H2B 0.801074 1.031479 0.297697 0.075 Uiso calc 1 . .
    C C3 0.66201(18) 0.8378(3) 0.42134(13) 0.0468(5) Uani d 1 . .
    H H3A 0.716089 0.792849 0.471680 0.056 Uiso calc 1 . .
    C C4 0.53734(17) 0.8355(3) 0.39786(12) 0.0406(4) Uani d 1 . .
    C C5 0.45429(18) 0.7694(2) 0.44224(12) 0.0419(5) Uani d 1 . .
    C C6 0.4974(2) 0.7322(3) 0.52898(13) 0.0509(5) Uani d 1 . .
    H H6 0.579280 0.748521 0.558805 0.061 Uiso calc 1 . .
    C C7 0.4176(3) 0.6708(3) 0.57037(15) 0.0634(6) Uani d 1 . .
    H H7 0.446686 0.644005 0.628029 0.076 Uiso calc 1 . .
    C C8 0.2960(3) 0.6489(3) 0.52761(18) 0.0678(7) Uani d 1 . .
    H H8 0.242943 0.611045 0.556500 0.081 Uiso calc 1 . .
    C C9 0.2534(2) 0.6829(4) 0.44228(18) 0.0727(7) Uani d 1 . .
    H H9 0.171424 0.665745 0.412999 0.087 Uiso calc 1 . .
    C C10 0.3319(2) 0.7427(3) 0.39929(16) 0.0573(6) Uani d 1 . .
    H H10 0.302340 0.765053 0.341264 0.069 Uiso calc 1 . .
    Cl Cl1 0.94890(5) 0.76568(8) 0.07972(3) 0.0583(3) Uani d 1 . .
loop_
    _atom_site_aniso_label
    _atom_site_aniso_U_11
    _atom_site_aniso_U_22
    _atom_site_aniso_U_33
    _atom_site_aniso_U_12
    _atom_site_aniso_U_13
    _atom_site_aniso_U_23
    P1 0.0364(3) 0.0693(4) 0.0365(4) 0.0015(2) 0.0118(2) 0.0013(2)
    O1 0.0610(10) 0.0914(12) 0.0490(9) 0.0254(8) 0.0223(7) 0.0080(8)
    O2 0.0475(9) 0.1068(13) 0.0442(9) 0.0135(8) 0.0136(7) 0.0171(8)
    O3 0.0468(8) 0.0797(10) 0.0457(8) -0.0157(7) 0.0163(6) -0.0101(7)
    N1 0.0392(9) 0.0508(9) 0.0543(10) -0.0028(7) 0.0150(7) -0.0041(7)
    N2 0.0458(9) 0.0583(10) 0.0469(10) 0.0002(7) 0.0174(8) 0.0004(7)
    N3 0.0383(8) 0.0560(9) 0.0385(9) 0.0008(7) 0.0104(6) -0.0007(7)
    C1 0.0325(10) 0.0742(14) 0.0510(12) -0.0047(9) 0.0110(9) -0.0007(10)
    C2 0.0422(11) 0.0659(14) 0.0816(16) -0.0130(10) 0.0220(11) -0.0053(12)
    C3 0.0401(10) 0.0492(10) 0.0470(11) -0.0016(8) 0.0076(8) -0.0018(8)
    C4 0.0419(9) 0.0394(9) 0.0384(10) 0.0006(7) 0.0097(7) -0.0037(7)
    C5 0.0470(11) 0.0379(9) 0.0414(11) 0.0027(7) 0.0145(8) -0.0006(7)
    C6 0.0610(13) 0.0468(11) 0.0419(11) 0.0008(9) 0.0118(9) -0.0026(8)
    C7 0.1016(19) 0.0488(12) 0.0472(12) 0.0034(12) 0.0339(12) 0.0020(9)
    C8 0.0832(18) 0.0559(13) 0.0814(18) 0.0002(12) 0.0503(15) 0.0100(12)
    C9 0.0525(13) 0.0751(16) 0.094(2) -0.0061(12) 0.0289(13) 0.0171(14)
    C10 0.0476(12) 0.0685(14) 0.0525(13) -0.0047(9) 0.0110(10) 0.0134(10)
    Cl1 0.0507(4) 0.0795(4) 0.0435(4) 0.0062(2) 0.0130(3) -0.0025(2)
_geom_special_details
;
 All esds (except the esd in the dihedral angle between two l.s. planes)
 are estimated using the full covariance matrix.  The cell esds are taken
 into account individually in the estimation of esds in distances, angles
 and torsion angles; correlations between esds in cell parameters are only
 used when they are defined by crystal symmetry.  An approximate (isotropic)
 treatment of cell esds is used for estimating esds involving l.s. planes.
;
loop_
    _geom_bond_atom_site_label_1
    _geom_bond_atom_site_label_2
    _geom_bond_site_symmetry_2
    _geom_bond_distance
    _geom_bond_publ_flag
    P1 O1 . 1.5526(16) ?
    P1 O2 . 1.5513(16) ?
    P1 O3 . 1.4805(14) ?
    P1 C1 . 1.786(2) ?
    O1 H1 . 0.8200 ?
    O2 H2 . 0.8200 ?
    N1 N2 . 1.317(2) ?
    N1 C2 . 1.474(3) ?
    N1 C3 . 1.346(3) ?
    N2 N3 . 1.318(2) ?
    N3 H3 . 0.8600 ?
    N3 C4 . 1.352(2) ?
    C1 H1A . 0.9700 ?
    C1 H1B . 0.9700 ?
    C1 C2 . 1.522(3) ?
    C2 H2A . 0.9700 ?
    C2 H2B . 0.9700 ?
    C3 H3A . 0.9300 ?
    C3 C4 . 1.373(3) ?
    C4 C5 . 1.460(3) ?
    C5 C6 . 1.394(3) ?
    C5 C10 . 1.386(3) ?
    C6 H6 . 0.9300 ?
    C6 C7 . 1.383(3) ?
    C7 H7 . 0.9300 ?
    C7 C8 . 1.373(4) ?
    C8 H8 . 0.9300 ?
    C8 C9 . 1.368(4) ?
    C9 H9 . 0.9300 ?
    C9 C10 . 1.387(3) ?
    C10 H10 . 0.9300 ?
loop_
    _geom_angle_atom_site_label_1
    _geom_angle_atom_site_label_2
    _geom_angle_atom_site_label_3
    _geom_angle_site_symmetry_1
    _geom_angle_site_symmetry_3
    _geom_angle
    _geom_angle_publ_flag
    O1 P1 C1 . . 106.83(10) ?
    O2 P1 O1 . . 104.80(9) ?
    O2 P1 C1 . . 108.71(11) ?
    O3 P1 O1 . . 114.92(11) ?
    O3 P1 O2 . . 110.35(9) ?
    O3 P1 C1 . . 110.89(9) ?
    P1 O1 H1 . . 109.5 ?
    P1 O2 H2 . . 109.5 ?
    N2 N1 C2 . . 118.78(18) ?
    N2 N1 C3 . . 112.94(16) ?
    C3 N1 C2 . . 128.26(18) ?
    N1 N2 N3 . . 103.64(15) ?
    N2 N3 H3 . . 123.3 ?
    N2 N3 C4 . . 113.45(16) ?
    C4 N3 H3 . . 123.3 ?
    P1 C1 H1A . . 108.2 ?
    P1 C1 H1B . . 108.2 ?
    H1A C1 H1B . . 107.4 ?
    C2 C1 P1 . . 116.22(15) ?
    C2 C1 H1A . . 108.2 ?
    C2 C1 H1B . . 108.2 ?
    N1 C2 C1 . . 113.42(18) ?
    N1 C2 H2A . . 108.9 ?
    N1 C2 H2B . . 108.9 ?
    C1 C2 H2A . . 108.9 ?
    C1 C2 H2B . . 108.9 ?
    H2A C2 H2B . . 107.7 ?
    N1 C3 H3A . . 127.2 ?
    N1 C3 C4 . . 105.65(18) ?
    C4 C3 H3A . . 127.2 ?
    N3 C4 C3 . . 104.31(17) ?
    N3 C4 C5 . . 124.28(17) ?
    C3 C4 C5 . . 131.39(18) ?
    C6 C5 C4 . . 120.16(19) ?
    C10 C5 C4 . . 120.86(18) ?
    C10 C5 C6 . . 119.0(2) ?
    C5 C6 H6 . . 120.2 ?
    C7 C6 C5 . . 119.6(2) ?
    C7 C6 H6 . . 120.2 ?
    C6 C7 H7 . . 119.5 ?
    C8 C7 C6 . . 121.0(2) ?
    C8 C7 H7 . . 119.5 ?
    C7 C8 H8 . . 120.2 ?
    C9 C8 C7 . . 119.7(2) ?
    C9 C8 H8 . . 120.2 ?
    C8 C9 H9 . . 119.8 ?
    C8 C9 C10 . . 120.3(2) ?
    C10 C9 H9 . . 119.8 ?
    C5 C10 C9 . . 120.4(2) ?
    C5 C10 H10 . . 119.8 ?
    C9 C10 H10 . . 119.8 ?
loop_
    _geom_torsion_atom_site_label_1
    _geom_torsion_atom_site_label_2
    _geom_torsion_atom_site_label_3
    _geom_torsion_atom_site_label_4
    _geom_torsion_site_symmetry_1
    _geom_torsion_site_symmetry_2
    _geom_torsion_site_symmetry_3
    _geom_torsion_site_symmetry_4
    _geom_torsion
    _geom_torsion_publ_flag
    P1 C1 C2 N1 . . . . 56.6(3) ?
    O1 P1 C1 C2 . . . . 167.10(17) ?
    O2 P1 C1 C2 . . . . 54.50(19) ?
    O3 P1 C1 C2 . . . . -67.0(2) ?
    N1 N2 N3 C4 . . . . 0.6(2) ?
    N1 C3 C4 N3 . . . . 0.0(2) ?
    N1 C3 C4 C5 . . . . -178.62(18) ?
    N2 N1 C2 C1 . . . . -116.9(2) ?
    N2 N1 C3 C4 . . . . 0.4(2) ?
    N2 N3 C4 C3 . . . . -0.4(2) ?
    N2 N3 C4 C5 . . . . 178.37(17) ?
    N3 C4 C5 C6 . . . . -164.07(18) ?
    N3 C4 C5 C10 . . . . 15.9(3) ?
    C2 N1 N2 N3 . . . . -178.94(17) ?
    C2 N1 C3 C4 . . . . 178.52(19) ?
    C3 N1 N2 N3 . . . . -0.6(2) ?
    C3 N1 C2 C1 . . . . 65.1(3) ?
    C3 C4 C5 C6 . . . . 14.3(3) ?
    C3 C4 C5 C10 . . . . -165.7(2) ?
    C4 C5 C6 C7 . . . . 179.59(18) ?
    C4 C5 C10 C9 . . . . -178.9(2) ?
    C5 C6 C7 C8 . . . . -1.1(3) ?
    C6 C5 C10 C9 . . . . 1.0(3) ?
    C6 C7 C8 C9 . . . . 1.9(4) ?
    C7 C8 C9 C10 . . . . -1.2(4) ?
    C8 C9 C10 C5 . . . . -0.2(4) ?
    C10 C5 C6 C7 . . . . -0.4(3) ?
loop_
    _geom_hbond_atom_site_label_D
    _geom_hbond_atom_site_label_H
    _geom_hbond_atom_site_label_A
    _geom_hbond_site_symmetry_A
    _geom_hbond_distance_DH
    _geom_hbond_distance_HA
    _geom_hbond_distance_DA
    _geom_hbond_angle_DHA
    _geom_hbond_publ_flag
    O1 H1 Cl1 2_745 0.82 2.15 2.9521(16) 166.6 yes
    O2 H2 Cl1 . 0.82 2.16 2.9422(17) 160.4 yes
    N3 H3 O3 2_655 0.86 1.78 2.610(2) 162.1 yes
    C6 H6 O2 4_576 0.93 2.58 3.476(3) 163 yes
_shelx_space_group_comment
;
The symmetry employed for this shelxl refinement is uniquely defined
by the following loop, which should always be used as a source of
symmetry information in preference to the above space-group names.
They are only intended as comments.
;
_shelx_estimated_absorpt_T_min     0.654
_shelx_estimated_absorpt_T_max     0.748
_shelx_hkl_file
;
  -1   0   0 875.455 56.4289   1
  -1   0   0 938.978 56.3653   4
   1   0   0 934.200 56.4321   1
  -2   0   0 161.466 10.4051   4
   2   0   0 160.117 10.5255   1
   3   0   0 1129.60 72.1732   1
  -3   0   0 1196.73 72.0170   4
  -4   0   0 2279.78 146.027   4
   4   0   0 2458.40 146.427   1
   5   0   0 1172.91 72.9517   1
  -5   0   0 1152.28 72.5493   4
   6   0   0 432.444 26.5360   1
  -6   0   0 398.379 25.0108   2
  -6   0   0 402.751 25.9165   4
  -6   0   0 338.735 26.6540   6
  -7   0   0 928.645 56.6398   8
  -7   0   0 920.225 56.0555   2
  -7   0   0 910.510 57.1676   4
  -7   0   0 886.220 56.5326   6
   7   0   0 846.203 56.3347   6
   8   0   0 3456.38 232.522   6
   8   0   0 3967.77 234.800   1
  -8   0   0 3923.98 233.824   4
  -8   0   0 3764.24 233.042   8
  -9   0   0 713.274 46.2951   4
  -9   0   0 704.394 44.5678   2
   9   0   0 693.962 44.3620   2
   9   0   0 699.719 47.3578   1
  10   0   0 105.449 12.8358   1
 -10   0   0 138.750 9.40205   2
 -10   0   0 121.826 11.2722   4
  10   0   0 120.924 9.05749   2
 -11   0   0 18.6966 2.78358   2
  11   0   0 17.4855 2.51858   2
  12   0   0 1.61584 1.27112   2
 -12   0   0 -0.8952 1.28706   2
   0  -1   0 -0.1009 0.38928   1
   0  -1   0 0.00702 0.37941   4
   0   1   0 0.93757 0.19452   5
  -1  -1   0 3811.92 240.304   4
  -1   1   0 4152.63 240.198   8
  -1   1   0 3982.64 240.333   4
  -1   1   0 3724.11 240.500   1
  -3  -1   0 1036.37 66.7455   4
   3  -1   0 1014.49 66.8943   1
  -3   1   0 1163.13 66.7772   8
  -3   1   0 1066.97 66.9499   4
   3   1   0 1108.66 67.3247   1
   4  -1   0 120.486 9.09163   1
  -4  -1   0 140.752 8.96570   4
  -4   1   0 124.807 9.17536   4
   4   1   0 137.388 9.71886   1
  -4   1   0 117.175 8.79564   8
  -5  -1   0 81.2417 6.76173   4
  -5  -1   0 102.132 7.23527   6
  -5  -1   0 93.3826 6.61229   2
   5  -1   0 87.2332 7.22689   1
  -5   1   0 96.3676 7.39993   4
   5   1   0 95.3982 7.85279   1
   5   1   0 85.1129 6.46834   2
  -5   1   0 89.3236 6.31978   2
  -5   1   0 95.0502 7.01061   8
   6  -1   0 2954.17 188.033   1
  -6  -1   0 2984.00 187.509   4
  -6  -1   0 2985.88 186.953   2
  -6  -1   0 3189.18 187.532   6
   6   1   0 2958.54 186.856   2
   6   1   0 2873.26 187.255   6
   6   1   0 3041.88 188.764   1
  -6   1   0 3316.42 188.313   4
  -7  -1   0 1663.23 98.4910   4
  -7  -1   0 1418.92 97.8470   6
  -7  -1   0 1642.12 97.6405   2
   7  -1   0 1581.78 100.413   1
  -7   1   0 1534.07 97.2545   2
  -7   1   0 1636.97 98.3511   8
  -7   1   0 1658.90 99.1908   4
   7   1   0 1633.69 97.5096   2
   7   1   0 1378.99 97.6997   6
   7   1   0 1605.81 99.8209   1
  -8  -1   0 12.4010 2.32138   6
   8  -1   0 19.6389 3.91694   1
  -8  -1   0 18.5334 2.92862   4
  -8  -1   0 16.5322 2.37066   2
   8   1   0 14.9689 3.74314   1
  -8   1   0 5.17696 3.66550   8
   8   1   0 12.3627 2.25813   6
  -8   1   0 11.2093 2.19770   6
  -8   1   0 16.1702 2.21879   2
  -8   1   0 17.9039 3.38013   4
   8   1   0 14.3555 2.17661   2
  -9  -1   0 93.3091 7.87754   4
   9  -1   0 60.9533 6.04363   6
  -9  -1   0 82.2155 6.47136   2
   9  -1   0 91.9541 9.61292   1
  -9  -1   0 60.3234 6.16409   6
  -9   1   0 86.5785 6.29456   2
   9   1   0 80.1691 8.96788   1
  -9   1   0 85.5249 8.21681   4
   9   1   0 84.8479 6.32254   2
 -10  -1   0 17.9281 4.35503   4
  10  -1   0 6.31786 5.47793   1
 -10  -1   0 20.7930 2.85563   2
  10  -1   0 21.0469 2.76536   2
 -10   1   0 20.1898 4.99092   4
 -10   1   0 22.3826 2.92182   2
  10   1   0 21.5416 2.84887   2
  10   1   0 19.9512 6.22133   1
  11  -1   0 42.6407 3.95823   2
 -11  -1   0 40.9997 4.13434   2
  11   1   0 39.4184 3.94503   2
 -11   1   0 41.7069 4.52661   2
  12  -1   0 0.41864 1.16559   2
 -12  -1   0 0.37804 1.23786   2
 -12   1   0 0.81805 2.43114   2
  12   1   0 -0.8274 1.63105   2
   0  -2   0 5620.97 354.561   4
   0  -2   0 5930.55 354.808   1
   1  -2   0 74.7408 6.01052   1
   1  -2   0 85.4390 5.30263   5
  -1  -2   0 82.0861 5.90397   4
   1   2   0 75.8623 6.16759   1
  -2  -2   0 2192.72 138.657   4
   2  -2   0 2299.20 138.893   1
  -2   2   0 2354.21 138.506   8
  -2   2   0 2213.35 138.751   4
   2   2   0 2180.72 139.082   1
  -3  -2   0 15.4531 2.15871   4
   3  -2   0 15.8043 2.16747   1
  -3   2   0 13.1956 1.94336   8
   3   2   0 13.8313 2.23114   1
  -3   2   0 13.9490 2.07792   4
   4  -2   0 705.085 43.5776   1
  -4  -2   0 655.913 43.1509   4
  -4   2   0 684.639 43.6420   4
  -4   2   0 712.097 43.3006   8
   4   2   0 659.453 44.1686   1
   5  -2   0 33.0291 3.72485   1
  -5  -2   0 23.6064 2.94769   2
  -5  -2   0 31.2152 3.31465   4
  -5  -2   0 30.5130 3.36755   6
  -5   2   0 26.6669 2.63848   2
   5   2   0 31.8891 3.08590   2
   5   2   0 29.8761 4.32726   1
  -5   2   0 31.6708 3.93247   8
  -5   2   0 30.7549 3.79227   4
  -6  -2   0 10.7112 2.00668   2
  -6  -2   0 7.44037 2.01556   6
   6  -2   0 6.63893 2.15362   1
  -6  -2   0 5.02531 1.77332   4
  -6   2   0 6.87600 1.38043   2
  -6   2   0 5.40793 2.18731   4
  -6   2   0 4.82652 1.63380   6
   6   2   0 4.37440 3.57431   1
   6   2   0 5.72484 1.92852   6
   6   2   0 6.13020 1.78035   2
  -7  -2   0 548.732 34.8677   2
  -7  -2   0 540.267 35.5910   4
  -7  -2   0 498.281 35.1117   6
   7  -2   0 568.187 36.4589   1
  -7   2   0 533.882 34.2555   2
   7   2   0 545.888 37.6980   1
   7   2   0 556.414 34.7785   2
  -7   2   0 568.575 37.1372   4
  -7   2   0 531.924 35.8475   8
  -8  -2   0 0.06055 1.40746   2
  -8  -2   0 1.79165 1.42496   6
   8  -2   0 4.04789 2.81578   1
  -8  -2   0 0.84937 1.52331   4
   8   2   0 0.36054 1.29310   2
  -8   2   0 2.72754 2.69164   4
   8   2   0 1.29666 3.00184   1
  -8   2   0 1.74542 1.29468   2
   9  -2   0 129.884 12.1833   1
  -9  -2   0 124.065 9.42335   2
  -9  -2   0 133.203 10.8136   4
  -9   2   0 107.609 11.4014   4
   9   2   0 123.019 9.25835   2
   9   2   0 126.243 12.6303   1
  -9   2   0 120.392 9.10654   2
 -10  -2   0 805.932 56.0220   2
 -10   2   0 982.520 55.9615   2
 -10   2   0 894.448 58.9298   4
  10   2   0 870.401 55.9213   2
 -11  -2   0 180.741 12.2932   2
  11  -2   0 192.763 12.0317   2
  11   2   0 161.915 11.9042   2
 -11   2   0 161.489 11.8273   2
 -12  -2   0 59.5112 5.10718   2
   0  -3   0 -0.2821 1.24943   1
   0  -3   0 -0.8873 1.16824   4
   1  -3   0 1157.24 68.8918   1
  -1  -3   0 1156.78 69.4888   1
   1  -3   0 1052.92 68.5972   4
  -1  -3   0 1002.04 68.3497   4
   2  -3   0 2719.38 176.655   1
   2  -3   0 2888.58 175.427   5
   2  -3   0 2871.65 176.788   4
  -2  -3   0 3151.80 177.454   6
   2   3   0 2658.07 177.043   1
   3  -3   0 1459.80 89.3540   5
  -3  -3   0 1322.13 89.7910   4
   3  -3   0 1389.12 89.0504   2
  -3  -3   0 1591.74 90.1421   6
   3  -3   0 1495.27 90.3189   1
  -3  -3   0 1463.27 89.3962   2
   3   3   0 1398.98 89.2303   2
  -3   3   0 1500.89 89.0856   2
   3   3   0 1356.85 90.7725   1
  -4  -3   0 1969.72 122.431   2
  -4  -3   0 1849.21 122.789   4
  -4  -3   0 1951.05 123.083   6
   4  -3   0 2045.79 122.850   5
   4  -3   0 2035.13 123.368   1
   4   3   0 1950.64 122.265   2
  -4   3   0 2110.78 122.029   2
   4   3   0 1872.59 124.123   1
  -4   3   0 1914.97 123.427   4
  -4   3   0 2083.41 123.077   8
   5  -3   0 1640.39 99.7703   1
  -5  -3   0 1580.03 98.6838   2
  -5  -3   0 1502.66 99.0398   4
   5   3   0 1569.33 101.031   1
  -5   3   0 1547.46 100.075   4
  -5   3   0 1592.07 98.0884   2
   5   3   0 1627.73 98.5405   2
  -5   3   0 1627.73 99.4756   8
  -6  -3   0 437.745 30.5290   4
   6  -3   0 477.889 31.4511   1
  -6   3   0 432.244 31.6102   4
   6   3   0 453.785 29.8797   2
   6   3   0 502.415 33.3062   1
  -6   3   0 466.700 29.3992   2
  -7  -3   0 613.532 45.0645   4
   7  -3   0 659.463 46.1129   1
  -7  -3   0 794.867 45.2546   6
  -7  -3   0 761.303 44.7399   2
  -7   3   0 670.576 46.5876   4
   7   3   0 708.232 44.4085   2
   7   3   0 640.135 47.7895   1
  -8  -3   0 -0.9481 2.08306   4
  -8  -3   0 -0.2129 1.47264   2
  -8  -3   0 0.74345 1.50752   6
   8  -3   0 1.21904 3.31479   5
   8  -3   0 1.14164 3.47523   1
   8   3   0 -3.9904 3.28132   1
   8   3   0 3.77782 2.03430   2
  -8   3   0 -0.2571 1.10705   2
  -8   3   0 2.17681 4.01222   4
   9  -3   0 302.299 24.5764   5
  -9  -3   0 358.365 22.6616   2
  -9  -3   0 358.773 24.0173   4
   9  -3   0 360.447 25.7735   1
  -9   3   0 322.585 21.8145   2
   9   3   0 316.224 26.9728   1
  -9   3   0 317.330 25.2898   4
   9   3   0 341.331 22.3283   2
 -10  -3   0 96.1838 7.13372   2
  10   3   0 75.3655 6.70808   2
  11  -3   0 6.14864 1.49886   2
 -11  -3   0 4.09489 1.65306   2
  11   3   0 3.98796 1.97565   2
 -12  -3   0 47.2626 4.75883   2
   0  -4   0 1118.40 69.4773   6
   0  -4   0 1069.46 70.3458   4
   0  -4   0 1118.02 69.0929   2
   0  -4   0 1118.21 71.0174   1
   0   4   0 1118.31 68.8804   2
  -1  -4   0 344.342 21.7968   2
   1  -4   0 330.306 23.0430   4
   1  -4   0 293.889 21.9162   6
  -1  -4   0 341.383 23.7755   1
  -1  -4   0 315.889 22.7879   4
  -1  -4   0 370.342 22.3483   6
   1  -4   0 340.661 21.6913   2
   1  -4   0 332.565 23.2698   1
  -1   4   0 355.529 21.5371   2
   1   4   0 326.723 21.5410   2
  -2  -4   0 1206.80 78.8662   1
   2  -4   0 1273.55 76.5704   2
   2  -4   0 1224.97 78.1852   1
  -2  -4   0 1143.26 77.5882   4
   2  -4   0 1320.20 77.1767   6
  -2  -4   0 1260.85 76.7718   2
   2  -4   0 1114.38 77.8591   4
  -2   4   0 1316.76 76.4459   2
   2   4   0 1214.34 76.5326   2
   3  -4   0 496.242 32.6332   1
   3  -4   0 453.741 32.4944   4
  -3  -4   0 463.711 33.4378   1
   3  -4   0 525.072 31.0147   2
  -3  -4   0 445.589 31.9291   4
  -3  -4   0 483.457 31.2938   2
   3   4   0 492.659 31.1103   2
  -3   4   0 527.033 30.9126   2
   4  -4   0 20.4968 2.37533   2
   4  -4   0 23.0686 3.68965   1
   4  -4   0 22.1920 3.68393   4
  -4  -4   0 26.4896 3.51923   6
  -4  -4   0 25.3396 3.05409   2
  -4  -4   0 24.0097 3.29979   4
   4   4   0 16.7839 4.12951   1
  -4   4   0 24.7935 2.48029   2
   4   4   0 18.6163 2.76974   2
  -5  -4   0 257.784 17.0801   2
   5  -4   0 240.234 18.1600   1
  -5  -4   0 258.254 17.5817   4
  -5   4   0 246.524 16.2104   2
   5   4   0 250.185 16.7400   2
   5   4   0 219.697 19.2277   1
  -6  -4   0 862.266 55.9859   6
  -6  -4   0 917.261 56.2366   4
   6  -4   0 875.468 57.0480   1
  -6  -4   0 768.026 55.2704   2
   6   4   0 922.132 61.0263   1
  -6   4   0 873.370 54.5691   7
   6   4   0 884.780 55.2164   2
  -6   4   0 880.185 54.5724   2
  -7  -4   0 73.3580 7.51743   4
   7  -4   0 76.7772 9.23713   1
  -7  -4   0 95.3909 7.69563   6
   7   4   0 97.5808 7.34042   2
   7   4   0 67.4042 10.5200   1
  -8  -4   0 1.34776 1.87070   2
  -8  -4   0 1.18658 2.57436   4
  -8  -4   0 -0.7683 1.32263   6
   8   4   0 5.65770 5.71095   1
   8   4   0 -2.3733 1.55604   2
  -8   4   0 -0.1515 1.10585   2
  -9  -4   0 0.18848 1.59447   2
   9   4   0 -1.2669 1.56928   2
  10   4   0 54.2311 4.75213   2
 -11  -4   0 149.963 10.2521   2
   0  -5   0 -6.7526 2.85331   1
   0  -5   0 -0.2822 1.02105   6
   0  -5   0 0.21123 1.15806   2
   0  -5   0 -1.1427 1.61731   4
   0   5   0 0.66848 1.18811   2
  -1  -5   0 184.351 13.3873   6
  -1  -5   0 172.617 12.8457   2
  -1  -5   0 182.750 15.5178   1
   1  -5   0 189.488 13.3231   6
   1  -5   0 181.093 15.1787   1
   1  -5   0 179.351 12.8387   2
   1  -5   0 183.530 14.4939   4
  -1  -5   0 201.706 14.6292   4
  -1   5   0 195.857 12.5945   2
   1   5   0 193.719 12.6801   2
  -2  -5   0 9.15266 2.21525   2
  -2  -5   0 2.28064 3.53019   1
   2  -5   0 7.02181 2.60936   4
   2  -5   0 8.34603 2.03241   6
  -2  -5   0 8.94406 2.22061   6
   2  -5   0 9.20184 1.83481   2
  -2  -5   0 6.23581 2.27312   4
   2  -5   0 8.44107 3.27667   1
   2   5   0 8.36051 1.94387   2
  -2   5   0 8.04412 1.79638   2
   3  -5   0 0.31938 2.18043   4
  -3  -5   0 4.51652 4.25239   1
   3  -5   0 2.63072 1.46853   2
  -3  -5   0 0.13169 1.81721   4
  -3  -5   0 1.43989 1.60721   2
  -3  -5   0 0.97962 1.48360   6
   3  -5   0 2.85349 2.81177   1
  -3   5   0 2.20656 1.30034   2
   3   5   0 2.26089 1.62539   2
  -4  -5   0 275.156 20.4212   6
  -4  -5   0 296.961 20.6994   4
  -4  -5   0 295.376 19.8090   2
   4  -5   0 308.848 21.7981   1
   4  -5   0 263.217 21.3891   4
  -4  -5   0 271.231 23.0804   1
   4  -5   0 298.543 19.2055   2
   4   5   0 308.914 19.5101   2
  -4   5   0 286.794 18.9399   2
  -5  -5   0 253.302 17.0867   2
   5  -5   0 217.306 23.0874   4
   5  -5   0 262.844 19.1462   1
  -5  -5   0 252.600 21.4816   1
   5   5   0 260.107 16.6662   2
  -5   5   0 205.364 15.8092   2
   6  -5   0 98.9800 9.97756   4
  -6  -5   0 86.1915 7.70084   2
  -6  -5   0 128.746 20.0538   1
  -6  -5   0 95.8828 8.52491   4
  -6  -5   0 86.5758 7.80462   6
   6   5   0 78.1598 7.16692   2
  -6   5   0 95.2620 6.80109   2
  -6   5   0 90.7021 6.88946   7
  -7  -5   0 25.0781 6.37846   4
  -7  -5   0 34.9194 4.11139   6
  -7  -5   0 43.4060 4.69060   2
   7   5   0 38.3459 4.15622   2
  -7   5   0 39.9158 3.47759   2
   8   5   0 297.855 18.1096   2
  -8   5   0 250.127 17.4818   2
  -9  -5   0 42.5189 4.14000   2
 -10  -5   0 9.90384 1.74953   2
   0  -6   0 183.094 13.4684   2
   0  -6   0 136.952 15.5491   1
   0  -6   0 147.566 12.7306   4
   0  -6   0 148.283 11.3692   6
   0   6   0 149.932 10.4827   2
   1  -6   0 86.2862 6.78675   2
  -1  -6   0 71.8168 7.91412   2
   1  -6   0 79.4284 8.62063   6
  -1  -6   0 52.7136 12.6597   1
  -1  -6   0 81.2426 8.13813   6
   1  -6   0 95.0201 14.3709   1
   1  -6   0 57.8408 7.50389   4
  -1  -6   0 84.4559 8.20173   4
   1   6   0 80.4771 6.05580   2
  -1   6   0 72.6016 5.81464   2
  -2  -6   0 97.5934 8.12208   2
   2  -6   0 114.003 10.2351   4
   2  -6   0 123.789 8.27578   2
  -2  -6   0 115.381 9.88210   4
  -2  -6   0 98.6930 8.66261   6
  -2   6   0 88.5765 8.83447   2
   3  -6   0 45.6954 6.29931   4
  -3  -6   0 53.2514 4.95153   2
  -3  -6   0 51.7815 5.39498   6
  -3  -6   0 46.8795 5.97412   4
   3  -6   0 60.1647 4.85450   2
   3   6   0 45.7362 4.46485   2
  -3   6   0 44.5953 4.13552   2
  -4  -6   0 32.6615 3.76636   2
  -4  -6   0 35.8813 4.85464   4
   4  -6   0 29.4348 5.69227   4
  -4  -6   0 23.1225 3.59312   6
  -4   6   0 25.3247 2.88394   2
   4   6   0 28.2012 3.40449   2
  -5  -6   0 30.7593 4.64322   4
  -5  -6   0 30.0714 3.59364   2
  -5  -6   0 24.6475 3.42683   6
   5  -6   0 29.1624 5.83653   4
  -5   6   0 20.5254 2.60547   2
   5   6   0 15.7150 3.07330   2
  -6  -6   0 102.247 8.38524   6
  -6  -6   0 103.909 8.68377   2
  -6   6   0 120.226 8.05837   7
  -7  -6   0 98.0461 7.79178   2
  -8  -6   0 37.5168 3.67233   2
   0  -7   0 0.55296 1.23363   2
   1  -7   0 18.9033 2.66427   2
  -1  -7   0 20.7362 2.72908   2
   2  -7   0 274.929 18.3166   2
  -2  -7   0 277.408 18.5700   2
  -3  -7   0 -0.0449 1.39083   2
  -3  -7   0 -0.4647 1.37620   6
  -4  -7   0 1.64156 1.53646   2
  -4  -7   0 2.89923 1.74323   6
  -5  -7   0 3.73290 1.71859   2
  -5   7   0 3.91465 1.34323   7
  -6  -7   0 62.8903 5.21557   2
  -7  -7   0 0.53959 1.06691   2
   0  -8   0 26.5575 2.68302   2
  -1  -8   0 25.1058 2.64341   2
  -2  -8   0 0.76395 1.09830   2
  -3  -8   0 1.35935 1.14687   2
  -4  -8   0 -0.1853 0.90861   2
  13   0  -1 1.16989 1.16636   2
 -12   0   1 0.90085 1.43334   2
  12   0  -1 0.74296 1.31368   2
 -11   0   1 0.68447 1.53594   2
  11   0  -1 -1.3288 1.08328   2
 -10   0   1 2.32435 3.15676   4
  10   0  -1 -0.3801 1.14261   2
  10   0  -1 -3.1060 4.57185   1
  10   0  -1 -0.5148 1.24373   6
 -10   0   1 0.91564 1.46966   2
   9   0  -1 -1.5905 3.19127   1
  -9   0   1 -0.4960 1.93937   4
  -9   0   1 -0.8615 1.09005   2
   9   0  -1 -0.3162 1.16061   6
   9   0  -1 0.05886 1.16373   2
  -8   0   1 2.14210 1.31432   2
  -8   0   1 -0.4008 1.33470   6
  -8   0   1 -1.3638 2.63078   8
  -8   0   1 -0.4173 1.46030   4
   8   0  -1 3.80337 2.14570   1
   8   0  -1 0.05741 0.99418   6
  -7   0   1 1.24902 1.29696   4
  -7   0   1 -0.3094 1.11018   6
  -7   0   1 -0.9718 0.94731   2
   7   0  -1 1.87403 1.59506   1
  -6   0   1 0.92162 0.93049   4
   6   0  -1 0.59141 1.26208   1
  -6   0   1 -0.1026 0.91277   8
  -6   0   1 0.18422 1.09769   2
   5   0  -1 0.69339 1.03656   1
  -4   0   1 0.07123 0.72595   4
   4   0  -1 -0.0477 0.62850   1
  -3   0   1 2.37342 0.80325   4
  -2   0   1 0.01861 0.39698   4
   2   0  -1 0.07166 0.43695   1
  -2   0   1 0.11721 0.54653   1
  -1   0   1 0.06959 0.20297   1
  -1   0   1 0.10332 0.23417   5
   1   0  -1 -0.1139 0.20195   1
  -1   0   1 0.18731 0.17886   4
   0   0  -1 0.05351 0.10726   1
   0   0  -1 0.03198 0.06266   4
   0   0   1 0.07744 0.21658   5
  -1   0  -1 0.19190 0.31100   4
   1   0   1 0.29125 0.36149   1
  -1   0  -1 0.18305 0.44607   1
  -2   0  -1 -0.0544 0.47534   4
   2   0   1 0.36101 0.62591   1
   3   0   1 0.54598 0.73667   1
  -3   0  -1 0.11908 0.46892   4
  -4   0  -1 0.18465 0.82818   4
   4   0   1 -0.2308 0.81585   1
   5   0   1 0.15694 1.05531   1
  -5   0  -1 -0.1638 0.73612   4
  -5   0  -1 1.35492 1.03068   6
  -5   0  -1 -0.5351 0.80598   2
  -6   0  -1 0.76251 0.88686   2
   6   0   1 -0.2668 1.27369   1
   6   0   1 -0.2932 1.06661   6
  -6   0  -1 -0.3018 1.03488   4
  -6   0  -1 0.27126 0.96782   6
  -7   0  -1 -0.1066 1.03883   6
  -7   0  -1 0.19463 1.32855   8
   7   0   1 -1.5477 1.38165   1
   7   0   1 0.21542 1.19594   6
  -7   0  -1 0.31602 2.03166   4
  -8   0  -1 0.72160 1.30916   6
   8   0   1 -0.0443 1.08181   2
  -8   0  -1 0.01661 1.18680   2
  -8   0  -1 0.00750 1.41495   4
   8   0   1 0.12270 2.08796   1
   8   0   1 -0.7101 1.32210   6
  -9   0  -1 -5.3611 4.01431   8
   9   0   1 3.43963 3.43402   1
  -9   0  -1 0.50685 1.29610   6
  -9   0  -1 -0.1141 1.31181   2
  -9   0  -1 2.54813 2.14850   4
   9   0   1 -0.3165 1.20666   2
 -10   0  -1 -0.5419 1.41281   2
  10   0   1 -0.6943 1.23262   2
 -10   0  -1 -0.8158 3.06521   4
  10   0   1 -6.1376 5.59556   1
 -11   0  -1 -0.0554 2.04210   2
  11   0   1 -0.1758 1.28489   2
 -12   0  -1 -0.0664 1.23765   2
  12   0   1 1.30863 1.44732   2
  13  -1  -1 1.91676 1.09749   2
 -12  -1   1 68.1636 5.74479   2
  12  -1  -1 88.9569 5.97921   2
  12   1  -1 73.5582 5.82218   2
 -12   1   1 65.7551 5.99893   2
  11  -1  -1 4.99216 1.71461   2
 -11  -1   1 4.36151 1.78433   2
 -11   1   1 2.83294 1.70472   2
  11   1  -1 1.91275 1.50464   2
 -10  -1   1 541.883 35.9153   4
 -10  -1   1 530.165 33.9894   2
  10   1  -1 567.665 33.9405   2
 -10   1   1 480.939 33.6354   2
 -10   1   1 515.210 36.2677   4
  -9  -1   1 481.977 31.1536   2
  -9  -1   1 460.708 32.3714   4
   9  -1  -1 522.928 34.7529   1
  -9   1   1 461.239 32.8927   4
   9   1  -1 461.458 30.9189   2
  -9   1   1 496.600 30.9428   2
   9   1  -1 493.092 34.6282   1
   8  -1  -1 7.54203 2.80879   1
  -8  -1   1 10.7863 2.08361   2
  -8  -1   1 7.79134 2.31460   4
  -8  -1   1 8.09749 1.99880   6
  -8   1   1 5.83113 2.29528   4
   8   1  -1 9.35695 2.01781   6
   8   1  -1 16.6072 4.13402   1
  -8   1   1 10.2427 1.88456   2
   8   1  -1 10.3494 2.00223   2
   7  -1  -1 342.315 22.6902   1
  -7  -1   1 319.827 21.9099   4
  -7  -1   1 295.920 21.5236   6
  -7  -1   1 338.038 21.3381   2
   7   1  -1 312.153 23.0875   1
   7   1  -1 317.378 21.5249   6
   7   1  -1 324.228 21.1053   2
  -7   1   1 329.887 22.0583   8
  -7   1   1 326.605 20.9308   2
  -7   1   1 363.245 22.7629   4
   6  -1  -1 341.449 22.8816   1
  -6  -1   1 314.315 22.2522   6
  -6  -1   1 321.412 22.2886   4
  -6  -1   1 347.205 21.9897   2
  -6   1   1 347.516 22.4901   8
   6   1  -1 335.378 21.7878   2
  -6   1   1 352.846 22.9898   4
  -6   1   1 328.903 21.5732   2
   6   1  -1 359.740 22.3137   6
   6   1  -1 351.800 23.6563   1
  -5  -1   1 89.1377 6.42887   4
   5  -1  -1 88.4643 6.81412   1
   5   1  -1 80.8429 7.16897   1
  -5   1   1 79.5898 7.05043   4
  -5   1   1 78.0665 6.39396   8
  -4  -1   1 413.618 27.4470   4
   4   1  -1 431.061 28.2374   1
  -4   1   1 455.702 27.5019   8
  -4   1   1 429.044 27.7794   4
   3  -1  -1 1.84665 0.77105   1
  -3  -1   1 1.79502 0.64346   4
  -3   1   1 1.47738 0.81085   4
  -3   1   1 2.42833 0.74147   8
   3   1  -1 1.77135 0.83756   1
  -2  -1   1 2151.09 124.377   4
   2  -1  -1 2136.43 124.422   1
  -2   1   1 1878.93 124.299   4
   2   1  -1 1939.34 124.572   1
  -2   1   1 1935.41 124.537   1
  -2   1   1 2086.68 124.201   8
  -1  -1   1 2622.11 163.908   1
  -1  -1   1 2730.35 163.707   4
  -1  -1   1 2653.92 163.587   5
   1  -1  -1 2690.53 163.719   1
  -1   1   1 2611.26 163.794   1
  -1   1   1 2723.32 163.644   4
   1   1  -1 2628.73 163.902   1
   0  -1   1 277.688 16.9515   4
   0  -1   1 246.189 16.9564   1
   0  -1  -1 258.841 16.7933   4
   0  -1   1 278.924 16.7542   5
   0   1   1 268.422 16.5025   5
   0   1  -1 286.044 16.7808   8
   0   1   1 254.397 16.8961   1
   1  -1   1 74.8305 5.36044   1
  -1  -1  -1 76.1424 5.19194   4
  -1   1  -1 71.7444 5.20204   4
   1   1   1 76.9700 5.33021   1
  -1   1  -1 78.1328 5.33241   8
   2  -1   1 3356.33 214.594   1
  -2  -1  -1 3372.31 214.424   4
  -2   1  -1 3560.68 214.614   4
   2   1   1 3538.17 214.769   1
  -2   1  -1 3639.97 214.399   8
   3  -1   1 908.419 57.7103   1
  -3  -1  -1 903.297 57.5168   4
   3   1   1 990.413 58.1423   1
  -3   1  -1 890.183 57.7519   4
  -3   1  -1 935.369 57.4836   8
   4  -1   1 28.7967 3.05749   1
  -4  -1  -1 26.3960 2.64555   4
   4   1   1 25.7509 3.31793   1
  -4   1  -1 25.9315 2.92918   4
  -4   1  -1 26.6325 2.77069   8
   5  -1   1 22.6955 2.97800   1
  -5  -1  -1 25.0250 2.77187   6
  -5  -1  -1 22.1049 2.62478   4
  -5  -1  -1 24.5656 2.44001   2
  -5   1  -1 25.0363 3.21137   4
  -5   1  -1 25.9908 3.45957   8
  -5   1  -1 23.0745 2.19821   2
  -5   1  -1 22.7772 2.62027   6
   5   1   1 23.5470 2.49061   2
   5   1   1 24.5078 3.51517   1
  -6  -1  -1 348.603 22.4287   6
   6  -1   1 346.816 23.1333   1
  -6  -1  -1 321.967 22.4381   4
  -6  -1  -1 340.875 21.8807   2
  -6   1  -1 338.504 22.4688   8
   6   1   1 325.501 22.2252   6
   6   1   1 348.746 21.8998   2
  -6   1  -1 345.360 21.6846   2
   6   1   1 337.111 23.5906   1
  -6   1  -1 305.342 22.0535   6
  -6   1  -1 384.277 23.3569   4
  -7  -1  -1 13.7113 2.32762   4
  -7  -1  -1 15.6379 2.09033   2
  -7  -1  -1 14.3875 4.06841   6
   7  -1   1 11.2590 2.83359   1
   7   1   1 12.7125 3.00634   1
   7   1   1 10.6284 2.18647   6
  -7   1  -1 12.7191 1.83398   2
  -7   1  -1 13.1530 2.66852   8
  -7   1  -1 9.71772 1.96177   6
   7   1   1 13.1391 2.33992   2
  -7   1  -1 15.9053 3.07784   4
   8  -1   1 0.11255 2.08538   1
  -8  -1  -1 0.21933 1.55463   4
   8  -1   1 -0.7748 1.20503   6
  -8  -1  -1 1.37470 1.37554   2
  -8  -1  -1 0.88358 1.36525   6
   8   1   1 -1.8618 2.05932   1
  -8   1  -1 0.31217 1.18946   6
  -8   1  -1 2.10349 1.80462   4
   8   1   1 1.44128 1.43792   2
  -8   1  -1 -1.0939 3.69426   8
  -8   1  -1 0.81621 1.06521   2
  -9  -1  -1 59.2976 6.96976   8
   9  -1   1 61.0241 7.54286   1
  -9  -1  -1 55.5938 6.09608   4
   9  -1   1 53.1662 5.69124   2
  -9  -1  -1 42.2704 4.77203   6
   9   1   1 44.1334 7.23568   1
  -9   1  -1 47.2680 8.87070   4
   9   1   1 57.9073 4.84100   2
 -10  -1  -1 259.567 18.1692   4
  10  -1   1 228.538 15.6438   2
 -10  -1  -1 221.597 15.9483   2
  10   1   1 226.303 15.7255   2
 -10   1  -1 241.733 15.9241   2
 -10   1  -1 224.783 18.4319   4
 -11  -1  -1 11.2384 3.52703   2
  11  -1   1 6.94850 1.80318   2
 -11   1  -1 6.75441 1.94179   2
  11   1   1 7.65946 1.92252   2
 -12  -1  -1 77.3387 6.05297   2
  12  -1   1 78.3980 5.80439   2
 -12   1  -1 79.6278 5.92230   2
  12  -2  -1 0.33384 0.99006   2
 -12  -2   1 0.66846 1.38026   2
  12   2  -1 -1.8956 1.23312   2
 -11   2   1 219.367 14.6637   2
  10  -2  -1 26.4529 3.24180   6
 -10  -2   1 31.6502 3.67029   2
 -10  -2   1 41.8062 5.85941   4
  10   2  -1 28.8252 3.43700   2
 -10   2   1 31.1428 3.34321   2
 -10   2   1 19.2163 7.41445   4
  -9  -2   1 106.435 12.2500   4
   9  -2  -1 113.688 10.8870   1
  -9  -2   1 102.228 8.64892   2
  -9   2   1 101.861 10.3915   4
  -9   2   1 110.216 7.79651   2
   9   2  -1 100.097 11.4215   1
   9   2  -1 95.7039 7.90906   2
  -8  -2   1 595.280 36.6181   2
  -8  -2   1 614.262 37.6144   4
   8  -2  -1 581.820 38.4883   1
   8   2  -1 490.168 36.4252   6
  -8   2   1 539.886 35.8603   2
   8   2  -1 581.665 36.4233   2
  -8   2   1 587.861 38.6571   4
   8   2  -1 574.577 39.8961   1
  -7  -2   1 1.28989 1.53382   6
  -7  -2   1 0.28712 1.44130   2
  -7  -2   1 1.17754 1.30995   4
   7   2  -1 -3.0726 2.11947   1
   7   2  -1 2.22543 1.51550   6
   7   2  -1 1.28279 1.55761   2
  -7   2   1 1.66284 1.05338   2
  -7   2   1 1.62743 2.25036   4
   6  -2  -1 25.0167 3.48980   1
  -6  -2   1 34.7923 3.56459   6
  -6  -2   1 27.2569 3.25767   4
  -6  -2   1 27.4686 3.12506   2
  -6   2   1 24.5120 3.95798   4
  -6   2   1 22.9494 4.47353   8
   6   2  -1 22.7382 4.47003   1
   6   2  -1 24.9030 2.92251   2
  -5  -2   1 2262.40 146.401   4
  -5  -2   1 2403.02 146.150   2
   5  -2  -1 2402.65 146.918   1
  -5   2   1 2177.57 145.593   2
   5   2  -1 2421.59 148.025   1
  -5   2   1 2485.15 147.220   4
   5   2  -1 2427.34 146.023   2
   4  -2  -1 22.4344 2.71754   1
  -4  -2   1 18.9984 2.41815   4
   4   2  -1 18.8014 3.21903   1
  -4   2   1 17.8359 2.66927   4
  -4   2   1 20.6960 2.60980   8
   3  -2  -1 1621.96 100.581   1
  -3  -2   1 1730.86 100.477   4
   3   2  -1 1486.04 100.959   1
  -3   2   1 1574.83 100.565   4
  -3   2   1 1693.99 100.281   8
   0  -2  -1 831.630 51.0971   4
   0  -2   1 800.286 51.3206   1
   0  -2   1 822.221 51.1713   4
   0  -2  -1 816.117 51.2854   1
  -1  -2  -1 248.749 16.4561   4
   1  -2   1 255.056 16.0865   5
   1  -2   1 250.239 16.6718   1
   1   2   1 252.361 16.7992   1
  -1   2  -1 242.736 16.4993   4
  -1   2  -1 261.122 16.2741   8
  -2  -2  -1 738.254 44.1384   4
   2  -2   1 722.489 43.9224   5
   2  -2   1 722.738 44.3651   1
  -2   2  -1 620.988 44.1003   4
  -2   2  -1 730.306 43.9540   8
   2   2   1 678.263 44.4696   1
  -3  -2  -1 309.268 20.5756   4
   3  -2   1 334.927 20.9856   1
  -3   2  -1 330.036 20.6236   8
  -3   2  -1 302.421 20.8575   4
   3   2   1 307.840 21.2153   1
   4  -2   1 19.3490 2.82594   1
  -4  -2  -1 20.5072 2.51025   2
  -4  -2  -1 22.5962 2.57950   4
  -4  -2  -1 19.4987 2.64845   6
  -4   2  -1 23.2395 3.00116   4
   4   2   1 23.6164 3.60613   1
  -4   2  -1 22.3172 2.82753   8
  -4   2  -1 24.6059 2.25348   2
   5  -2   1 1657.32 102.185   1
  -5  -2  -1 1605.13 101.631   4
   5   2   1 1661.66 101.086   2
  -5   2  -1 1690.12 101.494   6
  -5   2  -1 1610.55 102.405   4
   5   2   1 1545.08 102.949   1
  -5   2  -1 1645.31 100.801   2
   6  -2   1 658.041 48.2832   1
   6   2   1 698.884 48.9652   1
  -6   2  -1 858.621 47.9181   8
  -6   2  -1 734.415 46.7832   6
  -6   2  -1 819.497 46.4481   2
   6   2   1 703.433 46.6087   2
  -6   2  -1 703.622 48.3574   4
  -7  -2  -1 3.52053 1.61303   2
  -7  -2  -1 4.26896 1.69458   6
   7  -2   1 2.27104 2.16989   1
  -7  -2  -1 5.26332 1.77380   4
   7   2   1 5.46324 2.59112   1
  -7   2  -1 9.58447 3.21942   8
  -7   2  -1 4.54840 1.60708   6
   7   2   1 4.06406 1.77952   2
  -7   2  -1 4.81399 2.42575   4
  -7   2  -1 6.14118 1.61443   2
  -8  -2  -1 107.493 8.49426   2
  -8  -2  -1 111.579 8.90673   6
   8  -2   1 112.905 10.6680   1
  -8  -2  -1 122.250 9.63818   4
   8   2   1 98.4752 10.8340   1
   8   2   1 111.690 8.42340   2
  -8   2  -1 110.044 8.12125   2
  -8   2  -1 116.164 10.5308   4
   9  -2   1 70.3772 7.53089   5
  -9  -2  -1 48.7062 5.26515   6
  -9  -2  -1 70.6583 6.87977   4
  -9  -2  -1 63.3360 5.46531   2
   9  -2   1 71.7604 8.63474   1
   9   2   1 48.5789 5.03143   2
   9   2   1 59.7374 8.50427   1
  -9   2  -1 61.5556 5.10234   2
  -9   2  -1 48.4978 7.19872   4
 -10  -2  -1 0.24553 3.32534   4
 -10  -2  -1 1.02241 1.53457   2
 -10  -2  -1 -0.1198 2.62528   6
  10  -2   1 -1.3266 3.69843   5
  10  -2   1 3.05602 1.48490   2
  10   2   1 1.53043 1.61257   2
 -10   2  -1 2.38352 1.45559   2
 -10   2  -1 7.96364 8.63770   4
 -11  -2  -1 224.327 14.2896   2
  11  -2   1 213.636 13.8253   2
  11   2   1 182.689 13.6454   2
 -11   2  -1 206.761 13.8793   2
  12  -2   1 4.32885 1.45770   2
 -12  -2  -1 6.56072 1.64621   2
 -12   2  -1 5.95805 2.16640   2
  12  -3  -1 23.6543 2.33771   2
 -12  -3   1 22.6223 3.51717   2
 -11  -3   1 6.67234 1.83836   2
 -11   3   1 6.38135 1.99755   3
  11   3  -1 5.64677 1.71238   2
 -10  -3   1 7.04242 2.15043   2
  10   3  -1 7.93662 2.12455   2
 -10   3   1 7.83089 2.57719   2
  -9  -3   1 822.193 48.4145   4
   9  -3  -1 723.827 48.9657   5
  -9  -3   1 707.616 46.7162   2
   9   3  -1 750.289 51.6434   1
   9   3  -1 729.479 46.6055   2
  -9   3   1 678.533 45.9289   2
  -8  -3   1 17.5299 2.93697   2
  -8  -3   1 9.55649 2.28762   6
  -8  -3   1 7.10303 2.29996   4
   8   3  -1 13.7111 2.46397   2
   8   3  -1 9.20662 4.93167   1
  -8   3   1 16.7113 5.10139   4
  -8   3   1 11.6668 1.94930   2
  -7  -3   1 95.1012 7.38854   2
  -7  -3   1 85.8028 7.39234   6
   7  -3  -1 89.3570 8.80664   1
  -7  -3   1 81.3399 7.57360   4
   7   3  -1 87.8118 7.26855   6
   7   3  -1 79.3596 9.81224   1
  -7   3   1 84.6917 8.63676   4
   7   3  -1 85.7762 7.06676   2
  -6  -3   1 211.701 14.7504   4
  -6  -3   1 225.394 14.8128   6
  -6  -3   1 185.516 14.0477   2
   6  -3  -1 185.194 15.0632   1
  -6   3   1 212.477 13.5930   7
   6   3  -1 196.479 14.3358   6
   6   3  -1 197.106 13.9932   2
   6   3  -1 203.618 16.8502   1
  -6   3   1 194.616 15.6264   4
  -6   3   1 206.268 13.4417   2
  -5  -3   1 16.0733 2.44761   2
   5  -3  -1 20.7701 3.25082   1
  -5  -3   1 12.0578 2.56778   6
  -5  -3   1 16.8522 2.48781   4
   5   3  -1 14.4451 2.47357   6
  -5   3   1 15.1264 1.90300   2
  -5   3   1 18.5603 3.93489   8
  -5   3   1 14.9236 3.06996   4
   5   3  -1 17.1168 3.92473   1
   5   3  -1 14.9471 2.41739   2
   4  -3  -1 2603.20 166.872   2
  -4  -3   1 2983.72 168.146   6
  -4  -3   1 2789.07 167.897   4
  -4  -3   1 2708.20 167.342   2
   4  -3  -1 2881.83 168.322   1
   4   3  -1 2707.99 167.220   2
   4   3  -1 2557.39 167.648   6
   4   3  -1 2562.60 169.026   1
  -4   3   1 2738.58 166.872   2
  -4   3   1 2601.43 168.321   4
   3  -3  -1 54.7009 4.04734   5
   3  -3  -1 51.7883 4.92883   1
  -3  -3   1 52.9641 4.73154   4
   3  -3  -1 47.3695 3.93594   2
  -3  -3   1 51.9131 4.70370   6
  -3  -3   1 49.3793 4.26215   2
   3  -3  -1 54.1392 4.45436   6
   3   3  -1 52.2293 4.18831   2
   3   3  -1 51.4081 5.45345   1
   2  -3  -1 33.8734 3.70317   1
  -2  -3   1 31.6349 3.35675   4
  -1  -3   1 227.219 15.7203   1
  -1  -3   1 226.913 15.0903   4
   1  -3  -1 200.309 15.0944   4
   1  -3  -1 221.625 15.2558   1
   0  -3   1 460.143 30.9681   1
   0  -3  -1 468.895 30.5924   4
   0  -3  -1 475.825 30.9505   1
   0  -3   1 483.662 30.7668   4
   1  -3   1 0.31146 1.25464   4
  -1  -3  -1 0.28993 1.00539   4
   1  -3   1 1.51974 1.29860   1
   1  -3   1 -0.2039 0.61026   5
  -1  -3  -1 -1.2218 1.16132   1
   2  -3   1 57.5288 5.33895   1
   2  -3   1 67.4268 4.84478   6
   2  -3   1 58.4360 5.41614   4
  -2  -3  -1 45.4807 4.76181   4
   2  -3   1 59.5407 4.48005   5
  -2  -3  -1 55.5439 4.56230   2
  -2  -3  -1 61.9952 5.00898   6
   2  -3   1 58.6264 4.39456   2
   2   3   1 48.4804 5.36661   1
  -2   3  -1 60.7533 4.55386   2
   3  -3   1 239.735 15.8283   2
   3  -3   1 232.742 16.9058   1
  -3  -3  -1 258.055 16.7862   6
  -3  -3  -1 235.508 16.1180   2
   3  -3   1 261.575 16.4264   5
  -3   3  -1 275.915 17.2349   2
  -3   3  -1 248.860 16.3355   6
   3   3   1 234.128 15.9846   2
   3   3   1 221.797 17.3576   1
  -3   3  -1 252.660 16.6686   8
   4  -3   1 3882.76 238.856   1
  -4  -3  -1 3792.37 238.416   4
   4  -3   1 4094.54 238.609   5
  -4   3  -1 3987.51 239.504   8
  -4   3  -1 3865.43 239.410   6
   4   3   1 3649.33 239.636   1
  -4   3  -1 3778.75 239.160   4
   4   3   1 3871.42 237.721   2
  -5  -3  -1 564.792 39.7706   2
   5  -3   1 617.196 40.9302   1
  -5  -3  -1 596.371 40.3027   4
  -5  -3  -1 643.594 40.5941   6
   5  -3   1 617.555 40.8798   5
   5   3   1 651.230 39.7685   2
  -5   3  -1 632.844 41.4842   4
   5   3   1 632.258 42.3241   1
  -5   3  -1 641.103 40.8027   8
  -5   3  -1 657.294 39.3953   2
   6  -3   1 926.152 54.8687   1
   6  -3   1 777.812 54.3858   5
  -6  -3  -1 857.418 53.8402   4
  -6  -3  -1 818.972 53.0892   2
   6   3   1 854.413 56.3020   1
  -6   3  -1 786.226 52.4181   2
  -6   3  -1 859.493 52.8090   6
   6   3   1 862.238 52.9881   2
  -6   3  -1 796.702 54.1804   8
  -6   3  -1 832.872 55.1322   4
  -7  -3  -1 -1.0812 1.50948   4
   7  -3   1 -2.2147 2.02704   1
  -7  -3  -1 0.50346 1.63106   2
  -7  -3  -1 2.19599 1.59856   6
   7  -3   1 2.37032 2.60286   5
  -7   3  -1 0.86004 1.15622   2
   7   3   1 4.50627 5.75712   1
   7   3   1 0.15173 1.59876   2
  -7   3  -1 -3.0532 2.47615   4
  -7   3  -1 0.86391 1.53321   6
   8  -3   1 60.0749 8.23053   5
  -8  -3  -1 66.6380 6.35996   4
  -8  -3  -1 55.8587 5.43663   2
   8  -3   1 61.5260 7.74125   1
   8   3   1 54.0835 5.47317   2
  -8   3  -1 47.4570 7.62194   4
   8   3   1 59.5466 9.01313   1
   9  -3   1 1.75351 4.59094   5
  -9  -3  -1 1.76790 1.57378   6
  -9  -3  -1 2.32444 1.75515   2
  -9  -3  -1 -0.0014 2.62109   4
  -9   3  -1 1.88068 1.35836   2
   9   3   1 1.72435 1.69591   2
  -9   3  -1 -4.4539 5.69186   4
 -10  -3  -1 13.6366 2.55026   2
  10   3   1 13.4299 2.49896   2
 -10   3  -1 16.6187 2.41640   2
  11  -3   1 18.4820 2.15284   2
 -11  -3  -1 20.2124 2.60684   2
 -11   3  -1 16.7378 2.30171   2
 -12  -3  -1 3.08926 1.56335   2
 -11  -4   1 36.8590 3.46385   2
 -11   4   1 35.7186 3.36362   3
 -10  -4   1 61.5046 5.04966   2
  10   4  -1 49.2582 4.57192   2
  -9  -4   1 16.1008 2.77174   2
   9   4  -1 14.2756 2.64410   2
  -9   4   1 7.49001 3.01992   2
  -8  -4   1 2.81341 1.80088   6
  -8  -4   1 3.22049 2.73312   4
  -8  -4   1 0.33510 1.87575   2
  -8   4   1 0.29724 1.21603   2
   8   4  -1 0.27078 6.32790   1
   8   4  -1 -1.1408 1.50136   2
   7  -4  -1 218.656 18.3825   1
  -7  -4   1 232.818 17.4428   4
  -7  -4   1 244.575 16.7787   2
  -7  -4   1 234.262 16.6763   6
   7   4  -1 238.880 16.4655   2
   7   4  -1 249.003 21.0860   1
  -6  -4   1 217.173 15.8904   6
  -6  -4   1 241.200 16.3243   4
  -6  -4   1 216.465 15.5928   2
   6  -4  -1 218.339 17.1298   1
   6   4  -1 228.638 19.1914   1
  -6   4   1 228.122 14.6433   2
   6   4  -1 215.851 15.3464   2
  -6   4   1 203.513 14.7357   7
  -5  -4   1 0.60116 1.15845   4
  -5  -4   1 0.79102 1.58091   6
  -5  -4   1 1.34163 1.60413   2
   5  -4  -1 0.45273 2.46974   1
  -5   4   1 -0.1612 1.45432   2
   5   4  -1 0.62715 1.83517   6
   5   4  -1 1.04249 1.44647   2
   5   4  -1 -0.5369 2.66980   1
   4  -4  -1 11.7209 1.75877   2
   4  -4  -1 14.1060 2.80021   4
  -4  -4   1 13.0196 2.24095   2
   4  -4  -1 7.37586 2.38212   1
  -4  -4   1 9.79624 2.33633   6
   4   4  -1 12.2280 2.34726   6
   4   4  -1 15.0237 2.32955   2
  -4   4   1 11.2968 1.79691   2
  -3  -4   1 158.618 13.6673   1
   3  -4  -1 177.870 12.0113   6
   3  -4  -1 151.456 12.5939   4
  -3  -4   1 178.253 12.5662   4
  -3  -4   1 172.330 11.6916   2
   3  -4  -1 170.784 12.9104   1
   3  -4  -1 155.325 11.2540   2
   3   4  -1 176.092 11.9591   6
  -3   4   1 171.236 11.1998   2
   3   4  -1 161.876 11.5050   2
   2  -4  -1 286.552 18.6440   6
  -2  -4   1 279.589 18.2450   2
   2  -4  -1 249.585 19.2752   4
  -2  -4   1 254.970 20.0317   1
  -2  -4   1 266.959 19.2084   4
   2  -4  -1 271.836 18.0414   2
  -2  -4   1 295.684 18.7886   6
   2  -4  -1 270.758 19.5343   1
  -2   4   1 284.275 17.8423   2
   2   4  -1 300.806 18.5529   6
   2   4  -1 271.325 18.0853   2
  -1  -4   1 105.578 9.23410   1
   1  -4  -1 98.3515 8.85800   1
  -1  -4   1 100.234 8.50691   4
  -1  -4   1 103.147 7.52203   2
   1  -4  -1 98.2998 8.64758   4
  -1  -4   1 108.454 7.91049   6
   1  -4  -1 107.196 7.56642   2
   1  -4  -1 102.285 7.86138   6
  -1   4   1 109.008 7.80670   2
   1   4  -1 94.0622 7.53946   6
   1   4  -1 106.230 7.44050   2
   0  -4  -1 54.4640 6.22472   1
   0  -4   1 59.5576 4.78978   2
   0  -4   1 58.0643 5.00934   6
   0  -4   1 61.1885 5.91491   4
   0  -4  -1 57.0440 4.80280   2
   0  -4   1 57.2707 6.05607   1
   0  -4  -1 61.2394 5.13818   6
   0   4  -1 60.0905 4.68126   2
   0   4  -1 60.3125 4.91542   6
   0   4   1 57.4524 4.53461   2
   1  -4   1 450.700 31.1720   1
   1  -4   1 479.214 29.5229   2
  -1  -4  -1 478.387 30.1045   6
   1  -4   1 388.533 30.7389   4
  -1  -4  -1 461.976 31.5729   1
   1  -4   1 493.772 29.9713   6
  -1  -4  -1 443.266 29.5677   2
   1   4   1 462.848 29.3560   2
  -1   4  -1 480.091 29.4151   2
  -1   4  -1 477.600 29.7129   6
   2  -4   1 83.1663 6.09194   2
  -2  -4  -1 98.0583 7.06048   6
   2  -4   1 73.4825 7.22005   4
  -2  -4  -1 78.2570 6.26400   2
  -2  -4  -1 71.6442 7.84966   1
   2  -4   1 89.4320 6.58019   6
  -2  -4  -1 80.5711 6.94567   4
   2   4   1 77.1736 6.06606   2
  -2   4  -1 62.8981 7.19409   6
  -2   4  -1 91.1940 6.09697   2
  -3  -4  -1 3.39681 2.58831   1
  -3  -4  -1 3.55179 1.27770   4
  -3  -4  -1 4.38938 1.70822   2
   3  -4   1 1.57659 1.60280   1
  -3  -4  -1 3.02934 1.68205   6
   3  -4   1 3.29369 1.92704   4
   3  -4   1 3.77944 1.32738   2
   3   4   1 4.96757 1.59450   2
  -3   4  -1 2.82581 1.34140   2
  -3   4  -1 0.96688 1.52284   6
  -4  -4  -1 92.9313 8.41388   6
   4  -4   1 107.370 9.44317   4
  -4  -4  -1 101.291 8.36846   4
  -4  -4  -1 111.985 8.01476   2
   4  -4   1 96.5267 8.84221   1
  -4   4  -1 105.387 7.34525   2
   4   4   1 100.443 7.58466   2
   4   4   1 94.8204 9.73193   1
   5  -4   1 -2.3309 4.51636   5
   5  -4   1 1.55568 2.34609   4
   5  -4   1 1.04953 2.06900   1
  -5  -4  -1 4.16021 1.94819   2
  -5  -4  -1 1.48282 1.62947   6
  -5  -4  -1 1.21348 1.43220   4
   5   4   1 -4.2331 3.39428   5
  -5   4  -1 1.03323 1.17420   2
   5   4   1 0.65700 2.89997   1
   5   4   1 3.11026 1.82032   2
   6  -4   1 11.0569 3.64628   1
  -6  -4  -1 17.5773 3.13905   6
  -6  -4  -1 14.9551 3.02576   4
  -6  -4  -1 11.2390 2.83679   2
   6   4   1 11.2485 2.67477   2
  -6   4  -1 14.3375 2.13972   2
   6   4   1 12.4458 4.55884   1
  -7  -4  -1 0.16420 1.65729   4
   7  -4   1 -1.6618 3.58629   1
  -7  -4  -1 0.61011 1.65548   6
  -7  -4  -1 0.57219 1.98806   2
   7   4   1 -5.2285 4.03139   1
  -7   4  -1 0.85823 1.33245   2
  -8  -4  -1 159.748 11.3518   2
  -8  -4  -1 160.716 12.3460   4
   8   4   1 134.401 10.6879   2
  -9  -4  -1 20.6676 2.79879   2
  -9  -4  -1 9.93111 2.19613   6
  -9   4  -1 17.1847 3.15927   2
   9   4   1 15.1820 2.76741   2
 -10  -4  -1 28.1692 3.13388   2
 -10   4  -1 23.6736 3.40754   2
 -11  -4  -1 8.42416 1.65790   2
  11  -4   1 7.63090 1.42318   2
 -10  -5   1 10.5287 1.81985   2
  -9  -5   1 44.9791 4.05531   2
   9   5  -1 32.5766 3.51357   2
  -8  -5   1 1.67828 1.81241   2
   8   5  -1 1.07580 2.04942   2
   7  -5  -1 85.4995 10.7897   4
  -7  -5   1 101.984 9.79327   4
  -7  -5   1 110.431 8.81103   2
  -7  -5   1 98.2578 8.22528   6
   7   5  -1 122.740 8.57744   2
  -7   5   1 108.001 7.50843   2
   6  -5  -1 147.181 13.0363   4
  -6  -5   1 138.191 10.6948   2
  -6  -5   1 141.704 16.2530   1
  -6  -5   1 127.620 10.5414   6
  -6  -5   1 161.186 11.8146   4
  -6   5   1 127.508 9.49976   2
  -6   5   1 138.967 9.93854   7
   6   5  -1 138.298 10.3804   2
   5  -5  -1 13.3518 3.15569   4
  -5  -5   1 8.43966 2.36519   4
  -5  -5   1 2.52694 5.53574   1
  -5  -5   1 5.00401 2.19114   6
  -5  -5   1 12.0457 2.88936   2
  -5   5   1 8.69759 1.88549   2
   5   5  -1 10.9069 2.46353   2
   4  -5  -1 706.142 48.7975   4
  -4  -5   1 699.090 50.3379   1
   4  -5  -1 810.165 46.5821   2
   4  -5  -1 767.884 49.2483   1
  -4  -5   1 743.619 47.0164   2
  -4  -5   1 753.368 48.1362   4
  -4  -5   1 651.946 47.3382   6
   4   5  -1 764.101 46.8007   2
  -4   5   1 726.681 46.1375   2
   3  -5  -1 17.1887 4.27962   1
  -3  -5   1 21.4012 3.13555   6
   3  -5  -1 16.5326 2.73011   6
  -3  -5   1 16.1660 3.23223   4
  -3  -5   1 19.0651 4.95193   1
   3  -5  -1 17.9862 2.58631   2
  -3  -5   1 17.6662 2.62641   2
   3  -5  -1 18.3721 3.39053   4
   3   5  -1 19.2907 2.58730   2
  -3   5   1 17.9452 2.28961   2
  -2  -5   1 77.1419 7.33494   4
  -2  -5   1 76.8073 6.19860   2
   2  -5  -1 60.5233 7.17575   4
   2  -5  -1 68.4753 6.37409   6
   2  -5  -1 85.3159 6.18385   2
   2  -5  -1 72.0459 8.13097   1
  -2  -5   1 78.1039 6.66998   6
  -2  -5   1 64.3662 8.59950   1
  -2   5   1 89.1296 7.03481   2
   2   5  -1 78.0285 6.06371   2
   1  -5  -1 52.2438 5.82035   4
   1  -5  -1 43.8442 4.78660   6
   1  -5  -1 57.1554 4.72628   2
  -1  -5   1 55.6020 7.12423   1
  -1  -5   1 56.5764 5.06927   6
   1  -5  -1 52.9742 7.68168   1
  -1  -5   1 56.6984 6.10430   4
  -1  -5   1 46.9976 4.51149   2
  -1   5   1 48.6661 4.19476   2
   1   5  -1 53.2824 4.45582   2
   0  -5   1 91.7713 7.00711   6
   0  -5   1 78.3097 8.76632   1
   0  -5  -1 88.2251 6.66306   2
   0  -5  -1 70.0455 6.74975   6
   0  -5  -1 85.0929 7.88372   4
   0  -5  -1 93.7271 9.52788   1
   0  -5   1 85.5295 6.60815   2
   0  -5   1 76.6360 7.86569   4
   0   5   1 78.4903 6.14883   2
   0   5  -1 87.0569 6.35199   2
   1  -5   1 119.539 10.3618   4
  -1  -5  -1 104.652 13.3365   1
  -1  -5  -1 119.183 10.0670   4
   1  -5   1 111.806 10.8465   1
  -1  -5  -1 121.133 9.31411   6
  -1  -5  -1 115.797 8.76097   2
   1  -5   1 124.684 9.09826   6
   1  -5   1 121.201 8.69423   2
   1   5   1 113.500 8.37243   2
  -1   5  -1 120.998 8.45502   2
  -2  -5  -1 400.182 30.1400   1
   2  -5   1 471.341 27.3218   2
   2  -5   1 456.319 29.9668   1
  -2  -5  -1 420.639 27.4149   2
  -2  -5  -1 387.598 28.4790   4
  -2  -5  -1 381.676 27.9640   6
   2  -5   1 386.597 28.9568   4
  -2   5  -1 446.414 27.0173   2
   2   5   1 424.808 27.0263   2
  -3  -5  -1 213.200 16.1917   4
  -3  -5  -1 221.124 15.2709   2
  -3  -5  -1 221.738 16.0418   6
  -3  -5  -1 205.339 18.2368   1
   3  -5   1 197.400 16.8340   4
   3  -5   1 238.816 14.9349   2
   3  -5   1 227.418 17.3465   1
   3   5   1 214.647 14.8322   2
  -3   5  -1 225.672 14.6839   2
  -4  -5  -1 99.8109 9.12467   6
  -4  -5  -1 124.629 9.56813   4
  -4  -5  -1 87.4593 12.5533   1
   4  -5   1 104.504 10.2258   4
  -4  -5  -1 110.094 8.58727   2
   4  -5   1 112.598 10.4863   1
  -4   5  -1 106.476 7.85956   2
   4   5   1 111.558 8.28384   2
   5  -5   1 211.808 17.7009   4
   5  -5   1 216.807 17.4103   1
  -5  -5  -1 235.436 16.9404   2
  -5  -5  -1 212.477 16.1548   4
   5   5   1 209.222 14.9040   2
  -5   5  -1 218.685 14.5915   2
  -6  -5  -1 131.877 10.5289   6
   6  -5   1 132.417 13.1140   4
  -6  -5  -1 104.194 9.81141   2
   6  -5   1 126.797 13.3847   1
  -6  -5  -1 143.781 11.0792   4
  -6   5  -1 138.970 9.32148   2
  -7  -5  -1 37.0485 5.24396   4
   7  -5   1 37.9182 7.59364   4
  -7  -5  -1 40.8052 4.71028   2
  -7  -5  -1 43.5530 4.59605   6
  -7   5  -1 44.3503 3.78853   2
   7   5   1 42.0630 4.41875   2
  -8  -5  -1 8.29497 1.98911   6
  -8  -5  -1 11.7581 2.83474   2
  -8   5  -1 10.5153 1.77519   2
  -9  -5  -1 105.667 7.94932   2
 -10  -5  -1 13.3364 1.88482   2
  -9  -6   1 3.53277 1.27748   2
  -8  -6   1 31.0609 3.31637   2
  -7  -6   1 16.4246 2.73932   2
   7   6  -1 12.2778 2.45411   2
  -6  -6   1 2.07214 1.88970   2
  -6   6   1 4.00427 2.02153   7
   6   6  -1 2.29167 2.54813   2
  -5  -6   1 353.045 22.3038   2
   5  -6  -1 307.470 28.4718   4
   5   6  -1 312.290 21.6250   2
   4  -6  -1 2.42494 3.37800   4
  -4  -6   1 -0.4869 1.47128   6
  -4  -6   1 -0.6950 2.67229   4
  -4  -6   1 2.61441 1.86756   2
   4   6  -1 0.96684 1.59492   2
  -3  -6   1 69.7637 5.93091   2
   3  -6  -1 65.6734 7.29119   4
  -3  -6   1 57.9157 11.0397   1
  -3  -6   1 57.1418 6.03548   6
  -3  -6   1 78.8678 7.76168   4
   3  -6  -1 77.4470 5.82036   2
   3   6  -1 66.9180 5.66505   2
  -3   6   1 61.8268 5.28992   2
   2  -6  -1 2.80103 1.58965   2
  -2  -6   1 2.08056 1.62394   2
  -2  -6   1 -1.2558 2.40208   4
   2  -6  -1 1.20973 1.47280   6
  -2  -6   1 2.08476 1.84915   6
   2  -6  -1 0.98634 2.24153   4
  -2   6   1 0.19508 1.45643   2
   1  -6  -1 36.4395 5.17216   4
  -1  -6   1 39.5901 5.57894   4
  -1  -6   1 38.1060 7.92729   1
  -1  -6   1 34.9684 4.11901   6
   1  -6  -1 37.6878 4.57147   2
   1   6  -1 42.3713 3.79707   2
  -1   6   1 35.6335 3.47333   2
   0  -6   1 461.688 29.3869   6
   0  -6  -1 484.277 31.2162   4
   0  -6   1 462.582 31.1503   4
   0  -6   1 431.339 32.5950   1
   0   6  -1 444.770 28.5417   2
   0   6   1 404.217 28.2559   2
  -1  -6  -1 128.413 10.7532   4
  -1  -6  -1 115.943 8.99952   2
   1  -6   1 123.293 12.5287   1
   1  -6   1 116.578 10.7400   4
   1  -6   1 126.955 8.95622   2
  -1  -6  -1 130.522 9.81127   6
   1   6   1 110.910 8.44438   2
  -1   6  -1 109.451 8.46135   2
   2  -6   1 37.0606 3.80581   2
  -2  -6  -1 43.6698 4.75728   6
  -2  -6  -1 36.4466 4.01314   2
   2  -6   1 36.2823 5.70703   4
   2  -6   1 40.8711 8.01101   1
  -2  -6  -1 41.7664 5.25874   4
   2   6   1 35.2853 3.90496   2
  -2   6  -1 37.5872 3.61927   2
   3  -6   1 423.047 30.6356   1
  -3  -6  -1 407.325 27.4703   4
   3  -6   1 412.438 25.5729   2
  -3  -6  -1 375.603 25.8411   2
   3  -6   1 368.644 27.9643   4
  -3  -6  -1 424.408 26.8857   6
  -3   6  -1 344.369 24.9995   2
  -4  -6  -1 250.130 17.9629   4
   4  -6   1 224.527 18.8780   4
  -4  -6  -1 245.500 16.6448   2
  -4   6  -1 228.333 15.6411   2
  -5  -6  -1 15.6265 2.93161   6
   5  -6   1 10.8653 5.11594   4
  -5  -6  -1 16.5844 2.81911   2
  -5  -6  -1 14.5860 3.41543   4
  -5   6  -1 9.68235 1.96441   2
  -6  -6  -1 10.6709 2.65033   2
  -6  -6  -1 13.9153 2.44875   6
  -6   6  -1 13.4101 1.95203   2
  -7  -6  -1 71.7010 6.12750   2
  -7  -7   1 61.6313 4.80870   2
  -6  -7   1 0.35462 1.17234   2
  -6   7   1 2.72319 2.29469   7
  -5  -7   1 10.9090 2.22750   2
  -5   7   1 11.1464 1.76917   7
  -4  -7   1 16.5985 2.65900   2
  -3  -7   1 3.57471 1.65637   2
   3   7  -1 4.24514 1.97760   2
  -2  -7   1 5.16897 1.84498   2
   2  -7  -1 5.76009 1.78411   2
   2   7  -1 5.52181 1.85100   2
   1  -7  -1 2.03949 1.50788   2
  -1  -7   1 2.58202 1.58590   2
   1   7  -1 3.86044 2.26304   2
   0  -7   1 0.22685 1.28342   2
   0  -7  -1 -0.4603 1.31010   2
  -1  -7  -1 92.9965 7.45559   6
  -1  -7  -1 89.1050 6.96732   2
   1  -7   1 94.9432 6.87769   2
  -1   7  -1 73.9175 6.44724   2
  -2  -7  -1 102.502 7.70978   6
  -2   7  -1 77.9895 6.32639   2
  -3  -7  -1 5.34355 1.88571   6
  -3  -7  -1 4.99602 2.53511   2
  -4  -7  -1 25.0190 3.10050   6
  -5  -7  -1 1.04395 1.30027   2
  -5   7  -1 1.46145 1.21903   7
  -6  -7  -1 2.02105 1.29527   2
  -7  -7  -1 3.99349 1.22041   2
  -4  -8   1 2.10346 1.11670   2
  -4   8   1 3.11559 1.02133   7
  -3  -8   1 59.5176 4.68621   2
  -2  -8   1 0.91865 1.17179   2
  -1  -8   1 29.4164 2.89406   2
   0  -8  -1 4.90627 1.35763   2
  -1  -8  -1 18.8355 2.28405   2
  -2  -8  -1 37.5985 3.41124   2
  -3  -8  -1 4.17569 1.28965   2
  13   0  -2 206.219 13.6599   2
 -12   0   2 8.52841 2.15612   2
  12   0  -2 5.17845 1.69506   2
  11   0  -2 4.96770 1.75258   2
 -11   0   2 3.61565 1.76067   2
  11   0  -2 2.62344 1.66811   6
  10   0  -2 2051.18 124.637   2
  10   0  -2 1940.82 128.280   1
 -10   0   2 2029.16 126.750   4
 -10   0   2 2019.19 124.679   2
   9   0  -2 129.755 11.6977   1
   9   0  -2 119.551 8.71706   2
   9   0  -2 123.551 9.21166   6
  -9   0   2 115.496 9.99188   4
  -9   0   2 116.863 8.83865   2
  -8   0   2 436.914 28.5611   2
   8   0  -2 429.721 30.5248   1
  -8   0   2 471.792 29.8431   4
  -7   0   2 27.9635 3.20879   4
   7   0  -2 24.0047 3.72269   1
  -7   0   2 23.4567 2.64645   2
  -7   0   2 23.6610 3.52775   8
  -6   0   2 4900.22 296.922   8
  -6   0   2 4873.47 297.226   4
   6   0  -2 4715.62 297.781   1
   5   0  -2 7967.38 503.570   1
  -5   0   2 8433.11 503.177   4
   4   0  -2 3.75539 1.16512   1
  -4   0   2 4.53079 1.09960   4
  -3   0   2 6115.92 344.551   1
   3   0  -2 5110.21 344.353   1
  -2   0   2 971.063 59.8329   4
  -1   0   2 34.2113 2.11470   1
   1   0  -2 30.6300 1.93247   8
   1   0  -2 29.7007 1.92179   8
  -1   0   2 29.3843 2.41551   5
   1   0  -2 29.8241 2.10694   1
   0   0   2 1987.20 120.020   5
   0   0  -2 1916.98 119.630   1
   3   0   2 2613.59 168.511   1
  -3   0  -2 2851.66 168.237   4
   4   0   2 3033.26 185.517   1
  -4   0  -2 2979.31 185.235   4
  -5   0  -2 153.018 12.7012   6
   5   0   2 175.657 12.0317   1
  -5   0  -2 162.188 11.6153   4
  -6   0  -2 1121.64 73.3686   2
  -6   0  -2 1216.09 74.0577   6
  -6   0  -2 1208.93 74.5161   4
   6   0   2 1193.72 74.9410   1
  -7   0  -2 20.2642 2.38600   2
  -7   0  -2 19.7426 2.81739   6
  -7   0  -2 21.9410 3.23487   4
   7   0   2 20.9992 3.64555   1
   7   0   2 25.6207 3.01743   2
  -7   0  -2 20.9007 3.16690   8
  -8   0  -2 393.388 26.9029   8
   8   0   2 417.567 25.9999   2
  -8   0  -2 376.040 26.5680   6
  -8   0  -2 429.301 26.1755   2
  -8   0  -2 370.773 27.3707   4
   8   0   2 428.587 28.5348   1
  -9   0  -2 803.115 51.2253   2
  -9   0  -2 796.844 53.0754   4
   9   0   2 766.294 53.9602   1
  -9   0  -2 801.389 52.6008   8
   9   0   2 888.224 53.1426   2
 -10   0  -2 905.125 58.7675   4
  10   0   2 805.340 55.0179   2
 -10   0  -2 933.665 55.5832   2
  11   0   2 645.661 40.6870   2
 -12   0  -2 153.401 11.0152   2
  13  -1  -2 52.7650 4.32615   2
  13   1  -2 56.5365 4.38676   2
  12  -1  -2 373.937 24.0615   2
  12   1  -2 368.652 24.1126   2
 -11  -1   2 485.732 30.8632   2
  11   1  -2 502.021 30.9508   2
 -11   1   2 449.326 30.5505   2
  10  -1  -2 0.95162 5.94781   1
  10  -1  -2 6.65553 1.92721   6
 -10  -1   2 0.62626 3.31864   4
 -10  -1   2 9.58340 2.31129   2
  10  -1  -2 7.35916 1.91319   2
  10   1  -2 4.52605 1.77315   6
  10   1  -2 10.4294 6.00233   1
 -10   1   2 5.34622 1.83058   2
  10   1  -2 5.06183 1.83422   2
 -10   1   2 2.19087 4.86827   4
  -9  -1   2 103.062 8.69883   4
  -9  -1   2 97.2961 7.54709   2
   9  -1  -2 105.363 10.0738   1
   9   1  -2 86.9774 7.53539   6
  -9   1   2 102.299 9.41830   4
   9   1  -2 89.6370 10.3478   1
  -9   1   2 95.9351 7.25023   2
   9   1  -2 93.4893 7.27305   2
  -8  -1   2 87.1148 7.04383   4
  -8  -1   2 85.2149 6.44607   2
   8  -1  -2 71.2342 7.65864   1
  -8   1   2 73.0820 5.92490   2
   8   1  -2 76.3409 6.41729   6
   8   1  -2 77.2326 6.06509   2
  -8   1   2 74.9914 7.41750   4
   8   1  -2 80.6353 8.66597   1
  -7  -1   2 610.677 41.7420   4
   7  -1  -2 664.393 42.5964   1
  -7  -1   2 710.603 41.4622   2
   7   1  -2 580.602 41.3881   6
  -7   1   2 671.535 42.0924   8
   7   1  -2 695.985 43.6709   1
  -7   1   2 649.249 40.9485   2
   7   1  -2 653.097 41.1181   2
   6  -1  -2 584.151 38.2072   1
  -6  -1   2 570.374 37.3776   2
  -6  -1   2 585.856 37.7308   4
  -6   1   2 571.029 37.8024   8
  -6   1   2 590.155 37.0173   2
   6   1  -2 586.836 39.0813   1
   6   1  -2 597.894 37.2226   2
  -6   1   2 622.680 38.4326   4
   6   1  -2 615.490 37.6801   6
  -5  -1   2 2788.21 169.496   4
   5  -1  -2 3027.80 168.707   1
  -5   1   2 2429.44 168.393   4
   5   1  -2 2594.84 169.146   1
  -5   1   2 2794.59 168.195   8
  -4  -1   2 7217.59 519.692   4
  -4   1   2 9099.80 519.823   8
   4   1  -2 8835.31 520.693   1
  -4   1   2 8765.09 520.107   4
   3  -1  -2 3867.19 241.293   1
  -3  -1   2 3782.68 241.135   4
  -3   1   2 4126.29 241.067   8
   3   1  -2 4005.22 241.702   1
  -3   1   2 3845.14 241.588   1
  -3   1   2 3946.37 241.267   4
  -2  -1   2 2304.87 134.087   4
   2  -1  -2 2231.45 134.079   1
   2   1  -2 2063.66 134.358   1
  -2   1   2 2054.37 134.179   1
  -2   1   2 2242.87 133.877   8
  -2   1   2 2188.26 134.046   4
  -1  -1   2 101.037 7.02679   1
  -1  -1   2 104.666 6.90784   5
   1  -1  -2 99.0887 6.68094   1
  -1  -1   2 108.376 6.79892   4
   1   1  -2 95.6400 6.99255   1
  -1   1   2 98.9575 6.58993   5
   0  -1   2 1073.18 62.2568   4
   0  -1  -2 976.890 61.9861   4
   0  -1   2 955.662 62.2729   1
   0  -1   2 1014.12 62.2785   5
   0   1  -2 1107.42 62.0325   8
   0   1   2 994.459 62.1095   1
   0   1   2 937.204 61.9808   5
   0   1  -2 992.893 62.2043   4
  -2  -1  -2 779.231 49.7651   4
   2  -1   2 824.674 50.0440   1
  -2   1  -2 816.847 49.7683   8
  -2   1  -2 771.692 49.9951   4
   2   1   2 818.079 50.1419   1
  -3  -1  -2 986.814 63.7949   4
   3  -1   2 1013.10 64.0613   1
  -3   1  -2 1094.18 64.2307   4
  -3   1  -2 939.678 63.7301   8
   3   1   2 1108.56 64.5019   1
   4  -1   2 1160.27 70.1013   1
  -4  -1  -2 1053.61 69.6449   4
  -4   1  -2 1053.24 70.0429   4
   4   1   2 1206.88 70.6004   1
   5  -1   2 595.011 39.6730   1
  -5  -1  -2 670.452 39.2611   6
  -5  -1  -2 579.663 39.1892   4
  -5  -1  -2 653.595 38.7335   2
   5   1   2 632.805 40.2699   1
  -5   1  -2 633.826 39.8891   4
   5   1   2 556.775 38.6638   2
  -5   1  -2 557.598 38.5313   2
  -5   1  -2 613.132 39.3184   6
  -5   1  -2 684.098 39.3749   8
   6  -1   2 1848.69 114.371   1
  -6  -1  -2 1704.99 109.974   4
  -6  -1  -2 1633.87 109.701   6
  -6  -1  -2 1752.25 109.236   2
  -6   1  -2 1848.87 110.011   8
   6   1   2 1822.12 109.345   2
   6   1   2 1841.42 111.291   1
  -6   1  -2 1779.26 109.119   2
  -6   1  -2 1690.26 110.593   4
  -6   1  -2 1760.12 109.762   6
   7  -1   2 122.246 10.2151   1
  -7  -1  -2 116.298 9.48293   4
  -7  -1  -2 116.604 9.15828   6
  -7  -1  -2 120.135 8.66313   2
   7   1   2 121.402 8.71356   2
  -7   1  -2 127.113 8.55423   2
   7   1   2 116.923 10.5913   1
  -7   1  -2 125.294 9.12856   6
  -7   1  -2 109.816 9.34562   8
  -7   1  -2 118.921 10.0227   4
  -8  -1  -2 153.607 11.4937   6
   8  -1   2 156.679 13.2310   1
  -8  -1  -2 152.641 11.0318   2
  -8  -1  -2 159.796 12.1756   4
  -8   1  -2 140.566 11.2325   6
  -8   1  -2 150.842 12.1423   8
  -8   1  -2 173.271 10.9925   2
  -8   1  -2 153.856 12.5967   4
   8   1   2 154.690 10.9593   2
   9  -1   2 1308.99 79.7051   1
   9  -1   2 1283.98 76.2258   2
  -9  -1  -2 1155.71 77.4482   8
  -9  -1  -2 1198.17 76.5063   2
  -9  -1  -2 1296.12 78.4621   4
  -9   1  -2 1182.61 78.5880   4
   9   1   2 1187.26 79.6519   1
  -9   1  -2 1242.20 76.4024   2
   9   1   2 1146.75 76.2012   2
  10  -1   2 166.007 15.4556   5
  10  -1   2 170.356 12.2312   2
 -10  -1  -2 195.497 12.8577   2
 -10  -1  -2 175.727 14.7519   4
  10   1   2 167.809 12.2577   2
  10   1   2 176.232 15.5608   5
 -10   1  -2 194.071 12.6840   2
 -10   1  -2 174.949 15.1922   4
  11  -1   2 37.1649 3.65387   2
 -11  -1  -2 48.9228 4.28511   2
 -11   1  -2 48.1272 4.12203   2
  11   1   2 31.0413 3.60416   2
 -12  -1  -2 1.83606 1.33689   2
 -12   1  -2 1.19630 1.21554   2
  13  -2  -2 5.06279 1.22455   2
 -12  -2   2 90.0717 8.56993   2
  12  -2  -2 111.061 7.44031   2
  12   2  -2 97.1472 7.39361   2
  11  -2  -2 5.72957 1.64117   2
  11  -2  -2 3.60594 1.57082   6
 -11  -2   2 4.85975 2.32072   2
  11   2  -2 5.03523 1.75652   2
 -10  -2   2 0.81078 1.54548   2
 -10  -2   2 -1.0497 3.36428   4
  10   2  -2 2.04156 1.66981   6
 -10   2   2 1.26455 1.59319   2
  10   2  -2 0.45002 1.37309   2
  10   2  -2 0.69653 7.01351   1
  -9  -2   2 220.196 15.3504   2
   9  -2  -2 251.209 20.3190   1
  -9  -2   2 218.423 16.4399   4
  -9   2   2 202.214 17.6232   4
   9   2  -2 210.895 19.0395   1
  -9   2   2 222.572 14.8031   2
   9   2  -2 219.578 15.1859   2
  -8  -2   2 981.536 57.7675   2
   8  -2  -2 948.766 59.5469   1
  -8  -2   2 962.061 58.5431   4
   8   2  -2 900.124 61.0313   1
  -8   2   2 878.736 56.9035   2
  -8   2   2 880.023 59.4524   4
   8   2  -2 852.578 57.7151   6
   8   2  -2 898.263 57.4292   2
  -7  -2   2 1334.66 80.4109   4
   7  -2  -2 1299.53 81.0202   1
  -7   2   2 1286.97 81.3208   4
   7   2  -2 1305.64 80.0643   6
  -7   2   2 1305.61 79.0071   2
   7   2  -2 1230.82 79.4897   2
   7   2  -2 1153.83 82.2302   1
   6  -2  -2 1670.46 112.986   1
  -6  -2   2 1811.57 112.601   6
   6   2  -2 1959.74 112.719   6
  -6   2   2 1647.33 113.016   8
   6   2  -2 1807.75 114.584   1
  -6   2   2 1962.16 113.661   4
  -5  -2   2 4091.32 258.077   4
  -5  -2   2 4212.30 257.802   2
   5  -2  -2 3727.87 258.360   1
  -5   2   2 4464.39 258.803   4
  -5   2   2 4436.99 258.220   8
   5   2  -2 4231.65 259.629   1
   4  -2  -2 29.2927 3.11963   1
  -4  -2   2 28.3621 2.85850   4
  -4   2   2 25.6485 2.93834   8
  -4   2   2 24.0855 2.94056   4
   4   2  -2 23.6611 3.53992   1
  -3  -2   2 390.599 25.2356   4
   3  -2  -2 418.974 25.3903   1
  -3   2   2 378.849 25.2424   4
   3   2  -2 382.924 25.8365   1
  -2  -2   2 982.872 61.4019   4
   2  -2  -2 1007.76 61.4766   1
   2   2  -2 965.346 61.9189   1
   1  -2   2 1988.14 122.659   1
   1  -2   2 1924.11 122.653   4
   1  -2   2 2120.36 122.336   5
  -1  -2  -2 1963.97 122.363   4
   1   2   2 1985.26 121.889   5
   1   2   2 1964.24 122.659   1
  -1   2  -2 2076.51 122.225   8
  -1   2  -2 1833.41 122.451   4
  -2  -2  -2 2063.54 119.728   4
   2  -2   2 1875.41 119.696   5
   2  -2   2 2055.38 120.068   1
  -2   2  -2 1758.72 119.792   4
   2   2   2 1835.99 120.017   1
  -2   2  -2 2033.69 119.605   8
   3  -2   2 124.413 9.35458   5
  -3  -2  -2 124.678 9.01116   4
   3  -2   2 132.768 9.40114   1
  -3   2  -2 122.071 9.30577   4
  -3   2  -2 132.318 9.07623   8
   3   2   2 124.895 9.65246   1
   4  -2   2 1456.65 93.0222   1
  -4  -2  -2 1514.88 92.6732   4
  -4   2  -2 1601.90 92.5703   2
  -4   2  -2 1557.52 92.6386   6
  -4   2  -2 1401.17 92.6640   8
   4   2   2 1398.65 93.5979   1
  -5  -2  -2 33.5157 3.39474   6
   5  -2   2 24.6033 3.34010   1
  -5  -2  -2 29.5291 2.95673   2
  -5  -2  -2 26.8095 3.08819   4
  -5   2  -2 17.3255 3.28759   4
  -5   2  -2 20.9921 3.36721   8
   5   2   2 21.0458 3.76586   1
  -5   2  -2 29.6784 2.66912   2
  -5   2  -2 24.9606 3.13721   6
   5   2   2 24.5306 2.80849   2
  -6  -2  -2 410.564 31.0385   6
  -6  -2  -2 451.585 30.6785   2
  -6  -2  -2 463.317 29.6872   4
   6  -2   2 413.449 30.0596   1
   6   2   2 388.850 28.6294   2
  -6   2  -2 498.584 30.0062   8
   6   2   2 468.471 31.4312   1
  -6   2  -2 489.738 29.3039   6
   7  -2   2 538.892 35.3035   1
  -7  -2  -2 510.687 34.3781   4
  -7  -2  -2 503.408 33.3835   2
  -7  -2  -2 527.852 33.9362   6
  -7   2  -2 515.060 34.5900   8
  -7   2  -2 529.133 35.5443   4
   7   2   2 514.118 33.3416   2
   7   2   2 517.396 36.2884   1
  -7   2  -2 521.863 33.0322   2
  -7   2  -2 514.581 33.5235   6
  -8  -2  -2 82.3182 7.49947   6
   8  -2   2 106.064 9.56790   1
  -8  -2  -2 103.412 8.50556   4
  -8  -2  -2 94.7494 7.34687   2
   8  -2   2 93.8452 9.40725   5
  -8   2  -2 74.7566 7.01102   6
  -8   2  -2 87.1355 9.39808   8
  -8   2  -2 89.0359 9.38161   4
   8   2   2 91.9927 10.0870   1
  -8   2  -2 92.3068 6.91913   2
   8   2   2 93.0121 7.24614   2
   9  -2   2 770.371 48.3514   1
   9  -2   2 685.097 47.7616   5
  -9  -2  -2 638.690 45.1629   6
  -9  -2  -2 687.745 44.9455   2
  -9  -2  -2 791.392 46.9934   4
  -9   2  -2 716.288 47.6087   4
   9   2   2 678.634 48.4394   1
  -9   2  -2 734.684 44.6938   2
   9   2   2 664.555 44.6006   2
 -10  -2  -2 1.27225 1.55568   2
  10  -2   2 2.85505 1.43694   2
  10   2   2 2.67385 2.99955   2
 -10   2  -2 0.69827 1.29483   2
 -11  -2  -2 46.9445 4.13926   2
  11  -2   2 37.9579 3.53606   2
 -11   2  -2 36.8841 3.65882   2
 -12  -2  -2 33.2278 3.18923   2
  12  -3  -2 0.21369 0.92129   2
  12   3  -2 -0.4840 1.13497   2
 -11  -3   2 114.406 7.99153   2
 -11   3   2 99.2615 7.94881   3
  11   3  -2 105.546 7.86682   2
 -10  -3   2 72.6252 6.27961   2
  10   3  -2 74.4716 6.23112   2
  -9  -3   2 1726.61 104.553   4
  -9  -3   2 1639.50 103.165   2
   9   3  -2 1642.51 108.307   1
  -9   3   2 1527.93 102.244   2
   9   3  -2 1739.70 103.175   2
   8  -3  -2 35.0341 6.78732   1
  -8  -3   2 38.8131 4.64252   4
  -8  -3   2 32.7543 3.81474   2
   8   3  -2 31.9897 3.81728   2
  -8   3   2 32.1397 3.02588   2
   8   3  -2 20.0020 6.24736   1
   8   3  -2 22.3196 3.36115   6
  -8   3   2 15.2689 6.49181   4
  -7  -3   2 61.8502 5.76570   2
  -7  -3   2 58.6150 5.70216   6
  -7  -3   2 54.3828 6.02963   4
   7  -3  -2 72.9172 7.49866   1
   7   3  -2 62.8183 5.70217   2
  -7   3   2 72.7158 5.01727   2
   7   3  -2 50.7045 8.34589   1
  -7   3   2 59.1264 6.98174   4
   7   3  -2 73.9080 6.12032   6
  -7   3   2 55.6752 5.06866   7
  -6  -3   2 758.636 54.6269   6
   6  -3  -2 820.226 55.5368   1
  -6  -3   2 870.897 55.0913   4
  -6  -3   2 826.588 54.7163   2
   6   3  -2 868.382 57.5277   1
   6   3  -2 842.298 54.8177   6
  -6   3   2 961.644 56.3538   4
   6   3  -2 874.506 54.4109   2
  -6   3   2 939.564 53.7239   2
  -6   3   2 867.687 53.9989   7
  -5  -3   2 1.21079 1.54236   6
  -5  -3   2 1.19603 1.16869   4
   5  -3  -2 1.62800 1.63230   1
  -5  -3   2 1.31489 1.45396   2
  -5   3   2 0.08948 1.98310   4
   5   3  -2 0.63382 1.29963   2
   5   3  -2 2.00853 2.14834   1
  -5   3   2 0.73921 1.15949   2
   5   3  -2 4.33938 1.75460   6
   4  -3  -2 742.820 48.6070   2
   4  -3  -2 832.632 49.2899   6
  -4  -3   2 780.749 49.6017   6
   4  -3  -2 791.172 49.8734   1
  -4  -3   2 795.603 49.6215   4
  -4  -3   2 769.903 49.0538   2
   4   3  -2 760.423 48.9501   2
   4   3  -2 812.661 49.5777   6
   4   3  -2 745.045 50.7623   1
  -3  -3   2 48.3123 4.36037   6
  -3  -3   2 46.7441 4.00088   2
  -3  -3   2 50.1625 4.39781   4
   3  -3  -2 48.3067 4.58967   1
   3  -3  -2 51.1599 4.22483   6
   3  -3  -2 45.1106 3.69710   2
   3   3  -2 45.6379 5.18761   1
   3   3  -2 46.3848 4.29514   6
   3   3  -2 44.6870 3.89717   2
   2  -3  -2 539.072 32.9259   1
  -2  -3   2 449.996 32.5372   4
   2  -3  -2 472.347 32.7534   4
  -2  -3   2 570.404 33.8769   1
  -1  -3   2 1603.55 100.007   4
   1  -3  -2 1599.90 100.015   1
  -1  -3   2 1607.89 100.568   1
   0  -3   2 3100.43 187.360   4
   0  -3  -2 2808.44 186.945   4
   0  -3  -2 2885.11 187.418   1
   0  -3   2 3356.97 186.236   5
   0  -3   2 2994.22 187.687   1
   1  -3   2 316.910 19.4712   5
  -1  -3  -2 288.299 20.5529   1
   1  -3   2 288.716 20.3675   1
   1  -3   2 312.423 20.5555   4
   2  -3   2 0.19638 0.94984   2
   2  -3   2 -0.8628 0.78616   4
  -2  -3  -2 -0.4130 1.04531   4
   2  -3   2 -0.1038 1.19104   1
  -2  -3  -2 0.10135 1.07589   2
   2  -3   2 -0.3467 0.92783   5
  -2  -3  -2 0.45717 1.17482   6
  -2   3  -2 1.03571 1.28130   8
   2   3   2 -0.4329 1.36077   1
  -2   3  -2 -0.4656 0.98696   2
  -2   3  -2 -0.9317 1.00973   6
   2   3   2 0.45991 0.82265   5
   3  -3   2 10.3002 2.59591   1
  -3  -3  -2 16.2298 2.05859   2
   3  -3   2 10.4638 1.59916   2
   3  -3   2 11.6661 2.14249   5
  -3  -3  -2 11.2574 2.07746   4
  -3  -3  -2 12.8997 2.32822   6
  -3   3  -2 13.6451 2.51818   8
  -3   3  -2 11.6071 1.95784   6
  -3   3  -2 13.9015 1.75504   2
  -3   3  -2 8.07900 2.22900   4
   3   3   2 10.2528 2.53474   1
   4  -3   2 573.145 37.1268   5
  -4  -3  -2 574.213 36.3429   2
  -4  -3  -2 597.351 36.9081   4
   4  -3   2 579.300 37.3142   1
  -4   3  -2 604.297 37.1605   8
  -4   3  -2 572.030 37.6438   4
  -4   3  -2 574.359 35.8982   2
   4   3   2 539.657 38.0012   1
   4   3   2 575.916 36.1069   2
  -4   3  -2 519.258 36.4393   6
   5  -3   2 126.913 10.1929   1
   5  -3   2 124.120 10.2615   5
  -5  -3  -2 126.010 9.72867   6
  -5  -3  -2 132.852 9.72791   4
  -5   3  -2 113.470 10.1204   8
  -5   3  -2 125.578 10.6165   4
  -5   3  -2 113.622 9.24451   6
   5   3   2 114.632 11.0502   1
   5   3   2 125.928 9.01540   2
   6  -3   2 97.4671 9.24625   5
  -6  -3  -2 84.9455 7.98455   4
  -6  -3  -2 116.091 8.03863   2
   6  -3   2 99.9211 9.05087   1
  -6   3  -2 92.6811 7.53684   6
  -6   3  -2 95.2932 7.14623   2
   6   3   2 93.0873 10.0674   1
  -6   3  -2 78.9199 8.84552   4
   6   3   2 93.1375 7.52072   2
  -6   3  -2 109.379 9.72437   8
   7  -3   2 1578.01 105.228   1
   7  -3   2 1682.11 105.894   5
  -7  -3  -2 1574.22 104.320   4
  -7  -3  -2 1776.30 103.589   2
   7   3   2 1595.57 103.140   2
  -7   3  -2 1840.00 102.960   2
   7   3   2 1569.63 106.916   1
  -7   3  -2 1628.88 106.064   4
  -8  -3  -2 1466.03 91.5370   2
   8  -3   2 1542.59 94.1577   1
  -8  -3  -2 1314.07 91.7014   6
   8  -3   2 1545.77 94.5745   5
  -8  -3  -2 1573.67 92.9689   4
   8   3   2 1400.95 95.3978   1
   8   3   2 1410.34 91.1139   2
   8   3   2 1499.18 94.1725   5
  -8   3  -2 1369.94 94.1292   4
  -8   3  -2 1518.33 90.9158   2
  -9  -3  -2 74.5054 7.09855   4
  -9  -3  -2 47.9232 5.27344   6
  -9  -3  -2 69.9650 5.63140   2
   9  -3   2 58.4549 8.53285   5
   9   3   2 46.7923 8.81145   5
  -9   3  -2 62.9999 5.02874   2
   9   3   2 54.8730 5.15084   2
  -9   3  -2 60.8163 8.70490   4
  10  -3   2 172.073 11.3344   2
 -10  -3  -2 173.728 11.8673   2
 -10   3  -2 152.655 11.2952   2
 -11  -3  -2 89.6035 6.73928   2
  11  -3   2 89.7507 6.29620   2
 -11   3  -2 85.9629 6.34425   2
 -11  -4   2 71.4454 5.83904   2
 -11   4   2 87.0513 6.26231   3
  11   4  -2 78.0163 5.84732   2
 -10  -4   2 24.7826 3.05765   2
  10   4  -2 20.4819 2.84718   2
  -9  -4   2 212.409 16.1115   4
  -9  -4   2 192.752 14.5668   2
   9   4  -2 221.466 14.6949   2
  -8  -4   2 91.9208 8.69372   4
  -8  -4   2 97.0096 7.82006   2
   8   4  -2 99.1368 7.59505   2
   8   4  -2 98.4144 14.2609   1
  -8   4   2 77.2151 6.48771   2
  -7  -4   2 1605.93 90.9364   4
  -7  -4   2 1323.07 89.5680   2
   7   4  -2 1579.10 95.1502   1
   7   4  -2 1249.76 89.3145   2
  -6  -4   2 302.443 19.4947   2
   6  -4  -2 286.175 20.9370   1
  -6  -4   2 294.395 20.0319   4
  -6   4   2 271.557 18.6344   7
   6   4  -2 291.823 19.2425   2
  -6   4   2 291.271 18.2945   2
   6   4  -2 244.674 19.1995   6
   6   4  -2 286.567 22.8714   1
  -5  -4   2 4.52966 1.84011   2
  -5  -4   2 2.78881 1.43092   4
   5  -4  -2 2.48983 2.69721   1
  -5  -4   2 1.30916 1.68803   6
  -5   4   2 4.70433 1.51031   2
   5   4  -2 2.49925 1.73939   6
   5   4  -2 3.41419 1.64614   2
   5   4  -2 0.57467 2.77407   1
  -4  -4   2 24.8149 3.22260   6
   4  -4  -2 22.4040 2.93034   6
   4  -4  -2 19.4625 3.27485   4
   4  -4  -2 16.8568 3.68337   1
  -4  -4   2 23.6336 3.20218   4
  -4   4   2 24.3409 2.44351   2
   4   4  -2 24.8357 3.26125   6
  -3  -4   2 1991.18 125.558   6
   3  -4  -2 1994.45 125.441   6
   3  -4  -2 2203.20 126.748   1
   3  -4  -2 1920.48 126.428   4
   3  -4  -2 1923.53 124.719   2
  -3  -4   2 2005.15 127.505   1
  -3  -4   2 2079.67 125.114   2
  -3  -4   2 1918.54 125.927   4
   3   4  -2 2190.06 125.657   6
   3   4  -2 1990.71 124.967   2
  -3   4   2 2015.41 124.521   2
  -2  -4   2 675.804 42.1994   6
  -2  -4   2 629.367 42.7662   4
  -2  -4   2 649.924 41.7233   2
   2  -4  -2 709.623 42.3649   6
  -2  -4   2 661.223 44.0310   1
   2  -4  -2 677.614 41.6353   2
   2  -4  -2 675.868 43.3530   1
   2  -4  -2 618.438 42.8414   4
   2   4  -2 685.302 42.1363   6
  -2   4   2 632.891 41.2501   2
   2   4  -2 655.392 41.6671   2
  -1  -4   2 233.672 17.0944   4
  -1  -4   2 242.040 18.0500   1
   1  -4  -2 249.960 16.4826   6
   1  -4  -2 242.163 15.9492   2
   1  -4  -2 251.748 17.7447   1
  -1  -4   2 228.833 16.2184   6
   1  -4  -2 227.536 17.0484   4
  -1  -4   2 240.826 15.9506   2
   1   4  -2 263.260 16.3342   6
  -1   4   2 230.436 15.5507   2
   1   4  -2 240.577 15.8997   2
   0  -4  -2 219.504 14.6911   6
   0  -4   2 202.976 15.9624   1
   0  -4  -2 216.128 16.0998   1
   0  -4   2 199.133 14.3839   6
   0  -4   2 216.410 14.1862   2
   0  -4  -2 224.412 14.3156   2
   0  -4   2 218.610 15.5603   4
   0   4   2 204.131 13.8511   2
   0   4  -2 214.208 14.4461   6
   0   4  -2 213.657 14.1278   2
   1  -4   2 810.037 57.7297   4
  -1  -4  -2 882.984 58.5248   1
   1  -4   2 905.879 56.3034   2
   1  -4   2 898.781 58.1863   1
   1  -4   2 968.659 56.7632   6
  -1  -4  -2 951.580 57.1155   6
  -1  -4  -2 871.374 56.4267   2
  -1   4  -2 928.375 56.7173   6
  -1   4  -2 906.007 56.2784   2
   1   4   2 880.302 56.0957   2
  -2  -4  -2 81.8359 8.73767   1
   2  -4   2 97.3612 8.36478   1
  -2  -4  -2 77.3364 7.32247   4
   2  -4   2 91.7542 8.16080   4
  -2  -4  -2 92.2360 6.92967   2
  -2  -4  -2 99.5779 7.57687   6
   2  -4   2 101.792 6.76588   2
  -2   4  -2 100.091 6.73237   2
  -2   4  -2 79.0491 6.85582   6
   2   4   2 87.9311 6.64991   2
   3  -4   2 280.743 18.8717   5
   3  -4   2 264.305 20.4300   4
  -3  -4  -2 304.502 19.1563   2
  -3  -4  -2 271.274 19.7223   4
   3  -4   2 298.683 19.2577   2
   3  -4   2 301.743 20.4985   1
  -3   4  -2 253.766 18.9906   6
  -3   4  -2 307.749 18.7150   2
   3   4   2 295.356 18.7677   2
  -4  -4  -2 446.395 28.7419   2
   4  -4   2 431.485 28.9541   5
   4  -4   2 438.648 30.4912   4
   4  -4   2 473.627 30.1618   1
  -4  -4  -2 440.886 29.2598   4
   4   4   2 444.647 28.3211   2
   4   4   2 437.278 31.0276   1
  -4   4  -2 381.828 28.5538   6
  -4   4  -2 471.419 28.1818   2
   5  -4   2 605.467 40.3503   1
   5  -4   2 570.850 39.6769   5
  -5  -4  -2 575.400 39.4347   4
  -5  -4  -2 602.451 39.0031   2
   5  -4   2 662.000 41.7156   4
   5   4   2 600.991 38.5127   2
  -5   4  -2 610.540 38.2475   2
   5   4   2 617.232 42.1038   1
  -6  -4  -2 974.666 59.9213   4
   6  -4   2 1001.19 61.0090   1
   6  -4   2 912.543 61.8655   4
   6   4   2 1015.77 63.3965   1
   6   4   2 824.986 58.3268   2
  -6   4  -2 874.048 58.1634   2
  -7  -4  -2 175.554 12.6813   2
  -7  -4  -2 159.659 13.3205   4
   7  -4   2 155.530 14.3490   1
  -7  -4  -2 168.808 12.9572   6
   7  -4   2 196.614 16.0713   4
  -7   4  -2 191.678 11.9892   2
   7   4   2 174.052 12.1763   2
   7   4   2 137.145 16.0466   1
   8  -4   2 208.528 17.8785   4
  -8  -4  -2 176.816 13.8955   6
  -8  -4  -2 217.490 15.1245   4
  -8  -4  -2 187.511 13.8112   2
  -8   4  -2 193.620 13.0963   2
  -9  -4  -2 45.8008 4.41327   6
  10  -4   2 8.03916 2.25259   2
 -10  -4  -2 5.11576 1.66063   2
 -10   4  -2 6.02361 1.62317   2
 -11  -4  -2 1.26195 1.07627   2
 -10  -5   2 242.191 15.2315   2
  10   5  -2 215.314 14.7655   2
  -9  -5   2 70.7248 5.78027   2
   9   5  -2 66.8558 5.57178   2
  -8  -5   2 30.7087 3.63634   2
   8   5  -2 21.5593 3.20276   2
  -7  -5   2 74.5058 6.78157   2
  -7  -5   2 73.0841 7.92751   4
   7  -5  -2 78.5727 9.09233   4
   7   5  -2 71.4745 6.60465   2
  -7   5   2 82.5089 6.17512   7
  -6  -5   2 41.7345 4.85108   2
   6  -5  -2 50.5980 6.60690   4
  -6  -5   2 45.5045 5.86684   4
  -6  -5   2 53.2463 10.0787   1
  -6   5   2 43.6360 4.21948   7
   6   5  -2 47.1927 4.89120   2
  -5  -5   2 49.4958 4.79168   2
  -5  -5   2 52.2012 5.59256   4
  -5  -5   2 35.3512 8.28958   1
   5  -5  -2 43.7340 6.01701   4
   5   5  -2 44.8694 4.58314   2
  -5   5   2 38.0643 3.78395   2
  -4  -5   2 218.358 15.9490   6
  -4  -5   2 232.098 16.7489   4
   4  -5  -2 239.453 15.1455   2
   4  -5  -2 213.573 17.0664   4
  -4  -5   2 231.990 15.5890   2
  -4  -5   2 210.208 18.5949   1
   4   5  -2 215.396 15.3474   2
  -3  -5   2 14.9712 2.69815   6
   3  -5  -2 12.5667 6.54989   1
  -3  -5   2 14.9480 2.48015   2
   3  -5  -2 16.2053 3.26329   4
   3  -5  -2 17.5328 2.73649   6
  -3  -5   2 9.22390 3.79682   1
   3  -5  -2 17.4967 2.38283   2
  -3  -5   2 22.6890 3.74261   4
  -3   5   2 15.9394 2.22107   2
   3   5  -2 16.9709 2.47529   2
   2  -5  -2 985.633 68.5709   4
  -2  -5   2 1116.44 70.2804   1
  -2  -5   2 1109.33 68.7013   4
  -2  -5   2 1010.34 66.8467   2
   2  -5  -2 1087.15 69.3117   1
  -2  -5   2 1096.38 67.4863   6
   2  -5  -2 1190.40 66.9983   2
   2  -5  -2 950.008 67.2992   6
   2   5  -2 1062.93 67.1520   6
   2   5  -2 1078.14 66.8229   2
  -2   5   2 1071.21 66.2941   2
   1  -5  -2 474.225 34.0107   4
   1  -5  -2 504.336 32.3835   2
  -1  -5   2 562.838 32.9404   6
   1  -5  -2 498.700 34.9977   1
   1  -5  -2 553.854 33.1381   6
  -1  -5   2 537.442 34.2724   4
  -1  -5   2 545.947 35.6206   1
  -1  -5   2 473.045 32.2440   2
   1   5  -2 497.194 32.1922   2
   1   5  -2 472.712 32.4658   6
  -1   5   2 445.437 31.6835   2
   0  -5  -2 2.08232 1.45177   6
   0  -5   2 5.43411 2.97698   1
   0  -5   2 -0.2707 1.77278   4
   0  -5  -2 1.40249 4.03099   1
   0  -5  -2 1.46848 1.48382   2
   0  -5   2 1.08442 1.33035   2
   0  -5  -2 2.18345 1.74530   4
   0  -5   2 0.73206 1.26871   6
   0   5  -2 -0.8786 1.04088   2
   0   5   2 1.61703 1.49164   2
   0   5  -2 1.10556 1.41942   6
  -1  -5  -2 209.692 14.7659   6
  -1  -5  -2 204.821 14.1005   2
  -1  -5  -2 198.173 16.8887   1
   1  -5   2 212.916 16.4787   1
   1  -5   2 190.533 15.6378   4
   1  -5   2 210.596 13.9727   2
  -1  -5  -2 220.499 15.5244   4
   1   5   2 202.422 13.5943   2
  -1   5  -2 218.684 13.8769   2
  -1   5  -2 182.049 13.9657   6
  -2  -5  -2 56.8065 4.96635   2
   2  -5   2 48.5179 6.05747   4
   2  -5   2 62.6153 6.97768   1
   2  -5   2 54.9395 4.63011   2
  -2  -5  -2 51.5300 12.0395   1
  -2  -5  -2 52.5278 5.44904   6
  -2  -5  -2 54.3483 5.85489   4
  -2   5  -2 55.2283 4.57596   2
   2   5   2 48.5739 4.53302   2
  -3  -5  -2 3.98585 2.04622   6
  -3  -5  -2 3.12436 1.79757   4
   3  -5   2 1.91402 2.30341   4
  -3  -5  -2 1.96181 1.72274   2
   3  -5   2 1.70140 2.69431   1
   3  -5   2 2.75002 1.45519   2
  -3   5  -2 0.95559 1.87133   6
  -3   5  -2 1.26078 1.29765   2
   3   5   2 3.35980 2.02342   2
   4  -5   2 0.36925 3.09040   4
  -4  -5  -2 1.13623 1.58944   4
   4  -5   2 3.96113 3.10922   1
  -4  -5  -2 1.03354 1.59653   2
  -4  -5  -2 1.23053 1.80226   6
   4   5   2 3.78843 2.11531   2
  -4   5  -2 0.97033 1.21269   2
  -5  -5  -2 9.28606 2.63269   2
   5  -5   2 12.1153 4.21923   4
  -5  -5  -2 7.98089 2.59280   6
  -5  -5  -2 7.45963 2.62743   4
   5  -5   2 7.53743 3.84958   1
  -5   5  -2 10.8483 2.10188   2
   5   5   2 4.86851 4.38715   2
  -6  -5  -2 149.548 11.1211   6
   6  -5   2 117.707 13.2263   1
   6  -5   2 136.918 13.4897   4
  -6  -5  -2 145.738 11.4571   4
  -6   5  -2 128.605 9.64364   2
  -7  -5  -2 114.556 11.8119   4
  -7  -5  -2 104.756 9.54624   6
  -7  -5  -2 136.966 9.91623   2
  -7   5  -2 142.821 9.01187   2
  -8  -5  -2 54.2378 4.80144   2
  -8  -5  -2 42.1312 4.27895   6
  -8   5  -2 44.9965 3.82938   2
  -9  -5  -2 9.83105 1.96165   2
  -9   5  -2 4.89955 1.89709   2
 -10  -5  -2 19.2783 2.16922   2
  -9  -6   2 16.5204 2.05132   2
  -8  -6   2 3.69729 1.57322   2
   8   6  -2 3.97752 1.74814   2
  -7  -6   2 120.276 9.09565   2
   7   6  -2 118.441 8.74838   2
  -6  -6   2 98.9941 7.76739   2
  -6   6   2 98.0559 7.23096   7
   6   6  -2 83.4328 7.30084   2
  -5  -6   2 167.148 12.0836   2
   5  -6  -2 154.911 16.6155   4
   5   6  -2 163.567 11.7885   2
  -4  -6   2 0.76717 1.62954   2
  -4  -6   2 4.10412 2.84408   4
   4  -6  -2 0.96872 2.95902   4
  -4  -6   2 -0.4769 1.64912   6
   4  -6  -2 0.26716 1.48139   2
  -4  -6   2 -14.522 6.75160   1
   4   6  -2 1.27947 1.60159   2
  -3  -6   2 142.127 10.1775   2
   3  -6  -2 134.651 11.8552   4
  -3  -6   2 145.369 11.7773   4
  -3  -6   2 123.348 14.6918   1
   3  -6  -2 141.914 9.92789   2
   3   6  -2 121.598 9.73333   2
   2  -6  -2 370.568 24.2542   6
  -2  -6   2 348.849 23.5520   2
  -2  -6   2 331.694 27.4222   1
  -2  -6   2 398.903 25.8629   4
   2  -6  -2 318.824 25.1996   4
   2  -6  -2 387.209 23.6601   2
   2   6  -2 343.797 23.3411   2
  -1  -6   2 2.34611 1.44970   2
   1  -6  -2 2.93753 1.72939   6
  -1  -6   2 7.42109 5.40090   1
   1  -6  -2 3.14842 1.71081   2
   1  -6  -2 2.82262 2.46467   4
  -1  -6   2 1.21744 2.42904   4
   0  -6  -2 11.3602 2.52184   2
   0  -6  -2 10.2599 2.88940   4
   0  -6   2 8.29324 2.93137   4
   0  -6   2 13.2246 2.21410   2
   0  -6  -2 13.9946 2.60736   6
   0  -6   2 22.7607 6.22833   1
  -1  -6  -2 144.297 12.2870   4
   1  -6   2 153.299 10.5890   2
   1  -6   2 148.740 14.3415   1
  -1  -6  -2 143.001 11.3918   6
  -1  -6  -2 142.726 10.7793   2
   1  -6   2 136.145 12.4641   4
  -1   6  -2 157.460 10.4123   2
  -2  -6  -2 38.4251 4.69659   6
  -2  -6  -2 42.3449 5.36952   4
  -2  -6  -2 40.9058 4.30204   2
   2  -6   2 32.5851 5.67332   4
   2  -6   2 42.3610 3.91835   2
   2  -6   2 52.1851 8.11800   1
  -2   6  -2 33.6135 3.58859   2
  -3  -6  -2 410.449 27.4439   4
  -3  -6  -2 395.550 25.9680   2
  -3  -6  -2 385.223 26.7419   6
   3  -6   2 352.881 28.0918   4
   3  -6   2 404.659 29.1818   1
  -3   6  -2 395.120 25.2449   2
  -4  -6  -2 12.0836 3.11452   4
   4  -6   2 11.5088 6.13043   4
  -4  -6  -2 9.14159 2.52796   2
  -4  -6  -2 12.2113 2.78544   6
  -4   6  -2 10.0983 2.05401   2
  -5  -6  -2 43.0522 4.56639   2
  -5  -6  -2 44.7505 4.73603   6
  -5   6  -2 31.6904 3.43985   2
  -6  -6  -2 7.89502 2.16821   6
  -6   6  -2 8.03954 1.65701   2
  -7  -6  -2 32.0410 4.46351   6
  -7   6  -2 34.9803 2.97979   2
  -8  -6  -2 11.4736 1.92137   2
  -7  -7   2 81.3024 5.93972   2
  -6  -7   2 4.16569 1.52493   2
  -6   7   2 1.43198 1.16385   7
  -5  -7   2 47.3133 4.30190   2
   5   7  -2 41.4954 4.32190   2
  -4  -7   2 104.751 7.40153   2
   4   7  -2 82.8691 6.82749   2
  -3  -7   2 9.21443 2.42213   2
   3  -7  -2 10.9535 2.05526   2
   3   7  -2 10.0262 2.12381   2
  -2  -7   2 18.0264 2.59577   2
   2  -7  -2 19.1318 2.63093   2
  -1  -7   2 2.16485 1.44726   2
   1  -7  -2 2.64952 1.59763   2
   1   7  -2 0.66810 1.69599   2
   0  -7   2 29.2704 3.11791   2
   0  -7  -2 28.8707 3.21309   2
   0  -7  -2 23.5556 3.33846   6
   0   7  -2 25.4894 3.02507   2
  -1  -7  -2 55.3769 5.39273   6
  -1  -7  -2 57.2393 4.92141   2
   1  -7   2 50.7191 4.61354   2
  -2  -7  -2 87.7140 8.35974   6
  -2  -7  -2 101.084 6.96672   2
  -2   7  -2 71.0213 6.00909   2
  -3  -7  -2 1.79221 1.67756   2
  -3  -7  -2 -0.9679 1.31562   6
  -3   7  -2 2.61725 1.33877   2
  -4  -7  -2 24.5637 2.92749   2
  -4  -7  -2 15.2542 2.58404   6
  -5  -7  -2 13.3862 2.18220   6
  -5  -7  -2 14.8831 2.34460   2
  -6  -7  -2 1.99425 1.52923   2
  -4  -8   2 -0.0364 1.82058   2
  -4   8   2 -0.8117 0.69011   7
  -3  -8   2 3.26827 1.23682   2
  -3   8   2 2.64962 0.98207   7
  -2  -8   2 68.2961 5.17762   2
   1  -8  -2 42.2061 3.61829   2
   0  -8  -2 -0.1539 0.98695   2
  -1  -8  -2 0.78117 1.06772   2
  -3  -8  -2 36.4914 3.25870   2
  13   0  -3 0.16632 1.01990   2
  12   0  -3 0.08087 1.25139   2
  11   0  -3 -0.0167 1.29518   2
 -11   0   3 -1.9237 1.64017   2
  11   0  -3 -0.6091 1.10566   6
  10   0  -3 0.06796 1.34228   6
  10   0  -3 1.24343 1.28304   2
   9   0  -3 0.35894 1.11399   2
  -9   0   3 0.70570 1.57687   2
   9   0  -3 -0.4005 1.10322   6
   9   0  -3 -3.2021 3.30847   1
  -9   0   3 3.17268 2.26700   4
  -8   0   3 -1.0772 1.54495   4
  -8   0   3 -1.0703 1.26916   3
  -8   0   3 -0.3796 1.30491   2
   8   0  -3 -4.6671 1.82275   1
   7   0  -3 0.99355 1.72331   1
  -7   0   3 1.08161 1.22907   3
  -7   0   3 2.41121 1.37680   2
  -7   0   3 0.18829 2.48277   8
  -7   0   3 1.14017 1.39813   4
   6   0  -3 0.31478 1.06296   1
  -6   0   3 -0.1859 1.56884   8
  -6   0   3 1.33657 1.28422   4
   5   0  -3 0.18363 1.11154   1
  -5   0   3 -0.3390 1.10367   8
  -5   0   3 0.59086 0.96397   4
  -4   0   3 0.71828 0.83552   8
  -4   0   3 -0.3794 0.69688   4
   4   0  -3 0.12342 0.87541   1
  -3   0   3 -0.1800 0.53700   4
  -3   0   3 0.87352 0.54939   8
  -3   0   3 0.11652 0.73543   1
   3   0  -3 -1.2649 0.67302   1
   2   0  -3 -0.0358 0.46113   1
  -2   0   3 0.51319 0.29822   4
  -2   0   3 0.26769 0.58418   5
   1   0  -3 0.11982 0.17556   4
  -1   0   3 -0.0233 0.18727   1
   1   0  -3 -0.2534 0.29767   1
  -1   0   3 0.43320 0.67985   5
   0   0  -3 0.31228 0.22366   4
   0   0   3 -0.2040 0.75775   5
   0   0   3 0.05844 0.25115   1
   1   0   3 -0.5048 0.45103   1
  -1   0  -3 0.08722 0.45086   4
   1   0   3 -0.8604 0.77007   5
   2   0   3 -0.0568 0.58871   1
  -2   0  -3 0.79688 0.59954   4
  -3   0  -3 -1.0682 0.53533   4
   3   0   3 0.44304 0.76339   1
   4   0   3 -0.3419 0.86789   1
  -4   0  -3 0.35276 0.59641   4
  -5   0  -3 0.26882 0.79351   2
  -5   0  -3 -0.7915 0.85596   4
  -5   0  -3 0.38728 1.05500   6
   5   0   3 0.96367 1.09898   1
   6   0   3 0.78146 1.26356   1
   6   0   3 0.42250 1.13652   2
  -6   0  -3 -0.3694 0.87191   6
  -6   0  -3 0.80127 0.95006   2
  -6   0  -3 -0.2409 0.83786   4
  -7   0  -3 0.98547 1.33878   8
  -7   0  -3 1.65814 1.04513   2
  -7   0  -3 -1.3349 1.24790   4
   7   0   3 -0.2945 1.46667   1
   7   0   3 -0.7347 1.16611   2
  -7   0  -3 -0.6175 1.03241   6
  -8   0  -3 0.37125 2.00457   8
  -8   0  -3 -0.7219 1.09715   6
   8   0   3 -0.7603 2.08978   1
  -8   0  -3 -0.8302 1.73054   4
   8   0   3 -0.2821 1.25838   2
  -8   0  -3 -1.2422 1.12318   2
  -9   0  -3 2.25190 4.06164   8
   9   0   3 2.38275 3.17038   5
  -9   0  -3 -0.3762 1.19814   6
   9   0   3 -1.9974 3.31721   1
  -9   0  -3 -3.1454 2.04626   4
  -9   0  -3 -1.3600 1.25837   2
   9   0   3 -1.1835 1.33545   2
 -10   0  -3 1.06960 1.44045   6
  10   0   3 0.54473 3.90572   5
  10   0   3 0.22234 1.56486   2
 -10   0  -3 -1.6528 1.25021   2
 -11   0  -3 -0.8639 1.16233   2
 -12   0  -3 -0.9963 1.04124   2
  13  -1  -3 25.2035 3.40584   2
  13   1  -3 35.5539 4.23923   2
  12  -1  -3 56.4409 4.71158   2
  12   1  -3 50.5086 4.67887   2
  11  -1  -3 167.728 11.7389   6
 -11  -1   3 149.165 11.2402   2
  11   1  -3 164.107 11.4986   2
 -10  -1   3 833.816 58.3266   4
 -10  -1   3 896.740 56.7647   2
  10   1  -3 862.455 60.8982   1
 -10   1   3 987.280 57.2467   2
  10   1  -3 895.449 56.7415   2
 -10   1   3 918.438 58.1954   3
  -9  -1   3 234.977 15.1564   2
  -9  -1   3 204.278 16.0289   4
   9  -1  -3 209.727 17.6400   1
  -9   1   3 213.271 16.9056   4
  -9   1   3 231.624 15.2798   3
   9   1  -3 234.477 18.6348   1
   9   1  -3 199.502 15.1554   6
   9   1  -3 224.038 14.9198   2
  -9   1   3 220.819 14.7677   2
  -8  -1   3 94.0191 7.19589   2
   8  -1  -3 87.9478 8.49644   1
  -8  -1   3 88.2032 7.66666   4
  -8   1   3 99.8498 8.55133   4
  -8   1   3 90.8154 6.80000   2
   8   1  -3 92.2014 6.89253   2
   8   1  -3 86.8992 9.45483   1
   8   1  -3 90.1088 7.24452   6
   7  -1  -3 1839.95 107.021   1
  -7  -1   3 1708.40 105.400   7
  -7  -1   3 1698.47 105.534   2
  -7  -1   3 1637.13 105.888   4
   7   1  -3 1705.96 107.790   1
  -7   1   3 1752.64 106.726   4
   7   1  -3 1682.60 105.259   2
  -7   1   3 1696.70 105.134   2
  -7   1   3 1638.92 105.078   7
   7   1  -3 1661.22 105.651   6
  -6  -1   3 132.409 9.16718   4
   6  -1  -3 134.968 10.7024   1
  -6   1   3 116.723 9.51228   4
   6   1  -3 131.532 8.74189   2
   6   1  -3 109.330 10.1714   1
  -5  -1   3 20.4707 2.37621   4
   5  -1  -3 20.6391 2.54912   1
  -5   1   3 19.6697 2.60986   4
   5   1  -3 18.3104 3.17101   1
  -5   1   3 17.6530 2.78404   8
  -4  -1   3 117.149 8.48788   4
   4  -1  -3 113.163 8.68947   1
   4   1  -3 129.392 9.25190   1
  -4   1   3 129.656 8.42216   8
  -4   1   3 135.137 8.77452   4
  -3  -1   3 0.56871 0.56109   4
   3  -1  -3 1.57739 0.68675   1
  -3   1   3 0.67252 0.88206   1
  -3   1   3 -0.1541 0.52082   4
   3   1  -3 1.24453 0.77107   1
  -2  -1   3 2308.53 137.627   1
   2  -1  -3 2291.15 137.180   1
  -2  -1   3 2089.65 137.643   5
  -2  -1   3 2340.07 137.232   4
   2   1  -3 2131.90 137.610   1
   0  -1   3 4254.51 258.110   5
   0  -1   3 4217.92 257.859   1
   0  -1   3 4301.42 257.774   4
   0  -1  -3 4281.72 257.496   4
   0   1  -3 4321.40 257.517   8
   0   1  -3 3899.37 257.732   4
   0   1   3 4210.77 258.291   5
   0   1   3 4118.69 257.573   1
  -1  -1  -3 1185.56 77.3083   4
   1  -1   3 1219.09 77.9321   5
   1  -1   3 1277.05 77.6464   1
   1   1   3 1288.85 77.5237   1
   1   1   3 1305.28 77.7398   5
  -1   1  -3 1323.43 77.3419   8
  -1   1  -3 1183.52 77.5254   4
   2  -1   3 2513.87 151.942   5
  -2  -1  -3 2314.78 151.215   4
   2  -1   3 2484.34 151.542   1
  -2   1  -3 2336.79 151.545   4
   2   1   3 2546.97 151.675   1
  -2   1  -3 2562.60 151.304   8
  -3  -1  -3 769.100 52.3021   4
   3  -1   3 869.030 52.6965   1
   3   1   3 848.857 52.9660   1
  -3   1  -3 871.601 52.8284   4
  -4   1  -3 826.230 49.8810   8
  -4   1  -3 791.454 49.3202   2
  -4   1  -3 817.869 50.0408   6
   4   1   3 736.845 50.4889   1
   5  -1   3 32.4068 3.81459   1
  -5  -1  -3 34.5561 2.99513   2
  -5  -1  -3 35.4631 3.41526   6
  -5  -1  -3 38.4966 3.60691   4
  -5   1  -3 30.2843 3.54713   6
  -5   1  -3 32.2387 3.48420   8
  -5   1  -3 31.0224 3.81239   4
   5   1   3 28.1848 3.15161   2
  -5   1  -3 28.5576 2.88491   2
   5   1   3 39.7552 4.37345   1
  -6  -1  -3 53.1269 4.22296   2
   6  -1   3 49.6963 5.34227   1
  -6  -1  -3 49.9398 4.59037   6
  -6  -1  -3 49.9454 4.80398   4
   6   1   3 50.4019 4.37552   2
  -6   1  -3 45.8676 4.64315   6
  -6   1  -3 48.4439 4.12830   2
  -6   1  -3 49.3452 4.87865   8
   6   1   3 51.9649 5.73686   1
  -6   1  -3 51.4293 7.28597   4
  -7  -1  -3 609.553 40.8293   6
   7  -1   3 650.565 42.1195   1
  -7  -1  -3 663.742 41.4705   4
  -7  -1  -3 649.328 40.2565   2
  -7   1  -3 645.191 40.1477   2
  -7   1  -3 598.933 41.0500   8
   7   1   3 622.894 42.5028   1
   7   1   3 640.003 40.2717   2
  -7   1  -3 634.523 42.0319   4
  -8  -1  -3 4.69999 2.13061   4
   8  -1   3 2.96368 2.55112   1
  -8  -1  -3 2.91863 1.46519   2
   8  -1   3 3.05529 1.42162   2
   8  -1   3 0.50632 2.30071   5
  -8  -1  -3 2.99711 1.68792   6
  -8   1  -3 2.18406 1.44333   2
  -8   1  -3 1.18931 2.72109   8
   8   1   3 4.30850 2.81670   1
  -8   1  -3 1.55586 1.43544   6
  -8   1  -3 -1.3074 1.84388   4
   8   1   3 1.13673 1.58966   2
   9  -1   3 140.601 13.3265   5
  -9  -1  -3 158.966 12.4803   8
   9  -1   3 149.209 13.5492   1
  -9  -1  -3 122.595 10.8336   6
   9  -1   3 151.849 10.3488   2
  -9  -1  -3 148.340 10.7371   2
  -9  -1  -3 152.398 12.3937   4
   9   1   3 143.398 13.5379   1
   9   1   3 136.933 10.3183   2
  -9   1  -3 169.544 10.7567   2
   9   1   3 154.801 13.6475   5
  -9   1  -3 144.017 12.7921   4
  -9   1  -3 140.521 10.8539   6
  10  -1   3 50.5146 4.45320   2
 -10  -1  -3 36.1578 4.15785   6
 -10  -1  -3 55.2446 4.63279   2
  10   1   3 32.5990 4.24806   2
 -11  -1  -3 80.7849 6.64855   2
 -11   1  -3 87.7081 6.60288   2
 -12   1  -3 73.1250 5.42730   2
  13   2  -3 29.2371 2.80890   2
  12  -2  -3 80.9597 6.03027   2
  12   2  -3 74.5333 6.10042   2
  11  -2  -3 180.853 12.7208   6
 -11  -2   3 191.863 13.4478   2
  11   2  -3 202.481 12.8369   2
 -11   2   3 154.370 12.5546   3
 -10  -2   3 169.933 11.3363   2
 -10  -2   3 162.351 13.3760   4
 -10   2   3 125.151 11.4156   2
  10   2  -3 155.452 17.2387   1
  10   2  -3 160.776 11.2563   2
  -9  -2   3 17.9447 2.96370   2
  -9  -2   3 25.4904 3.95085   4
  -9   2   3 18.0600 2.54160   2
   9   2  -3 14.7703 5.87130   1
   9   2  -3 20.1835 2.82630   2
   9   2  -3 19.9788 2.95510   6
  -8  -2   3 2477.76 145.823   2
   8  -2  -3 2354.18 147.420   1
  -8  -2   3 2456.06 146.526   4
  -8   2   3 2337.45 145.001   2
  -8   2   3 2261.84 147.515   4
   8   2  -3 2319.66 149.343   1
   8   2  -3 2213.48 145.937   6
   8   2  -3 2389.30 145.602   2
  -7  -2   3 1.01361 1.27525   4
  -7  -2   3 0.82054 1.42000   7
  -7  -2   3 4.01699 1.77250   2
   7  -2  -3 -0.5274 2.14296   1
  -7   2   3 2.94431 2.80465   4
   7   2  -3 3.66751 1.61961   2
  -7   2   3 4.13136 1.54426   7
   7   2  -3 -2.5334 2.58531   1
  -7   2   3 1.77408 1.23338   2
  -6  -2   3 1287.34 80.7514   2
   6  -2  -3 1237.73 81.6043   1
   6   2  -3 1337.21 83.2295   1
   6   2  -3 1320.52 81.1138   6
  -6   2   3 1253.62 80.4386   7
  -6   2   3 1340.00 80.1260   2
  -5  -2   3 505.982 31.1533   7
  -5  -2   3 475.436 31.1125   4
  -5  -2   3 497.322 30.8897   2
   5  -2  -3 424.958 31.2804   1
   5   2  -3 504.184 30.8225   2
   5   2  -3 489.827 32.5958   1
  -5   2   3 499.838 31.6434   4
   4  -2  -3 0.04772 0.95279   1
  -4  -2   3 1.25879 0.89334   4
  -4   2   3 2.84494 1.27356   4
   4   2  -3 2.03193 2.24176   1
  -3  -2   3 25.0426 2.65073   4
   3  -2  -3 27.3960 2.71060   1
   3   2  -3 28.6038 3.34663   1
  -3   2   3 22.2942 3.28900   1
  -2  -2   3 393.605 22.8701   5
   2  -2  -3 354.060 22.7490   1
  -2  -2   3 361.741 22.8375   4
   2   2  -3 338.973 23.3191   1
  -2   2   3 325.966 23.0018   1
  -1  -2   3 133.273 10.5230   1
   1  -2  -3 146.199 10.1210   1
   1  -2  -3 145.036 10.0348   4
  -1  -2   3 160.294 10.1800   5
  -1  -2   3 158.479 10.2716   4
   0  -2   3 7401.44 466.348   4
   0  -2   3 7315.75 466.216   5
   0  -2   3 7275.18 466.510   1
   0  -2  -3 7412.07 466.302   1
   0  -2  -3 7733.90 466.043   4
   0   2   3 8188.31 465.719   5
   0   2  -3 7869.42 466.019   8
   1  -2   3 311.569 19.0644   5
  -1  -2  -3 293.995 18.7569   4
   1  -2   3 299.570 19.1529   4
   1  -2   3 289.496 19.1253   1
   1   2   3 292.905 18.5640   5
  -1   2  -3 252.296 18.9078   4
   1   2   3 277.713 18.9771   1
  -1   2  -3 300.894 18.6881   8
   2  -2   3 349.744 23.0392   5
  -2  -2  -3 362.154 22.7242   4
   2  -2   3 374.100 23.1591   1
   2   2   3 349.340 22.7577   5
   2   2   3 335.784 23.0622   1
  -2   2  -3 362.180 22.6921   8
  -2   2  -3 332.730 22.9950   4
   3  -2   3 748.203 46.0868   1
   3  -2   3 671.039 46.1139   5
  -3  -2  -3 708.115 45.5987   4
  -3   2  -3 750.587 45.7563   8
  -3   2  -3 725.814 45.1048   2
   3   2   3 684.491 46.2672   1
  -3   2  -3 737.876 46.2520   4
  -3   2  -3 763.936 45.6545   6
   4  -2   3 3.38530 1.58158   5
  -4  -2  -3 1.46993 1.09470   4
  -4  -2  -3 -0.0880 1.08644   6
  -4  -2  -3 -1.0206 1.06770   2
   4  -2   3 1.42735 1.21106   1
  -4   2  -3 0.66400 1.26637   8
  -4   2  -3 0.95666 1.17969   6
  -4   2  -3 0.60889 1.00306   2
  -4   2  -3 1.24916 1.17171   4
   4   2   3 -0.5731 1.26174   1
   5  -2   3 112.777 9.69022   1
  -5  -2  -3 138.061 8.86823   2
   5  -2   3 115.539 10.3525   5
  -5   2  -3 112.982 9.18902   6
   5   2   3 108.843 10.2800   1
  -5   2  -3 124.617 9.51353   8
   5   2   3 122.094 8.75596   2
  -5   2  -3 129.955 8.54659   2
   6  -2   3 1125.96 70.1427   5
  -6  -2  -3 1112.56 67.9899   6
  -6  -2  -3 1055.39 68.2127   4
   6  -2   3 1083.37 69.0064   1
  -6  -2  -3 1120.79 67.4219   2
   6   2   3 958.286 67.2002   2
  -6   2  -3 1048.87 67.1112   2
  -6   2  -3 1083.97 69.4765   4
  -6   2  -3 1115.23 68.5050   8
   6   2   3 1076.82 70.0010   1
  -7  -2  -3 -1.3156 1.32202   4
   7  -2   3 0.20551 2.41494   5
   7  -2   3 1.70645 2.02018   1
  -7  -2  -3 0.42817 1.32471   6
  -7  -2  -3 0.51141 1.31598   2
   7   2   3 4.21729 2.78401   1
  -7   2  -3 -7.0724 2.53518   8
   7   2   3 -1.3305 1.64597   2
  -7   2  -3 0.58027 1.96723   4
  -7   2  -3 0.27370 1.21602   6
  -7   2  -3 1.20082 1.14260   2
   8  -2   3 542.224 37.2904   5
   8  -2   3 587.200 36.9643   1
  -8  -2  -3 500.377 34.8297   2
  -8   2  -3 510.049 35.8369   8
  -8   2  -3 525.196 36.6362   4
   8   2   3 485.914 33.8774   2
   8   2   3 495.150 36.8333   5
  -8   2  -3 598.238 34.3162   2
   8   2   3 520.280 37.4134   1
  -9  -2  -3 48.6454 5.87190   4
  -9  -2  -3 43.2340 4.84259   6
  -9  -2  -3 52.7589 4.82441   2
   9  -2   3 51.6946 4.38237   2
   9   2   3 37.7178 4.43100   2
  -9   2  -3 47.9612 7.05972   4
   9   2   3 51.0676 6.94282   5
  -9   2  -3 50.9910 4.44202   2
  10  -2   3 19.8437 2.49120   2
 -10  -2  -3 21.5860 2.92526   2
 -10  -2  -3 15.8826 2.65935   6
 -10   2  -3 20.2857 2.93794   2
 -11  -2  -3 40.2432 3.77264   2
 -11   2  -3 33.7468 3.38102   2
  12  -3  -3 72.0934 5.15235   2
  12   3  -3 59.1646 5.64580   2
  11  -3  -3 -0.6291 0.95545   6
 -11  -3   3 0.37177 1.48030   2
  11   3  -3 0.27500 1.23551   2
 -11   3   3 -0.3949 1.08718   3
 -10  -3   3 -0.4117 1.56103   2
  10   3  -3 0.13230 1.48445   2
  -9  -3   3 45.2557 5.65981   4
  -9  -3   3 51.7316 4.84994   2
   9   3  -3 66.0120 11.0512   1
   9   3  -3 33.6038 4.23211   6
   9   3  -3 50.4581 4.83897   2
  -8  -3   3 139.605 9.93710   2
  -8  -3   3 138.485 10.6572   4
   8   3  -3 133.591 9.86855   2
   8   3  -3 119.419 9.78072   6
  -8   3   3 122.443 8.86388   2
   8   3  -3 113.533 18.2765   1
  -8   3   3 121.388 9.09838   7
  -7  -3   3 175.217 15.0055   4
   7  -3  -3 238.351 16.7477   1
  -7  -3   3 178.918 14.6454   2
   7   3  -3 210.358 18.3143   1
  -7   3   3 217.173 16.8078   4
  -7   3   3 228.147 16.3903   7
   7   3  -3 227.651 15.3086   6
  -7   3   3 220.081 13.9115   2
   6  -3  -3 778.348 54.2722   1
  -6  -3   3 884.776 53.3103   2
  -6  -3   3 881.756 53.8426   4
  -6   3   3 849.432 52.3312   2
   6   3  -3 883.755 56.3893   1
  -6   3   3 903.043 52.8955   7
   6   3  -3 835.070 53.1391   2
   6   3  -3 724.153 53.5376   6
  -5  -3   3 403.423 25.4158   2
  -5  -3   3 365.704 25.7154   4
   5  -3  -3 420.154 26.4989   1
   5   3  -3 362.319 27.3598   1
  -5   3   3 422.248 25.3456   2
   5   3  -3 365.074 25.7604   6
   5   3  -3 394.956 25.3244   2
   4  -3  -3 1363.73 91.0003   2
   4  -3  -3 1505.46 91.6459   6
  -4  -3   3 1512.06 91.4869   2
   4  -3  -3 1646.30 92.5307   1
  -4  -3   3 1419.98 91.9833   4
   4   3  -3 1471.98 91.4103   2
   4   3  -3 1404.41 93.2127   1
   3  -3  -3 215.414 13.8701   1
  -3  -3   3 200.885 12.9530   2
   3  -3  -3 185.646 13.0937   6
  -3  -3   3 190.122 13.5114   4
  -3  -3   3 199.945 13.9048   7
   3  -3  -3 177.062 12.5873   2
   3   3  -3 210.214 13.4070   6
   3   3  -3 187.613 14.1414   2
   3   3  -3 177.529 14.2355   1
   2  -3  -3 184.322 13.0033   1
  -2  -3   3 186.852 13.8246   1
  -2  -3   3 190.338 13.0401   4
   2  -3  -3 182.619 12.9694   4
   2   3  -3 175.457 12.5857   6
   2   3  -3 189.107 12.2939   2
   1  -3  -3 123.652 9.96258   1
   1  -3  -3 123.109 9.72907   4
  -1  -3   3 135.565 10.6172   1
  -1  -3   3 149.275 9.35414   5
  -1  -3   3 143.106 10.1223   4
   1   3  -3 136.195 10.5055   2
   0  -3   3 552.099 33.9722   4
   0  -3   3 482.490 34.0462   1
   0  -3   3 575.606 33.2047   5
   0  -3  -3 502.083 33.9161   1
   0  -3  -3 478.238 33.4400   4
   0   3  -3 529.242 33.6384   6
   0   3  -3 536.522 32.9250   2
   1  -3   3 345.308 21.8366   5
   1  -3   3 339.809 21.3142   2
  -1  -3  -3 313.915 21.9490   4
   1  -3   3 318.375 22.4855   1
   1  -3   3 312.701 22.3885   4
  -1  -3  -3 306.032 22.5659   1
   1   3   3 340.573 20.6783   5
  -1   3  -3 379.798 21.9337   6
  -1   3  -3 337.560 21.3822   2
  -1   3  -3 341.243 21.9078   8
   2  -3   3 9.22270 2.00630   5
  -2  -3  -3 12.6023 2.04049   4
   2  -3   3 10.2707 1.57332   2
   2  -3   3 13.0191 2.62655   1
   2  -3   3 8.16709 2.23144   4
  -2  -3  -3 14.2023 2.22671   6
  -2  -3  -3 10.4162 1.81524   2
  -2   3  -3 13.7746 2.38199   8
  -2   3  -3 8.47187 2.06773   4
  -2   3  -3 10.4125 1.61943   2
   2   3   3 10.3815 2.43123   1
  -2   3  -3 12.0656 1.93189   6
   2   3   3 9.53999 1.73713   5
   3  -3   3 21.7240 3.13809   1
   3  -3   3 17.0099 2.89211   5
  -3  -3  -3 20.1119 2.54872   4
  -3  -3  -3 18.0806 2.36662   2
  -3  -3  -3 19.6755 2.70913   6
  -3   3  -3 14.8591 2.78111   4
  -3   3  -3 19.2095 2.81622   8
  -3   3  -3 17.5607 2.43454   6
   3   3   3 20.9455 3.37392   1
  -3   3  -3 18.8865 2.11242   2
   3   3   3 15.5018 2.61352   5
   4  -3   3 4.64207 1.91276   5
  -4  -3  -3 2.50312 1.56557   6
  -4  -3  -3 3.74777 1.60359   2
  -4  -3  -3 4.20467 1.50594   4
   4  -3   3 2.39694 1.64371   1
  -4   3  -3 2.00309 1.86436   4
   4   3   3 4.48037 1.97468   2
   4   3   3 5.62549 2.04417   5
   4   3   3 4.05506 2.08991   1
  -4   3  -3 2.17805 1.89674   8
  -4   3  -3 2.78811 1.21682   2
  -4   3  -3 4.15266 1.66093   6
  -5  -3  -3 770.571 48.9283   6
   5  -3   3 742.496 49.9255   5
  -5  -3  -3 753.306 48.9043   4
   5  -3   3 802.108 49.7462   1
  -5   3  -3 818.352 47.8603   2
  -5   3  -3 773.160 50.3779   4
   5   3   3 791.332 50.9980   1
   5   3   3 702.377 49.4993   5
  -5   3  -3 707.674 48.5854   6
   5   3   3 747.843 47.9680   2
   6  -3   3 60.2412 7.13048   5
   6  -3   3 51.1202 6.65556   1
  -6  -3  -3 78.3642 6.07750   2
  -6  -3  -3 80.9547 6.58642   6
  -6  -3  -3 59.7922 6.18341   4
  -6   3  -3 72.8348 7.61972   4
   6   3   3 54.7363 5.62036   2
  -6   3  -3 88.0464 7.71328   8
   6   3   3 76.5892 7.44224   5
   6   3   3 55.1938 7.93413   1
  -6   3  -3 58.5552 5.24166   2
   7  -3   3 270.280 21.6974   5
  -7  -3  -3 321.453 20.1172   6
  -7  -3  -3 283.464 19.2803   2
  -7  -3  -3 296.603 20.5918   4
   7  -3   3 297.303 21.3850   1
   7   3   3 285.185 21.5446   5
   7   3   3 252.430 18.8085   2
  -7   3  -3 285.982 21.9952   4
  -7   3  -3 310.022 21.7764   8
  -7   3  -3 284.676 18.7524   2
   7   3   3 250.353 22.0786   1
  -7   3  -3 271.234 19.0818   6
  -8  -3  -3 16.4414 2.87287   2
  -8  -3  -3 21.4329 3.19890   6
   8  -3   3 17.0051 4.48433   1
   8  -3   3 16.2968 5.63726   5
  -8  -3  -3 23.9983 4.01996   4
   8   3   3 13.9169 5.44107   1
  -8   3  -3 12.0739 2.33612   6
   8   3   3 12.0215 5.40532   5
  -8   3  -3 21.5978 4.90250   4
  -9  -3  -3 59.9346 6.15198   6
  -9  -3  -3 76.8280 6.30515   2
  -9   3  -3 82.4859 5.88476   2
 -10  -3  -3 -2.4997 1.95397   6
  10  -3   3 1.19862 1.27451   2
 -10  -3  -3 1.67785 1.44765   2
 -10   3  -3 1.62129 1.23863   2
 -11  -3  -3 18.5997 2.66774   2
 -11   3  -3 17.2016 2.08352   2
  12  -4  -3 -0.1485 0.74952   2
  11  -4  -3 7.37594 1.67372   6
 -11  -4   3 7.94888 1.93674   2
  11   4  -3 9.27482 1.86488   2
 -11   4   3 8.87154 1.77022   3
 -10  -4   3 8.23516 2.11100   2
  10   4  -3 9.92881 2.25515   2
  -9  -4   3 125.310 10.8924   4
  -9  -4   3 114.113 8.92001   2
   9   4  -3 109.866 8.91110   2
  -8  -4   3 71.2886 7.59819   4
  -8  -4   3 65.8329 6.26818   2
   8   4  -3 78.2454 13.5708   1
   8   4  -3 77.3780 6.49977   2
  -8   4   3 62.7514 5.58129   7
  -7  -4   3 42.2478 4.80261   2
  -7  -4   3 45.5414 5.44914   4
   7   4  -3 43.6652 4.91349   2
   7   4  -3 53.6395 5.19112   6
   7   4  -3 52.2534 9.30894   1
  -7   4   3 49.1426 4.47592   7
  -6  -4   3 51.6298 5.43118   4
  -6  -4   3 47.7148 4.81962   2
   6   4  -3 53.3550 4.93347   2
   6   4  -3 40.7362 4.93260   6
  -6   4   3 49.4932 4.38921   7
   6   4  -3 53.4630 7.73158   1
  -5  -4   3 -1.2783 1.59761   6
   5  -4  -3 -0.5239 3.11722   1
  -5  -4   3 1.25091 1.50448   2
  -5  -4   3 0.73606 1.43131   4
   5   4  -3 1.83557 1.49137   2
   5   4  -3 0.14646 1.59064   6
  -4  -4   3 154.522 11.9924   2
  -4  -4   3 164.451 11.7217   6
  -4  -4   3 166.110 12.1744   4
   4  -4  -3 184.811 12.8671   1
   4  -4  -3 141.812 12.2596   4
   4  -4  -3 140.755 11.1892   2
  -4  -4   3 151.704 13.6077   1
   4  -4  -3 168.265 11.6446   6
   4   4  -3 151.724 11.1949   2
   4   4  -3 178.052 12.0391   6
  -3  -4   3 10.7429 2.11114   6
  -3  -4   3 8.20586 2.14049   4
   3  -4  -3 13.8604 2.25499   6
   3  -4  -3 9.29133 3.00334   1
  -3  -4   3 9.70709 1.92285   2
   3  -4  -3 11.1994 2.42487   4
   3  -4  -3 11.9995 1.79829   2
  -3  -4   3 11.3639 3.22317   1
   3   4  -3 10.3998 1.94047   2
   3   4  -3 12.1582 2.27268   6
   2  -4  -3 3036.38 194.761   2
   2  -4  -3 3375.08 195.516   6
  -2  -4   3 3203.58 196.156   4
   2  -4  -3 2890.54 196.030   4
   2  -4  -3 3266.55 196.543   1
  -2  -4   3 3511.31 195.438   6
  -2  -4   3 3009.48 197.172   1
  -2  -4   3 3090.90 194.874   2
   2   4  -3 3108.87 194.889   2
   2   4  -3 3143.85 195.360   6
  -1  -4   3 440.053 26.8034   2
  -1  -4   3 424.798 29.0237   1
   1  -4  -3 398.402 27.1940   6
  -1  -4   3 420.983 28.1056   4
   1  -4  -3 400.381 27.9371   4
   1  -4  -3 436.998 28.5846   1
  -1  -4   3 380.827 26.9070   6
   1  -4  -3 429.118 26.8114   2
   1   4  -3 431.961 27.2027   6
   1   4  -3 419.577 26.7840   2
   0  -4  -3 848.953 55.3738   6
   0  -4  -3 889.848 56.9153   1
   0  -4  -3 899.975 56.0646   4
   0  -4   3 872.573 56.9208   1
   0  -4   3 894.224 54.8365   2
   0  -4  -3 869.493 54.9383   2
   0  -4   3 904.516 56.4294   4
   0  -4   3 854.061 55.0608   6
   0   4  -3 840.427 55.1794   6
   0   4  -3 907.862 54.9092   2
   1  -4   3 36.3744 3.24703   5
   1  -4   3 27.6333 4.45124   1
  -1  -4  -3 34.1240 4.00224   4
   1  -4   3 33.5323 4.39310   4
  -1  -4  -3 34.0431 3.39335   2
  -1  -4  -3 41.5454 3.90074   6
  -1  -4  -3 36.7277 5.40834   1
   1  -4   3 39.1514 3.35317   2
  -1   4  -3 34.3221 3.31519   2
  -1   4  -3 34.9622 3.62216   6
   2  -4   3 716.863 46.7403   1
  -2  -4  -3 732.665 45.9002   6
   2  -4   3 708.676 45.1170   5
   2  -4   3 768.154 44.9238   2
  -2  -4  -3 705.467 48.3553   4
  -2  -4  -3 667.291 47.2722   1
   2  -4   3 693.982 46.6399   4
  -2  -4  -3 679.911 45.0955   2
   2   4   3 676.309 44.6788   2
  -2   4  -3 728.395 44.9247   2
  -2   4  -3 777.213 45.5344   6
  -3  -4  -3 0.24121 1.31361   2
   3  -4   3 2.45906 1.86906   1
  -3  -4  -3 2.98985 1.71076   6
   3  -4   3 -0.0636 2.01244   5
  -3  -4  -3 2.23635 1.43421   4
  -3  -4  -3 1.05753 3.58609   1
   3   4   3 0.83309 2.00619   2
  -3   4  -3 1.43454 1.39472   6
  -3   4  -3 2.87288 1.29905   2
  -4  -4  -3 4.85619 1.84070   2
   4  -4   3 0.13385 2.36787   4
   4  -4   3 4.35017 2.18244   1
  -4  -4  -3 0.10701 1.37673   4
   4  -4   3 0.82015 2.63651   5
  -4  -4  -3 0.43995 1.44578   6
  -4   4  -3 3.26537 1.73018   6
  -4   4  -3 2.77867 1.28191   2
   4   4   3 5.39357 2.33723   2
   4   4   3 2.09642 2.39066   1
   5  -4   3 47.0311 5.55913   1
  -5  -4  -3 43.9586 4.80080   4
   5  -4   3 42.6873 6.00346   5
  -5  -4  -3 38.0642 4.33720   2
  -5  -4  -3 42.0845 4.98913   6
   5  -4   3 43.2660 6.41082   4
  -5   4  -3 36.2851 7.35028   8
  -5   4  -3 45.6781 3.95458   2
   5   4   3 35.8518 6.50915   1
   5   4   3 34.3830 4.26829   2
  -5   4  -3 36.9737 4.27537   6
  -6  -4  -3 54.8423 5.99725   6
   6  -4   3 48.6661 6.55008   1
  -6  -4  -3 50.0724 5.50083   4
   6  -4   3 28.3365 6.39136   4
   6  -4   3 55.7110 7.67829   5
  -6  -4  -3 47.2507 6.83381   2
  -6   4  -3 48.5112 4.34425   2
   6   4   3 47.0429 8.26515   1
  -7  -4  -3 9.06363 2.64361   4
   7  -4   3 5.42414 5.30006   4
  -7  -4  -3 8.34302 2.49689   6
   7  -4   3 11.6767 4.23688   1
  -7  -4  -3 10.4804 2.59118   2
   7   4   3 7.55288 5.36025   1
  -7   4  -3 11.1888 1.95871   2
  -8  -4  -3 32.7565 3.99146   2
  -8  -4  -3 30.8486 3.91952   6
  -8  -4  -3 35.9722 6.39706   4
  -8   4  -3 38.7079 3.50244   2
  -9  -4  -3 7.03804 1.98120   2
  -9  -4  -3 6.85794 1.86021   6
  -9   4  -3 5.70541 1.46952   2
  10  -4   3 31.5000 3.12957   2
 -10  -4  -3 45.9746 3.70437   2
 -10   4  -3 35.5614 3.16413   2
 -10  -5   3 18.3366 2.34334   2
  10   5  -3 17.7781 2.63134   2
  -9  -5   3 72.1836 6.07790   2
   9   5  -3 79.1210 6.22271   2
  -8  -5   3 11.4209 2.65623   2
  -8   5   3 10.9387 2.56537   7
   8   5  -3 12.4214 2.70277   2
  -7  -5   3 17.1188 3.15176   2
  -7  -5   3 11.4695 4.09872   4
   7  -5  -3 7.01727 3.99281   4
   7   5  -3 13.4940 2.63796   2
  -7   5   3 14.2709 2.26594   7
  -6  -5   3 37.1215 4.35750   2
  -6  -5   3 36.0933 8.91372   1
   6  -5  -3 32.4522 5.80630   4
  -6  -5   3 35.4653 5.23109   4
   6   5  -3 40.4463 4.37975   2
  -6   5   3 34.9799 3.71728   7
  -5  -5   3 1.97860 2.02438   6
  -5  -5   3 -0.5316 4.20941   1
   5  -5  -3 1.33763 2.44633   4
  -5  -5   3 0.02095 2.23713   4
  -5  -5   3 2.78522 1.92594   2
   5   5  -3 1.73397 1.79587   2
   5   5  -3 2.89905 1.99880   6
  -4  -5   3 1177.29 72.9555   2
   4  -5  -3 1116.48 73.3381   6
   4  -5  -3 1266.12 72.6107   2
  -4  -5   3 1135.66 76.4330   1
   4  -5  -3 1030.35 74.4644   4
   4   5  -3 1230.49 72.9743   2
   3  -5  -3 215.291 16.5353   4
   3  -5  -3 232.528 14.8599   2
  -3  -5   3 212.131 17.9270   1
  -3  -5   3 224.496 16.4639   4
  -3  -5   3 220.356 14.9936   2
   3   5  -3 209.546 14.9199   2
   3   5  -3 215.521 15.3480   6
   2  -5  -3 25.8126 4.00801   4
   2  -5  -3 27.9902 3.09005   2
  -2  -5   3 22.9229 3.92588   4
  -2  -5   3 25.6745 3.05327   2
   2  -5  -3 26.3971 3.49255   6
  -2  -5   3 27.8817 3.35662   6
  -2  -5   3 29.3345 5.60176   1
   2   5  -3 27.4646 3.32524   6
   2   5  -3 27.0153 3.07751   2
   1  -5  -3 194.956 15.4384   4
  -1  -5   3 200.879 13.8418   2
   1  -5  -3 218.343 14.0315   2
  -1  -5   3 194.569 16.5368   1
   1  -5  -3 215.888 14.6412   6
  -1  -5   3 194.926 14.0549   6
  -1  -5   3 240.775 16.0657   4
   1   5  -3 183.996 14.0538   6
   1   5  -3 196.119 13.8104   2
   0  -5  -3 40.4107 4.94631   4
   0  -5  -3 41.1019 4.07836   2
   0  -5   3 41.9078 5.26139   4
   0  -5  -3 36.2394 4.25767   6
   0  -5   3 47.1765 6.35987   1
   0  -5   3 40.4490 3.84326   2
   0   5  -3 40.4064 3.83797   2
   0   5  -3 42.0759 4.16205   6
   1  -5   3 29.3271 4.34892   4
  -1  -5  -3 32.2438 3.90562   6
  -1  -5  -3 29.4522 4.22451   4
   1  -5   3 32.6954 3.34694   2
   1  -5   3 35.8286 5.51113   1
  -1  -5  -3 29.1417 3.50559   2
  -1   5  -3 30.2366 3.26258   2
  -2  -5  -3 24.0191 2.97091   2
   2  -5   3 20.2239 4.04053   4
  -2  -5  -3 18.7451 3.41233   4
   2  -5   3 16.8534 4.20668   1
   2  -5   3 21.8777 2.70456   2
  -2  -5  -3 21.4736 3.34395   6
  -2   5  -3 17.8082 2.73246   6
  -2   5  -3 19.5161 2.47548   2
  -3  -5  -3 61.7351 6.31283   4
  -3  -5  -3 71.5388 6.01015   2
  -3  -5  -3 72.2191 6.78479   6
   3  -5   3 62.7326 7.25682   4
  -3   5  -3 71.7658 5.40460   2
  -3   5  -3 53.1175 5.53854   6
   4  -5   3 561.512 38.3904   4
  -4  -5  -3 561.309 36.6673   4
   4  -5   3 569.907 37.9326   1
  -4  -5  -3 526.184 35.7756   2
  -4   5  -3 543.487 35.1095   2
  -5  -5  -3 742.173 50.1744   2
  -5  -5  -3 790.243 51.1057   4
  -5  -5  -3 776.681 51.0815   6
   5  -5   3 834.937 52.6813   1
   5  -5   3 774.216 53.1924   4
  -5   5  -3 789.327 49.4357   2
  -6  -5  -3 17.3311 3.40353   2
  -6  -5  -3 27.2944 4.39124   4
  -6  -5  -3 30.0359 3.98081   6
  -6   5  -3 28.2953 3.06772   2
  -7  -5  -3 63.7055 6.06445   6
  -7  -5  -3 70.8586 6.11453   2
  -7   5  -3 64.0385 5.20330   2
  -8  -5  -3 0.08221 1.20687   6
  -8  -5  -3 0.72688 1.50039   2
  -8   5  -3 -0.1108 0.98773   2
  -9  -5  -3 121.759 8.04945   2
  -9   5  -3 100.547 7.40633   2
  -9  -6   3 7.87647 2.65754   2
  -8  -6   3 1.92791 1.36222   2
   8   6  -3 1.28973 1.38782   2
  -7  -6   3 13.9299 2.51891   2
  -7   6   3 12.9123 2.03015   7
   7   6  -3 12.4258 2.41902   2
  -6  -6   3 0.26805 1.69017   2
   6   6  -3 -0.0558 1.56427   2
  -6   6   3 0.47990 0.99998   7
   5  -6  -3 119.111 12.2199   4
  -5  -6   3 108.975 8.59137   2
  -5  -6   3 93.0877 11.1029   4
   5   6  -3 112.761 8.57117   2
  -4  -6   3 1.59143 1.71216   2
  -4  -6   3 0.30563 2.92654   4
   4  -6  -3 -0.2362 2.70025   4
   4  -6  -3 1.55912 1.40772   2
  -4  -6   3 3.39581 6.50375   1
   4   6  -3 1.68268 1.64033   2
  -3  -6   3 154.078 12.9327   4
  -3  -6   3 147.011 15.2777   1
   3  -6  -3 166.835 11.9096   6
   3  -6  -3 169.747 11.1635   2
   3  -6  -3 134.341 12.7092   4
  -3  -6   3 148.107 11.1586   2
   3   6  -3 152.713 11.1184   2
  -2  -6   3 303.204 25.0486   1
   2  -6  -3 334.993 23.2917   4
  -2  -6   3 342.214 23.4847   4
   2  -6  -3 300.830 21.8430   6
  -2  -6   3 300.664 21.1623   2
   2  -6  -3 343.814 21.3688   2
   2   6  -3 324.778 21.1832   2
  -1  -6   3 128.686 9.77516   2
  -1  -6   3 142.316 11.8337   4
   1  -6  -3 146.401 11.7228   4
   1  -6  -3 130.524 10.5345   6
   1  -6  -3 141.705 10.0009   2
  -1  -6   3 138.244 13.3661   1
   1   6  -3 127.995 9.69720   2
   0  -6  -3 16.1174 2.64826   2
   0  -6   3 7.83299 4.73938   1
   0  -6  -3 16.7220 2.92329   6
   0  -6   3 20.4758 4.02999   4
   0  -6  -3 9.33196 3.15129   4
   0  -6   3 15.3404 2.47784   2
   0   6  -3 12.4276 2.27207   2
  -1  -6  -3 192.503 14.7875   4
  -1  -6  -3 189.617 14.0778   6
   1  -6   3 194.839 15.4148   4
   1  -6   3 180.801 12.9082   2
   1  -6   3 189.372 16.8686   1
  -1  -6  -3 188.096 13.2651   2
  -1   6  -3 184.952 12.8719   2
  -2  -6  -3 57.4171 5.29790   2
  -2  -6  -3 55.8366 5.91334   6
   2  -6   3 64.3947 7.84305   4
  -2  -6  -3 57.4489 6.58142   4
  -2   6  -3 55.5929 4.86014   2
  -3  -6  -3 40.7703 5.38361   4
   3  -6   3 44.2120 6.94658   4
  -3  -6  -3 38.1138 4.90952   6
  -3  -6  -3 41.4768 4.53003   2
  -3   6  -3 45.5281 4.00690   2
   4  -6   3 228.740 19.6810   4
  -4  -6  -3 247.862 16.5319   2
  -4  -6  -3 251.817 17.6489   4
  -4   6  -3 216.878 15.5753   2
  -5  -6  -3 44.2270 4.71625   6
  -5  -6  -3 38.1875 4.30627   2
  -5   6  -3 33.6381 3.57162   2
  -6  -6  -3 36.7732 3.93092   6
  -6  -6  -3 34.9689 3.89878   2
  -6   6  -3 32.2358 3.14564   2
  -7  -6  -3 0.08419 1.15700   6
  -7  -6  -3 0.24876 1.35233   2
  -7   6  -3 0.20599 1.02953   2
  -8  -6  -3 16.2572 2.11917   2
  -7  -7   3 1.83081 1.60625   2
  -6  -7   3 -0.8104 1.37365   2
   6   7  -3 -1.1447 1.42359   2
  -6   7   3 0.51613 0.96244   7
  -5  -7   3 20.4790 2.71151   2
   5   7  -3 17.5655 2.47440   2
  -4  -7   3 33.7194 3.49441   2
   4   7  -3 28.3541 3.22706   2
   3  -7  -3 37.4673 3.54104   2
  -3  -7   3 35.6546 5.01240   2
   3   7  -3 32.3725 3.44985   2
   2  -7  -3 3.16992 1.56974   2
  -2  -7   3 3.42530 1.55007   2
  -1  -7   3 0.54292 1.30219   2
   1  -7  -3 0.09991 1.17337   6
   1  -7  -3 -0.4106 1.10655   2
   1   7  -3 -0.3956 1.31293   2
   0  -7   3 62.5347 5.30300   2
   0  -7  -3 74.1987 6.25290   6
   0  -7  -3 63.2535 5.51742   2
   0   7  -3 63.4492 5.89179   2
  -1  -7  -3 0.11676 1.34950   2
  -1  -7  -3 0.86411 1.50130   6
  -1   7  -3 -0.4528 1.32497   2
  -2  -7  -3 4.56240 2.16723   6
  -2  -7  -3 5.04953 2.59074   2
  -2   7  -3 2.94508 1.26127   2
  -3  -7  -3 6.50502 2.04111   6
  -3  -7  -3 11.5430 2.25911   2
  -3   7  -3 7.97286 1.61896   2
  -4  -7  -3 65.8018 5.77279   6
  -5  -7  -3 4.54109 1.54484   6
  -5  -7  -3 2.94795 1.44688   2
  -6  -7  -3 40.9445 3.66023   2
  -4   8   3 43.1359 3.57952   7
  -3  -8   3 10.0913 1.68177   2
  -3   8   3 14.3840 1.78801   7
   1  -8  -3 90.1409 6.50569   2
   0  -8  -3 17.8581 2.14365   2
  -1  -8  -3 14.4297 2.73487   2
  -2  -8  -3 22.4508 2.41158   2
  13   0  -4 10.0238 1.85867   2
  12   0  -4 57.0775 5.02858   6
  11   0  -4 779.343 49.6480   6
  11   0  -4 775.903 49.2190   2
  10   0  -4 1357.04 87.1542   6
  10   0  -4 1425.02 86.6555   2
   9   0  -4 374.241 28.0399   1
  -9   0   4 368.616 25.0384   2
  -9   0   4 422.932 26.8581   4
  -9   0   4 368.652 25.3249   3
   9   0  -4 404.513 25.0585   2
  -8   0   4 1525.06 100.761   3
   8   0  -4 1629.35 102.875   1
  -8   0   4 1781.90 101.882   4
  -8   0   4 1556.72 100.400   7
  -8   0   4 1624.77 100.549   2
  -7   0   4 417.601 28.1557   7
  -7   0   4 454.414 29.0953   2
  -7   0   4 496.634 29.3374   4
  -7   0   4 413.532 28.5193   3
   7   0  -4 446.880 30.2293   1
   6   0  -4 569.763 38.6069   1
  -6   0   4 617.512 37.9776   4
  -5   0   4 568.918 33.5259   4
   5   0  -4 484.330 33.9109   1
  -4   0   4 1131.77 66.5064   1
  -4   0   4 961.406 65.9413   4
   4   0  -4 1102.45 66.5557   1
  -3   0   4 9341.35 544.508   4
   3   0  -4 8436.67 544.804   1
   2   0  -4 6334.93 388.160   1
   1   0  -4 3398.33 217.797   4
   1   0  -4 3540.58 217.801   4
  -1   0   4 3514.19 217.759   1
  -1   0   4 3907.19 217.765   1
  -1   0   4 3415.88 218.622   5
   0   0   4 1.07149 1.01761   5
   0   0  -4 0.67840 0.34307   4
   0   0   4 1.10099 0.38338   1
  -1   0  -4 3047.09 202.922   4
   1   0   4 3429.57 203.072   1
   1   0   4 3448.54 204.066   5
   2   0   4 226.455 14.7772   1
   2   0   4 224.693 15.4511   5
  -2   0  -4 223.780 14.6688   4
  -3   0  -4 115.050 8.62601   4
   3   0   4 129.050 8.85319   1
   4   0   4 1525.89 89.1600   1
  -4   0  -4 1342.29 88.7648   6
  -4   0  -4 1339.49 87.9916   2
  -4   0  -4 1504.14 88.9343   4
  -5   0  -4 2330.14 135.835   6
  -5   0  -4 2156.68 135.953   4
   5   0   4 2194.97 134.965   2
  -5   0  -4 2077.74 134.812   2
  -6   0  -4 95.4541 8.02318   4
  -6   0  -4 95.5921 6.99724   2
  -6   0  -4 104.535 7.79115   6
   6   0   4 100.322 7.13608   2
   6   0   4 89.3211 8.27755   1
   7   0   4 791.748 51.0692   1
  -7   0  -4 752.121 49.6191   8
  -7   0  -4 771.924 50.4632   4
   7   0   4 755.238 48.8286   2
  -7   0  -4 732.427 49.5996   6
   7   0   4 877.860 52.8643   5
  -7   0  -4 794.303 48.9249   2
   8   0   4 260.589 19.9552   1
  -8   0  -4 261.325 20.9494   4
  -8   0  -4 265.160 17.4723   2
   8   0   4 282.911 22.4593   5
   8   0   4 245.797 17.1835   2
  -8   0  -4 245.268 18.3284   8
  -8   0  -4 270.475 18.2895   6
   9   0   4 763.732 50.4089   1
  -9   0  -4 664.947 47.5241   6
  -9   0  -4 751.582 48.6733   8
  -9   0  -4 769.075 49.4380   4
   9   0   4 796.496 51.2850   5
 -10   0  -4 12.6258 2.25705   6
 -11   0  -4 294.262 19.4259   2
  13  -1  -4 12.5169 1.94364   2
  13   1  -4 13.0086 2.01957   2
  12  -1  -4 20.9668 2.55419   6
  12   1  -4 16.7502 2.52697   6
  11  -1  -4 342.498 23.4825   6
  11   1  -4 362.788 23.2688   2
  10   1  -4 2.24600 1.53942   2
  10   1  -4 2.62846 1.59690   6
 -10   1   4 1.85734 2.67604   2
 -10   1   4 3.74141 2.27653   3
  -9  -1   4 3322.45 204.041   2
  -9  -1   4 3583.45 205.414   4
  -9   1   4 3202.28 204.209   3
   9   1  -4 3375.34 204.458   6
   9   1  -4 3342.83 207.794   1
   9   1  -4 3361.48 203.950   2
  -9   1   4 2982.07 203.559   2
  -8  -1   4 96.3790 8.14986   4
   8  -1  -4 97.6984 9.24739   1
  -8  -1   4 101.289 7.65464   2
  -8  -1   4 97.6975 7.48249   7
  -8   1   4 95.7740 7.31452   2
   8   1  -4 102.612 7.77798   6
   8   1  -4 108.339 10.4624   1
  -8   1   4 88.5603 8.93585   4
  -8   1   4 101.485 7.27746   7
   8   1  -4 97.0681 7.34937   2
  -7  -1   4 17.6313 2.84814   2
  -7  -1   4 22.7518 2.89423   3
  -7  -1   4 25.8667 3.00729   4
   7  -1  -4 22.7612 3.79450   1
  -7  -1   4 22.8816 2.58927   7
   7   1  -4 21.8836 4.63046   1
  -7   1   4 20.8573 3.65191   4
  -7   1   4 24.2350 2.50781   7
   7   1  -4 23.2856 2.57154   2
  -7   1   4 22.5411 2.66681   2
  -6  -1   4 355.192 22.3660   4
  -6  -1   4 328.653 22.6514   2
   6  -1  -4 380.062 23.1927   1
   6   1  -4 333.102 21.8933   2
  -6   1   4 322.166 22.7157   4
  -6   1   4 329.202 21.8606   7
   5  -1  -4 2797.51 172.387   1
  -5  -1   4 2721.50 171.937   4
   5   1  -4 2735.46 173.074   1
  -5   1   4 2909.48 172.295   4
   4  -1  -4 2609.89 150.841   1
  -4   1   4 2268.31 151.761   1
   4   1  -4 2361.97 151.184   1
  -4   1   4 2529.83 150.537   4
  -3  -1   4 496.744 30.4578   5
   3  -1  -4 427.558 29.7057   1
   3  -1  -4 497.172 29.4826   8
  -3  -1   4 504.130 30.1084   1
   3   1  -4 449.860 30.1425   1
  -3   1   4 467.380 29.5473   4
  -2  -1   4 4047.87 231.758   4
   2  -1  -4 3588.96 231.468   8
  -2  -1   4 3954.55 232.525   5
  -2  -1   4 3897.57 232.199   1
   2  -1  -4 3867.10 231.734   1
  -2   1   4 3692.42 232.185   5
   2   1  -4 3625.16 232.247   1
  -2   1   4 3554.88 231.729   1
   1  -1  -4 1082.00 66.4907   1
  -1  -1   4 1079.86 67.2105   1
  -1  -1   4 1025.85 67.5087   5
  -1  -1   4 993.583 67.0634   1
  -1  -1   4 1142.57 66.8036   4
   1   1  -4 1136.08 66.7730   8
  -1   1   4 1116.54 67.2620   5
   0  -1   4 1712.47 104.212   1
   0  -1   4 1756.08 104.088   4
   0  -1  -4 1659.32 103.771   4
   0  -1   4 1790.64 104.732   5
   0   1  -4 1572.67 104.073   4
   0   1   4 1567.49 104.329   5
   0   1   4 1742.05 103.861   1
   0   1  -4 1712.20 103.841   8
   1  -1   4 2250.48 143.074   1
  -1  -1  -4 2404.36 142.766   4
   1   1   4 2381.52 142.984   1
  -1   1  -4 2472.92 142.839   8
   1   1   4 2117.05 143.354   5
  -1   1  -4 2310.84 143.070   4
  -2  -1  -4 5343.53 330.464   4
   2  -1   4 5259.02 331.286   5
   2  -1   4 5291.20 330.750   1
  -2   1  -4 5529.78 330.904   4
  -2   1  -4 5348.97 330.486   8
   2   1   4 5709.91 330.929   1
   2   1   4 5221.20 331.145   5
   3  -1   4 1134.09 74.6057   5
   3  -1   4 1227.83 73.9400   1
   3   1   4 1231.40 74.2479   1
  -3   1  -4 1273.94 74.2394   4
  -3   1  -4 1053.35 73.4553   8
  -4  -1  -4 777.527 48.0618   2
   4  -1   4 842.669 50.3790   5
  -4  -1  -4 736.290 48.6256   4
  -4   1  -4 816.493 48.7443   8
   4   1   4 700.653 49.3017   1
  -4   1  -4 772.442 48.7749   6
  -5  -1  -4 431.786 26.8432   6
   5  -1   4 358.977 28.4382   5
  -5  -1  -4 431.713 27.0947   4
  -5  -1  -4 401.194 26.2049   2
   5  -1   4 423.874 27.5634   1
  -5   1  -4 446.373 27.9329   4
  -5   1  -4 350.853 26.1482   2
   5   1   4 430.612 28.1038   1
  -5   1  -4 445.529 27.0798   8
   6  -1   4 90.6053 7.85975   1
  -6  -1  -4 96.4333 7.16953   6
  -6  -1  -4 83.7537 7.20323   4
  -6  -1  -4 78.1915 6.36495   2
   6  -1   4 93.6504 9.15838   5
  -6   1  -4 90.5512 6.48635   2
   6   1   4 84.1648 8.21930   1
   6   1   4 79.6145 6.60740   2
  -6   1  -4 83.8894 7.74831   4
  -6   1  -4 90.3259 7.30397   6
   7  -1   4 88.1044 9.03463   5
  -7  -1  -4 85.8478 7.53101   4
  -7  -1  -4 77.6736 6.33192   2
   7  -1   4 88.5923 6.33191   2
  -7  -1  -4 86.4777 7.12765   6
   7  -1   4 83.8041 8.12248   1
   7   1   4 81.8554 6.51951   2
   7   1   4 81.4785 8.35798   1
  -7   1  -4 73.5096 6.83699   6
   7   1   4 81.6639 8.84085   5
  -7   1  -4 74.7939 7.29437   8
  -7   1  -4 87.7222 6.39898   2
  -7   1  -4 81.4047 7.90633   4
   8  -1   4 353.152 26.8471   5
  -8  -1  -4 360.844 25.8234   2
   8  -1   4 357.539 23.2178   2
   8  -1   4 393.117 26.2742   1
  -8  -1  -4 358.307 25.0341   4
  -8   1  -4 363.237 25.6184   4
  -8   1  -4 368.965 25.4207   6
   8   1   4 324.962 23.2419   2
   8   1   4 381.648 27.1126   5
   8   1   4 351.292 26.3719   1
  -8   1  -4 347.631 24.7026   8
  -9  -1  -4 447.848 28.9488   4
   9  -1   4 373.416 29.8553   5
  -9  -1  -4 430.568 26.8904   2
  -9  -1  -4 398.647 27.3042   6
  -9  -1  -4 429.652 28.2132   8
   9  -1   4 361.495 26.1722   2
  -9   1  -4 446.450 26.8129   2
   9   1   4 423.151 30.4340   5
  -9   1  -4 401.471 29.0742   4
  -9   1  -4 394.079 27.0641   6
 -10  -1  -4 88.4806 7.87076   6
 -10  -1  -4 122.312 8.21105   2
 -11  -1  -4 33.6944 3.52970   2
 -11   1  -4 36.6620 3.47378   2
  13  -2  -4 34.7122 3.21296   2
  13   2  -4 33.8853 3.15201   2
  12  -2  -4 20.5435 2.39802   2
  12  -2  -4 13.3756 2.12154   6
  12   2  -4 16.4060 2.40285   2
 -11  -2   4 123.571 9.84063   2
  11   2  -4 109.912 8.97953   6
 -10  -2   4 20.3907 3.16652   2
 -10   2   4 25.0239 3.13634   3
  10   2  -4 19.5207 2.88559   2
  10   2  -4 21.2059 3.06480   6
  -9  -2   4 589.269 38.3493   4
  -9  -2   4 580.091 37.2696   2
   9   2  -4 569.207 43.0812   1
   9   2  -4 581.145 37.6363   6
   9   2  -4 573.803 37.2383   2
  -8  -2   4 101.224 8.17097   2
  -8  -2   4 114.175 8.85383   4
  -8  -2   4 104.666 8.07865   7
   8   2  -4 107.430 8.10951   2
  -8   2   4 107.798 7.78179   7
   8   2  -4 89.2873 11.0964   1
   8   2  -4 102.791 8.36769   6
  -7  -2   4 99.5999 7.65532   4
   7  -2  -4 111.210 8.62353   1
  -7  -2   4 92.5637 7.19844   7
  -7   2   4 79.1089 8.45101   4
  -7   2   4 86.4438 6.91022   7
   7   2  -4 87.2440 7.08417   2
   7   2  -4 71.6351 9.28174   1
  -7   2   4 97.6341 7.27262   2
   7   2  -4 96.5141 7.50219   6
  -6  -2   4 319.579 20.2474   7
  -6  -2   4 325.898 20.1921   2
   6  -2  -4 317.153 21.0083   1
   6   2  -4 316.852 20.5211   6
  -6   2   4 315.566 21.0748   4
  -6   2   4 263.180 19.7440   7
   6   2  -4 278.358 19.9173   2
   6   2  -4 317.159 22.4585   1
  -5  -2   4 172.602 11.6498   7
  -5  -2   4 172.229 11.6851   4
  -5  -2   4 176.591 11.3906   2
   5   2  -4 172.145 11.3384   2
  -5   2   4 166.884 11.2110   7
  -5   2   4 171.976 11.8812   4
   5   2  -4 139.587 11.4768   6
   5   2  -4 162.824 12.8301   1
  -4  -2   4 187.458 11.7972   4
   4  -2  -4 178.731 11.9868   1
  -4   2   4 157.754 12.5444   1
   4   2  -4 161.129 12.6208   1
   3  -2  -4 4996.68 292.481   1
  -3  -2   4 5030.54 292.527   4
   3   2  -4 4533.83 293.239   1
  -3   2   4 4481.02 292.853   1
  -2  -2   4 2051.03 124.812   5
   2  -2  -4 1843.29 125.076   8
  -2  -2   4 2098.78 124.530   4
  -2  -2   4 2032.48 125.202   1
   2  -2  -4 2049.53 124.356   1
  -1  -2   4 5.47740 1.50753   1
  -1  -2   4 7.15298 1.47123   5
   1  -2  -4 6.13482 1.24929   4
  -1  -2   4 9.40307 1.66974   4
   1  -2  -4 8.53449 1.49871   1
  -1   2   4 7.75795 1.24508   5
   0  -2  -4 3813.34 250.323   1
   0  -2   4 4252.99 250.567   4
   0  -2  -4 3982.18 250.111   4
   0  -2   4 4138.18 250.699   5
   0  -2   4 3916.71 250.647   1
   0   2  -4 4034.73 250.126   8
   0   2   4 4369.53 250.158   5
   1  -2   4 3716.95 225.294   1
  -1  -2  -4 3983.42 224.843   4
   1  -2   4 3852.77 225.317   4
   1  -2   4 3683.08 225.433   5
  -1   2  -4 3656.06 224.764   8
  -1   2  -4 3427.07 225.103   4
   1   2   4 3519.36 225.037   1
   1   2   4 3414.07 224.822   5
   2  -2   4 302.990 20.2241   5
  -2  -2  -4 277.656 19.4259   4
   2  -2   4 329.938 20.1109   1
   2   2   4 290.725 19.9481   1
   2   2   4 322.276 19.9372   5
  -2   2  -4 299.117 19.5768   8
  -2   2  -4 280.633 19.8890   4
   3  -2   4 190.843 12.6992   1
   3  -2   4 164.523 12.8546   5
  -3  -2  -4 159.690 11.8075   2
  -3  -2  -4 164.463 12.0378   4
  -3   2  -4 188.943 13.5520   6
   3   2   4 161.908 12.6253   5
  -3   2  -4 189.121 11.6727   2
  -3   2  -4 188.487 12.3569   8
   3   2   4 175.261 12.8646   1
  -4  -2  -4 1982.18 134.597   4
   4  -2   4 2223.33 136.109   5
   4  -2   4 2151.87 135.229   1
  -4   2  -4 2392.90 134.830   6
  -4   2  -4 2049.64 135.534   4
   4   2   4 2217.92 135.784   5
   4   2   4 2095.14 139.432   1
  -4   2  -4 2259.29 134.001   2
  -5  -2  -4 776.915 44.4766   2
  -5  -2  -4 669.056 44.9874   4
   5  -2   4 680.925 46.8823   5
   5   2   4 652.031 46.1988   5
  -5   2  -4 738.565 45.4739   8
   5   2   4 673.445 44.1982   2
  -5   2  -4 718.199 44.1789   2
   6  -2   4 500.458 38.8400   5
  -6  -2  -4 564.014 36.1668   2
  -6  -2  -4 594.343 37.2327   4
  -6  -2  -4 558.896 36.7268   6
   6  -2   4 586.522 37.9897   1
  -6   2  -4 516.160 35.9139   2
  -6   2  -4 604.643 38.7787   4
   6   2   4 545.526 38.7842   1
   6   2   4 580.922 38.8882   5
  -6   2  -4 603.785 37.0947   6
  -6   2  -4 582.168 37.4181   8
  -7  -2  -4 215.563 15.7218   6
  -7  -2  -4 217.767 15.1497   2
  -7  -2  -4 214.498 16.1592   4
   7  -2   4 235.315 17.3021   1
   7  -2   4 240.476 18.5233   5
   7   2   4 235.525 18.1581   5
   7   2   4 210.929 17.8669   1
   7   2   4 193.129 14.9630   2
  -7   2  -4 244.334 15.0709   2
  -7   2  -4 235.342 16.6356   8
  -7   2  -4 224.144 17.4400   4
  -7   2  -4 211.157 15.5434   6
  -8  -2  -4 209.636 15.3622   4
   8  -2   4 225.879 16.6302   1
  -8  -2  -4 195.510 14.4436   6
   8  -2   4 194.524 17.0761   5
  -8  -2  -4 201.413 13.8858   2
   8   2   4 208.150 17.1012   5
  -8   2  -4 182.649 16.0074   4
  -8   2  -4 168.943 13.8325   6
  -8   2  -4 195.833 15.5898   8
   8   2   4 178.849 16.5700   1
  -8   2  -4 223.969 13.7416   2
   9  -2   4 262.224 17.6723   2
  -9  -2  -4 298.317 20.3984   4
   9  -2   4 298.986 21.8445   5
  -9  -2  -4 258.983 18.2454   2
  -9  -2  -4 264.486 18.8164   6
  -9   2  -4 278.874 18.0441   2
   9   2   4 266.691 21.6515   5
  -9   2  -4 241.719 20.5701   4
 -10  -2  -4 19.2065 2.72828   2
 -10  -2  -4 13.4985 2.48476   6
 -10   2  -4 20.4315 2.51751   2
 -11  -2  -4 37.9329 3.44746   2
 -11   2  -4 29.3923 3.18823   2
  12  -3  -4 124.697 8.48647   6
 -12   3   4 115.882 8.66618   3
  11   3  -4 111.038 8.34451   2
 -11   3   4 103.841 8.30100   3
 -10  -3   4 37.3717 4.03937   2
  10   3  -4 41.7331 4.24241   2
  10   3  -4 35.1870 3.90941   6
  -9  -3   4 77.5070 8.04087   4
  -9  -3   4 76.7307 6.46078   2
   9   3  -4 61.4310 6.25450   6
   9   3  -4 83.2430 14.0737   1
   9   3  -4 82.2432 6.60238   2
  -8  -3   4 102.345 8.38186   2
  -8  -3   4 102.693 9.15032   4
  -8   3   4 109.699 7.98521   7
   8   3  -4 101.056 8.33088   2
   8   3  -4 83.6935 12.2309   1
   8   3  -4 115.378 8.78083   6
  -7  -3   4 228.802 16.2345   4
  -7  -3   4 229.465 15.6536   2
  -7   3   4 229.993 15.3122   7
   7   3  -4 246.346 19.6058   1
   7   3  -4 197.134 15.4138   2
  -6  -3   4 1682.97 100.741   2
  -6  -3   4 1602.35 101.220   4
   6   3  -4 1593.61 103.671   1
   6   3  -4 1583.53 100.651   2
  -6   3   4 1624.76 100.420   7
   5  -3  -4 314.525 21.7342   1
  -5  -3   4 320.059 20.9123   2
  -5  -3   4 332.010 21.4643   7
  -5  -3   4 307.325 21.3194   4
   5   3  -4 297.011 22.8868   1
   5   3  -4 319.952 20.9048   2
   5   3  -4 336.705 21.5888   6
   4  -3  -4 202.179 14.0503   6
   4  -3  -4 198.540 13.5337   2
  -4  -3   4 216.390 13.9893   2
  -4  -3   4 201.084 14.3957   4
   4  -3  -4 217.458 14.7455   1
   4   3  -4 197.690 15.5963   1
   4   3  -4 204.059 13.9135   2
   4   3  -4 229.513 14.5919   6
  -3  -3   4 350.522 23.7980   2
   3  -3  -4 394.787 24.6747   1
  -3  -3   4 356.851 25.5276   1
   3  -3  -4 356.648 24.0698   6
  -3  -3   4 415.783 24.6737   4
  -3  -3   4 355.640 24.4965   7
   3   3  -4 408.846 24.4369   6
   3   3  -4 348.590 23.8240   2
   2  -3  -4 76.1543 6.16669   4
  -2  -3   4 79.4305 5.90426   5
   2  -3  -4 66.0866 6.19865   1
  -2  -3   4 79.1332 6.22927   4
  -2  -3   4 75.0208 6.02416   7
  -2  -3   4 76.5583 7.01325   1
   2   3  -4 74.3942 5.89194   6
   2   3  -4 69.9454 5.54098   2
   1  -3  -4 1559.45 103.063   4
  -1  -3   4 1773.89 102.973   5
  -1  -3   4 1816.91 103.298   3
  -1  -3   4 1653.94 103.319   4
  -1  -3   4 1652.88 104.006   1
   1  -3  -4 1616.00 105.772   1
   1   3  -4 1551.61 102.780   6
   1   3  -4 1643.04 102.489   2
   0  -3  -4 950.093 61.5346   1
   0  -3   4 962.289 61.1530   3
   0  -3  -4 972.971 61.1106   4
   0  -3   4 1021.29 61.1189   5
   0  -3   4 925.218 61.7040   1
   0  -3   4 1012.31 61.5591   4
   0   3  -4 975.575 60.8803   6
   0   3  -4 961.773 60.4684   2
  -1  -3  -4 3190.89 210.340   1
   1  -3   4 3596.04 209.935   5
  -1  -3  -4 3390.76 209.625   4
   1  -3   4 3438.84 210.361   1
   1  -3   4 3583.84 208.952   2
   1  -3   4 3332.01 210.186   4
  -1   3  -4 3267.52 209.557   8
   2  -3   4 5007.40 283.942   5
   2  -3   4 4750.24 284.225   4
   2  -3   4 4603.40 283.997   1
  -2   3  -4 4690.14 283.453   8
   2   3   4 4838.05 283.070   5
  -2   3  -4 4085.04 283.785   4
   2   3   4 4252.37 283.901   1
  -3  -3  -4 1217.12 75.3484   4
  -3  -3  -4 1228.92 74.8289   2
   3  -3   4 1171.10 76.2033   4
   3  -3   4 1204.19 75.9438   5
   3  -3   4 1172.21 76.4186   1
   3   3   4 1143.96 76.2057   1
  -3   3  -4 1226.06 74.5106   2
  -3   3  -4 1256.16 75.6344   8
  -3   3  -4 1086.87 75.9546   4
   3   3   4 1296.39 75.5505   5
   4  -3   4 959.661 63.2746   5
  -4  -3  -4 892.019 61.6477   2
  -4  -3  -4 1069.00 62.5077   6
   4  -3   4 1037.85 63.1184   1
  -4  -3  -4 1073.28 62.5183   4
  -4   3  -4 895.730 63.2725   4
  -4   3  -4 951.567 62.6760   8
   4   3   4 1004.01 62.9444   5
   4   3   4 968.845 63.7710   1
  -5  -3  -4 4.27124 1.86282   6
  -5  -3  -4 3.33944 1.71781   2
  -5  -3  -4 1.26953 1.41605   4
   5  -3   4 4.01597 1.90705   1
   5  -3   4 6.07118 2.92217   5
  -5   3  -4 4.73118 1.98287   6
   5   3   4 4.01201 2.88942   5
  -5   3  -4 4.44642 2.45836   8
  -5   3  -4 1.17164 2.43602   4
   5   3   4 -0.3744 2.48001   1
  -5   3  -4 2.17347 1.28633   2
  -6  -3  -4 1.80072 1.63527   2
   6  -3   4 3.62701 3.03173   5
   6  -3   4 1.58328 2.44616   1
  -6  -3  -4 0.83459 1.41656   6
  -6  -3  -4 -0.1507 1.48621   4
  -6   3  -4 3.86768 1.82215   6
  -6   3  -4 1.92140 3.27857   8
   6   3   4 3.98586 3.17218   1
   6   3   4 2.28559 3.13475   5
  -6   3  -4 -0.3719 2.02905   4
  -6   3  -4 -0.4696 1.18863   2
   7  -3   4 7.47610 4.17979   5
  -7  -3  -4 7.85025 2.34702   6
   7  -3   4 8.03060 3.43894   1
  -7  -3  -4 8.97904 2.34400   2
  -7  -3  -4 5.92222 2.04496   4
   7   3   4 15.6868 4.90824   5
  -7   3  -4 9.41109 2.07535   2
   7   3   4 1.14601 3.66624   1
  -7   3  -4 7.98118 3.14393   6
  -7   3  -4 6.33769 3.37493   4
  -8  -3  -4 95.9137 8.07080   6
  -8  -3  -4 97.9554 8.98009   4
  -8  -3  -4 95.8219 7.70330   2
   8  -3   4 96.5157 11.0985   5
  -8   3  -4 93.2873 10.2548   4
   8   3   4 65.4637 13.0642   5
  -8   3  -4 97.6603 7.20893   2
   9  -3   4 76.5889 6.31268   2
  -9  -3  -4 94.8667 7.14386   2
  -9   3  -4 91.6847 6.65114   2
 -10  -3  -4 267.657 18.0558   6
 -11  -3  -4 18.1472 2.12755   2
 -11   3  -4 14.0309 1.86813   2
  12  -4  -4 32.6617 2.83809   2
  11   4  -4 7.72415 1.80066   2
 -11   4   4 9.46237 1.86162   3
 -10  -4   4 12.3503 2.36580   2
  -9  -4   4 1.78212 1.88073   2
   9   4  -4 1.76641 1.69149   6
   9   4  -4 6.83904 2.29502   2
  -8  -4   4 148.470 10.8387   2
  -8  -4   4 166.177 12.3830   4
   8   4  -4 141.380 10.8750   6
   8   4  -4 147.770 10.9348   2
  -8   4   4 130.558 10.2305   7
   8   4  -4 113.699 17.4459   1
  -7  -4   4 -0.9084 2.26068   4
  -7  -4   4 4.45060 2.15432   2
  -7   4   4 5.34558 1.73574   7
   7   4  -4 5.45879 2.16579   6
   7   4  -4 5.65242 5.91261   1
   7   4  -4 3.91517 2.00175   2
  -6  -4   4 186.160 13.2070   2
  -6  -4   4 196.416 14.0134   4
   6   4  -4 188.719 13.2681   2
  -6   4   4 171.680 12.7942   7
  -5  -4   4 2098.47 144.813   1
   5  -4  -4 2341.44 141.482   2
  -5  -4   4 2315.87 142.048   2
  -5  -4   4 2423.55 143.002   4
   5   4  -4 2275.71 142.797   6
   5   4  -4 2298.90 142.094   2
  -4  -4   4 311.104 19.6351   4
   4  -4  -4 244.562 19.3946   4
  -4  -4   4 283.521 19.1409   3
   4  -4  -4 268.376 18.2929   2
   4  -4  -4 286.644 18.9113   6
  -4  -4   4 274.412 21.0027   1
  -4  -4   4 281.530 18.5169   2
   4   4  -4 266.933 18.5010   2
   4   4  -4 292.964 19.3003   6
   3  -4  -4 677.105 39.0098   6
   3  -4  -4 589.567 38.0616   2
  -3  -4   4 600.502 40.7694   1
  -3  -4   4 528.767 38.3477   6
  -3  -4   4 607.690 38.3171   2
  -3  -4   4 553.623 39.0002   3
   3  -4  -4 629.114 39.8663   1
   3   4  -4 595.473 38.3469   2
   3   4  -4 668.343 39.1401   6
   2  -4  -4 1404.81 82.9274   6
  -2  -4   4 1318.87 84.7199   1
  -2  -4   4 1314.88 82.2352   2
   2  -4  -4 1209.57 82.0982   2
  -2  -4   4 1477.58 83.7773   4
   2  -4  -4 1272.58 83.4821   4
   2  -4  -4 1348.29 83.7992   1
  -2  -4   4 1174.96 82.3056   6
   2   4  -4 1438.51 82.9854   6
   2   4  -4 1301.22 82.3223   2
  -1  -4   4 2295.85 141.559   2
   1  -4  -4 2154.49 141.581   2
   1  -4  -4 2202.93 143.216   1
  -1  -4   4 2219.61 143.869   1
  -1  -4   4 2486.46 142.787   3
   1  -4  -4 2410.87 142.258   6
  -1  -4   4 2261.24 143.052   4
   1   4  -4 2353.23 142.170   6
   1   4  -4 2265.71 141.689   2
   0  -4  -4 165.377 14.0353   1
   0  -4   4 159.256 13.4330   4
   0  -4  -4 180.528 12.4479   2
   0  -4  -4 192.708 12.9680   6
   0  -4  -4 163.934 13.2718   4
   0  -4   4 198.917 12.3530   2
   0  -4   4 195.511 12.4608   5
   0  -4   4 188.495 14.3994   1
   0   4  -4 185.621 12.4326   2
   0   4  -4 182.502 12.7872   6
  -1  -4  -4 127.403 10.3862   4
  -1  -4  -4 126.588 9.62441   2
   1  -4   4 132.963 10.9956   4
  -1  -4  -4 120.103 11.9250   1
   1  -4   4 133.047 9.87082   5
   1  -4   4 135.281 11.2609   1
   1  -4   4 144.877 9.50881   2
  -1  -4  -4 150.030 10.3699   6
  -1   4  -4 152.821 10.2162   6
  -1   4  -4 138.502 9.61522   2
   2  -4   4 37.4246 4.77650   1
   2  -4   4 40.1941 3.45927   2
  -2  -4  -4 29.3593 3.43173   2
  -2  -4  -4 33.8539 3.90718   4
   2  -4   4 33.6647 4.01926   5
   2  -4   4 42.3579 4.98165   4
  -2   4  -4 44.7661 5.62749   6
  -2   4  -4 37.7341 3.42438   2
   3  -4   4 1723.80 103.944   1
  -3  -4  -4 1681.31 102.300   2
  -3  -4  -4 1722.30 103.105   4
   3  -4   4 1519.79 103.927   4
   3  -4   4 1744.82 103.168   5
  -3  -4  -4 1508.01 102.947   6
  -3   4  -4 1699.33 101.885   2
  -3   4  -4 1555.38 102.519   6
   4  -4   4 965.672 65.9974   5
   4  -4   4 1072.19 67.4309   4
  -4  -4  -4 1027.93 64.9991   2
   4  -4   4 1064.18 66.5903   1
  -4  -4  -4 1031.89 65.7177   4
  -4   4  -4 1061.12 65.3298   6
  -4   4  -4 999.462 64.3640   2
  -4   4  -4 1031.59 66.3198   8
   5  -4   4 0.63687 3.73184   4
  -5  -4  -4 2.80028 1.90096   4
   5  -4   4 2.06292 2.45262   1
  -5  -4  -4 2.40472 1.91941   2
   5  -4   4 0.17647 3.75280   5
  -5  -4  -4 1.57407 1.76441   6
  -5   4  -4 -2.1928 4.02795   8
   5   4   4 -0.3868 3.39668   1
  -5   4  -4 2.08117 1.50677   2
  -5   4  -4 0.78333 1.56832   6
  -6  -4  -4 134.687 11.0476   4
   6  -4   4 113.162 12.7692   5
   6  -4   4 121.837 13.3154   4
  -6  -4  -4 156.079 10.7244   2
   6  -4   4 131.121 12.2022   1
  -6   4  -4 144.136 9.92791   2
   6   4   4 136.413 13.9201   1
  -7  -4  -4 123.764 10.4684   4
  -7  -4  -4 113.121 9.65753   6
  -7  -4  -4 130.859 9.57318   2
  -7   4  -4 116.360 8.72611   2
  -8  -4  -4 247.709 17.4686   2
  -8   4  -4 262.074 16.9085   2
  -9  -4  -4 36.8322 4.07534   6
  -9  -4  -4 55.4391 4.44778   2
   9  -4   4 37.6873 3.64670   2
  -9   4  -4 50.6574 3.87497   2
 -10  -4  -4 2.39305 1.61446   2
 -10   4  -4 4.57891 1.25738   2
 -11   5   4 46.6176 4.06217   3
  10   5  -4 2.08039 1.28940   2
  -9  -5   4 15.2577 2.50469   2
   9   5  -4 20.8864 2.84407   2
  -8  -5   4 3.79858 2.00982   2
  -8   5   4 1.64317 1.44536   7
   8   5  -4 2.99268 1.88740   2
  -7  -5   4 114.858 10.2977   4
  -7  -5   4 89.9465 8.16410   2
   7   5  -4 99.8937 8.15258   6
   7   5  -4 121.931 8.81347   2
  -6  -5   4 122.670 14.3228   1
  -6  -5   4 143.528 10.6094   2
   6  -5  -4 121.289 12.0542   4
  -6  -5   4 159.232 11.9297   4
   6   5  -4 139.705 10.6406   2
  -6   5   4 143.809 10.3526   7
  -5  -5   4 95.6088 11.4529   1
  -5  -5   4 116.324 8.64933   2
   5  -5  -4 100.549 11.7113   4
  -5  -5   4 118.346 9.70080   4
   5   5  -4 100.366 8.76551   6
   5   5  -4 116.323 8.69822   2
   4  -5  -4 98.7242 10.1107   4
  -4  -5   4 110.975 11.8972   1
  -4  -5   4 136.913 10.6014   4
   4  -5  -4 116.610 9.47523   6
   4  -5  -4 131.892 8.85387   2
  -4  -5   4 126.009 9.17616   2
   4   5  -4 124.876 9.18367   2
   4   5  -4 116.581 9.52730   6
   3  -5  -4 2.22366 1.57497   2
  -3  -5   4 3.20353 1.57812   2
   3  -5  -4 1.58533 1.52114   6
   3  -5  -4 0.39568 1.89435   4
  -3  -5   4 0.77043 2.16713   4
  -3  -5   4 3.13824 3.05598   1
   3   5  -4 1.34486 1.53076   6
   3   5  -4 1.69678 1.50594   2
   2  -5  -4 148.407 11.9566   6
  -2  -5   4 157.255 11.3705   2
  -2  -5   4 179.541 14.8146   1
   2  -5  -4 152.002 12.7578   4
  -2  -5   4 169.947 13.0150   4
   2  -5  -4 178.896 11.5395   2
   2   5  -4 154.957 11.8236   6
   2   5  -4 169.862 11.5484   2
   1  -5  -4 -0.0375 1.39947   2
  -1  -5   4 -0.8877 2.11656   4
   1  -5  -4 0.57605 1.45476   6
   1  -5  -4 1.55986 1.76800   4
  -1  -5   4 0.54562 1.28070   2
  -1  -5   4 -0.5230 2.80319   1
   1   5  -4 1.47168 1.39664   2
   1   5  -4 -1.0051 1.18162   6
   0  -5   4 414.981 30.5531   4
   0  -5  -4 431.837 28.9320   2
   0  -5   4 454.465 31.8675   1
   0  -5   4 437.290 28.7032   2
   0  -5  -4 444.429 30.3945   4
   0  -5  -4 496.217 29.9040   6
   0   5  -4 453.368 28.9059   2
   0   5  -4 447.518 29.3598   6
   1  -5   4 70.4823 7.78413   1
  -1  -5  -4 72.9897 6.31130   6
   1  -5   4 59.1775 6.83386   4
   1  -5   4 65.5804 5.20339   2
  -1  -5  -4 60.5106 6.28231   4
  -1  -5  -4 63.4499 5.48970   2
  -1   5  -4 66.9570 5.37338   2
  -1   5  -4 54.6959 5.45114   6
   2  -5   4 1342.06 88.0822   1
  -2  -5  -4 1245.00 79.6630   2
   2  -5   4 1216.03 81.7064   4
  -2  -5  -4 1228.65 80.7113   4
  -2   5  -4 1257.71 79.8712   6
  -2   5  -4 1360.56 79.4509   2
  -3  -5  -4 209.970 15.0490   6
   3  -5   4 187.717 16.0080   4
   3  -5   4 203.595 16.0485   1
  -3  -5  -4 205.148 14.8178   4
  -3  -5  -4 193.365 13.9270   2
  -3   5  -4 194.392 13.4335   2
  -3   5  -4 183.658 13.8747   6
   4  -5   4 3.33233 4.23972   4
  -4  -5  -4 1.43608 1.83451   6
  -4  -5  -4 2.52257 1.89158   2
  -4  -5  -4 6.29970 2.41983   4
   4  -5   4 3.22099 3.06088   1
  -4   5  -4 4.00366 1.53026   2
  -4   5  -4 1.36425 1.81745   6
  -5  -5  -4 29.8935 4.16205   2
  -5  -5  -4 37.1996 4.99563   4
   5  -5   4 33.4970 7.34144   4
   5  -5   4 35.6305 6.68319   1
  -5  -5  -4 41.0776 4.94220   6
  -5   5  -4 38.7024 3.75333   2
  -6  -5  -4 107.866 9.10324   6
  -6  -5  -4 97.2571 8.49617   2
  -6  -5  -4 104.835 9.43044   4
  -6   5  -4 117.175 8.11516   2
  -7  -5  -4 18.7939 3.84240   2
  -7  -5  -4 21.8662 3.52736   6
  -7   5  -4 22.1740 2.57527   2
  -8  -5  -4 1.27902 1.25845   6
  -8  -5  -4 3.37984 1.54581   2
  -8   5  -4 1.84846 1.09661   2
  -9  -5  -4 126.234 8.27529   2
  -9   5  -4 102.757 7.53688   2
   9   6  -4 3.34963 1.35709   2
  -8  -6   4 26.9729 3.54033   2
   8   6  -4 36.6035 3.47234   2
  -7  -6   4 209.937 15.2338   2
   7   6  -4 225.188 15.4895   2
  -7   6   4 241.344 15.3993   7
  -6  -6   4 15.7441 2.92762   2
  -6   6   4 20.5201 2.59969   7
   6   6  -4 19.9987 3.06822   2
  -5  -6   4 22.2968 3.22628   2
  -5  -6   4 16.6774 5.23418   4
   5  -6  -4 23.3728 6.08552   4
   5   6  -4 25.6877 3.36375   2
  -4  -6   4 15.7571 2.74563   2
   4  -6  -4 14.7955 2.40230   2
   4  -6  -4 11.8851 3.83296   4
  -4  -6   4 12.1349 6.16263   1
  -4  -6   4 14.3908 4.21082   4
   4   6  -4 14.3177 2.68416   2
  -3  -6   4 991.482 64.5701   2
  -3  -6   4 1018.49 66.5537   4
   3  -6  -4 1073.92 64.6001   2
   3  -6  -4 940.037 66.4063   4
   3  -6  -4 1076.51 65.5410   6
   3   6  -4 1062.58 64.7409   2
  -2  -6   4 85.9153 10.6443   1
   2  -6  -4 104.830 8.23552   6
   2  -6  -4 96.4957 7.36080   2
  -2  -6   4 98.2915 7.36844   2
  -2  -6   4 85.4729 9.07295   4
   2  -6  -4 83.1571 8.50819   4
   2   6  -4 92.2902 7.33910   2
   1  -6  -4 300.383 22.5348   4
  -1  -6   4 326.685 25.0311   1
  -1  -6   4 306.192 22.9214   4
   1  -6  -4 327.276 21.8203   6
   1  -6  -4 349.200 21.1079   2
  -1  -6   4 304.514 20.7141   2
   1   6  -4 293.066 20.7300   2
   0  -6   4 11.0428 2.11776   2
   0  -6   4 14.0527 4.79325   1
   0  -6  -4 7.30866 2.60370   4
   0  -6   4 8.49343 3.55900   4
   0  -6  -4 9.31531 2.50191   6
   0  -6  -4 11.7515 2.37895   2
   0   6  -4 5.45856 2.23014   6
   0   6  -4 11.9074 2.22719   2
  -1  -6  -4 8.75946 2.18356   2
   1  -6   4 7.12016 1.93378   2
   1  -6   4 5.17948 7.35481   1
   1  -6   4 2.80651 3.68349   4
  -1  -6  -4 9.37983 2.88511   4
  -1  -6  -4 8.15038 2.45447   6
  -1   6  -4 4.94624 2.19474   6
  -1   6  -4 7.74730 1.95185   2
  -2  -6  -4 1.03982 2.26542   4
  -2  -6  -4 -0.0166 1.41832   2
   2  -6   4 11.8889 5.09750   1
  -2  -6  -4 0.55054 1.54357   6
   2  -6   4 4.95134 4.38072   4
  -2   6  -4 -1.0161 1.24448   2
  -3  -6  -4 6.72186 2.19049   2
  -3  -6  -4 5.31404 2.29604   6
  -3  -6  -4 5.72902 2.95934   4
   3  -6   4 -1.4383 7.20950   4
  -3   6  -4 5.68794 1.67483   2
  -4  -6  -4 47.1028 4.89458   2
  -4  -6  -4 64.9538 7.64469   4
  -4   6  -4 45.3155 4.23837   2
  -5  -6  -4 105.912 9.27279   2
  -5   6  -4 98.0567 7.42114   2
  -6  -6  -4 13.6089 2.39643   6
  -6  -6  -4 12.4466 2.43621   2
  -6   6  -4 14.3715 1.95852   2
  -7  -6  -4 77.0630 5.99907   6
  -7   6  -4 77.5493 5.49505   2
  -7   7   4 2.23984 1.98758   7
  -6  -7   4 35.7573 3.29479   2
  -6   7   4 38.4206 4.06915   7
   6   7  -4 31.0931 3.16668   2
  -5  -7   4 71.0801 5.88198   2
   5   7  -4 81.6298 6.03039   2
  -4  -7   4 11.3786 2.10810   2
   4   7  -4 13.7935 2.20274   2
  -3  -7   4 21.8068 2.83075   2
   3  -7  -4 26.6735 3.82068   2
   3   7  -4 22.4096 2.81267   2
  -2  -7   4 73.4217 6.67400   2
   2  -7  -4 73.9368 5.97392   2
   2   7  -4 78.2639 7.40860   2
   1  -7  -4 232.292 16.2934   6
   1  -7  -4 219.969 15.5250   2
  -1  -7   4 222.768 17.0446   2
   1   7  -4 253.721 16.9474   2
   0  -7  -4 28.5337 3.64789   6
   0  -7  -4 32.1659 3.34840   2
   0   7  -4 24.6155 3.62149   2
  -1  -7  -4 0.20992 2.41623   2
  -1  -7  -4 0.82348 2.32864   6
  -1   7  -4 -0.0559 1.02389   2
  -2  -7  -4 11.2689 2.23313   2
  -2  -7  -4 14.3504 2.60361   6
  -2   7  -4 7.78530 1.66004   2
  -3  -7  -4 0.68543 1.40649   6
  -3  -7  -4 1.18331 1.45711   2
  -3   7  -4 1.83772 1.16760   2
  -4  -7  -4 161.176 11.8263   2
  -4  -7  -4 177.306 12.2416   6
  -5  -7  -4 0.22624 1.20773   2
  -5  -7  -4 1.31615 1.13483   6
  -3   8   4 95.0131 6.99751   7
  -2   8   4 6.66780 1.72255   7
   0  -8  -4 60.1376 5.40545   2
  -1  -8  -4 1.45975 1.09030   2
  -2  -8  -4 5.94523 1.37332   2
  13   0  -5 -0.3696 1.03296   2
  12   0  -5 -0.2183 1.83906   2
  12   0  -5 -1.2815 1.00797   6
  11   0  -5 0.97843 1.42946   6
  11   0  -5 0.04440 1.28704   2
  10   0  -5 2.30374 1.39550   2
  10   0  -5 0.27117 1.28326   6
 -10   0   5 0.74157 1.64922   3
   9   0  -5 0.34150 1.26394   2
  -9   0   5 0.69280 1.49724   3
  -9   0   5 0.15864 1.39922   7
  -8   0   5 1.26585 1.31800   3
  -8   0   5 0.51576 1.16653   7
   8   0  -5 -2.5130 3.17918   1
  -8   0   5 -2.3606 2.53744   4
  -8   0   5 -0.4842 2.20165   2
  -7   0   5 -0.4631 1.95403   4
   7   0  -5 -4.4349 2.83506   1
  -7   0   5 0.38417 0.92348   7
  -7   0   5 -0.2568 1.19473   3
   6   0  -5 0.32374 1.94858   1
  -6   0   5 -0.6870 1.34204   4
  -6   0   5 0.09240 0.86470   7
  -6   0   5 -1.4304 0.95820   3
  -5   0   5 3.14712 2.20039   1
   5   0  -5 -1.5728 1.44137   1
   4   0  -5 -2.3961 0.88504   1
  -4   0   5 -0.4108 0.85618   1
  -4   0   5 -0.5026 0.74466   4
  -3   0   5 -0.0744 0.88370   5
   3   0  -5 -0.1651 0.70598   1
  -3   0   5 0.40922 0.58831   1
  -2   0   5 -0.1783 0.30792   1
   2   0  -5 0.24070 0.52299   1
  -2   0   5 -1.0583 0.85509   5
   2   0  -5 0.04320 0.20980   8
   2   0  -5 0.18920 0.44083   4
   1   0  -5 0.26546 0.42081   4
   1   0  -5 0.12208 0.39446   4
  -1   0   5 -0.3161 0.83049   5
   0   0  -5 0.36189 0.38275   4
   0   0   5 0.25819 1.15174   5
   0   0   5 0.11937 0.36831   1
   1   0   5 -0.0871 0.52087   4
   1   0   5 -0.8858 0.61125   5
  -1   0  -5 -0.0958 0.51258   4
   1   0   5 -0.0708 0.46283   1
   2   0   5 0.24079 0.65792   1
   2   0   5 -0.2460 1.09212   5
  -2   0  -5 0.06265 0.68097   4
  -3   0  -5 -0.1586 0.82221   4
   3   0   5 1.07434 0.84542   1
   3   0   5 0.94957 1.29425   5
  -4   0  -5 -1.1041 0.96839   6
  -4   0  -5 -1.0007 0.77366   2
  -4   0  -5 1.76886 1.11859   4
   4   0   5 -0.2554 0.79940   1
   4   0   5 0.39708 1.88512   5
   5   0   5 -0.5606 1.08451   1
  -5   0  -5 1.06799 0.91559   2
   5   0   5 1.42068 1.68839   2
  -5   0  -5 6.84702 1.95249   6
  -5   0  -5 1.10984 1.13257   4
   5   0   5 1.29489 1.48080   5
  -6   0  -5 0.83166 1.21211   6
  -6   0  -5 -1.3164 0.99525   8
   6   0   5 0.82332 1.50008   1
   6   0   5 1.50674 1.66339   2
   6   0   5 1.03313 2.17242   5
  -6   0  -5 0.82213 0.93697   2
  -6   0  -5 0.77647 1.23262   4
  -7   0  -5 0.47314 1.73013   8
   7   0   5 1.50534 2.76683   5
   7   0   5 -0.4374 1.78617   2
  -7   0  -5 -0.7706 1.39037   4
  -7   0  -5 -0.2119 1.05861   2
  -7   0  -5 0.66731 1.27481   6
   7   0   5 0.30904 2.10298   1
  -8   0  -5 -0.1758 1.32344   6
  -8   0  -5 -0.3764 1.19604   2
  -8   0  -5 -0.2201 2.05288   4
   8   0   5 -4.8594 2.50812   1
   8   0   5 -2.9097 2.50932   5
  -8   0  -5 -2.9519 2.35286   8
  -9   0  -5 -1.0450 1.29318   6
   9   0   5 -4.0270 3.75999   5
  -9   0  -5 -0.1199 2.97830   4
  -9   0  -5 1.09382 1.51283   2
  -9   0  -5 2.88015 4.97815   8
 -10   0  -5 0.29017 1.31382   6
 -10   0  -5 -1.0277 1.25959   2
 -11   0  -5 0.64685 1.21514   2
  13  -1  -5 39.4239 3.72747   2
  13   1  -5 46.6130 3.96713   2
  12  -1  -5 12.4868 2.20699   2
  12  -1  -5 8.65146 1.87146   6
  12   1  -5 9.83275 2.03312   6
  12   1  -5 12.0222 2.33923   2
  11  -1  -5 618.753 40.6385   6
 -11   1   5 571.659 40.3299   3
  11   1  -5 637.526 40.7299   6
  11   1  -5 696.341 40.3967   2
 -10   1   5 338.426 22.0155   3
  10   1  -5 334.340 21.4889   2
  10   1  -5 300.042 21.7589   6
  -9  -1   5 1033.98 67.1231   2
  -9  -1   5 1104.45 67.3478   7
   9   1  -5 1117.31 67.2257   2
   9   1  -5 1053.33 67.6219   6
  -9   1   5 1057.11 67.6026   3
  -9   1   5 1069.93 67.0622   7
  -8  -1   5 363.271 23.6304   3
  -8  -1   5 344.609 23.2781   7
  -8  -1   5 343.952 23.9387   4
   8   1  -5 346.958 23.1445   2
   8   1  -5 386.742 23.6976   6
   8   1  -5 334.106 26.3202   1
  -8   1   5 364.940 23.1554   7
  -7  -1   5 1583.59 99.3280   3
  -7  -1   5 1706.12 99.4571   4
   7  -1  -5 1672.06 100.500   1
  -7  -1   5 1524.56 98.8139   7
  -7   1   5 1486.92 98.6541   7
   7   1  -5 1600.26 98.7673   2
  -6  -1   5 93.8920 7.95753   3
  -6  -1   5 104.960 7.64879   7
   6  -1  -5 114.529 8.78295   1
  -6  -1   5 124.079 8.06886   4
   6   1  -5 112.273 9.73051   1
  -6   1   5 102.544 8.29552   4
  -6   1   5 99.2590 8.66552   7
   6   1  -5 102.247 7.57738   2
  -5  -1   5 1555.95 94.5555   7
  -5   1   5 1528.54 96.0003   1
  -5   1   5 1529.59 94.6334   4
   5   1  -5 1492.66 95.6771   1
  -4  -1   5 9.19789 1.46656   4
  -4  -1   5 7.43979 1.94200   1
   4  -1  -5 11.2721 1.96347   1
   4   1  -5 9.65761 2.25866   1
  -3  -1   5 165.797 10.6467   5
   3  -1  -5 124.933 10.6261   1
  -3  -1   5 161.586 10.1520   1
   3  -1  -5 147.268 9.46996   8
  -3  -1   5 147.471 9.67011   4
  -3   1   5 153.006 10.3419   5
   3   1  -5 125.676 10.1115   1
  -3   1   5 156.510 10.2972   1
   2  -1  -5 216.689 13.1646   4
  -2  -1   5 190.706 13.7495   1
  -2  -1   5 222.773 14.0346   1
  -2  -1   5 196.478 14.4056   5
  -2   1   5 213.552 14.0173   5
  -1  -1   5 9999.99 590.606   4
   1  -1  -5 9287.73 590.438   4
   0  -1   5 334.746 21.8236   1
   0  -1   5 345.446 21.6375   4
   0  -1   5 364.898 22.7547   5
   0  -1  -5 358.232 21.3942   4
   0   1   5 338.854 21.4126   1
   0   1  -5 341.806 21.5176   8
   0   1   5 334.044 22.3658   5
   0   1  -5 327.540 21.8170   4
   1  -1   5 1770.76 109.559   4
   1  -1   5 1796.43 109.568   1
  -1  -1  -5 1843.18 109.223   4
   1  -1   5 1973.00 111.131   5
  -1   1  -5 1570.11 109.507   4
   1   1   5 1738.62 109.395   1
  -1   1  -5 1820.03 109.312   8
   1   1   5 1697.85 110.110   5
   2  -1   5 3283.42 206.074   1
   2  -1   5 3504.87 207.075   5
  -2   1  -5 3147.24 206.201   4
   2   1   5 3396.87 206.958   5
  -2   1  -5 3412.40 205.866   8
   3  -1   5 182.043 12.7527   5
  -3  -1  -5 147.109 11.1643   4
  -3   1  -5 176.193 11.4316   6
   3   1   5 172.773 11.9630   1
  -3   1  -5 147.561 11.2219   8
  -3   1  -5 164.240 10.8806   2
   3   1   5 183.483 12.6196   5
  -3   1  -5 158.094 11.8443   4
   4  -1   5 19.2881 3.42207   5
   4  -1   5 13.5125 2.29089   1
  -4  -1  -5 12.6000 1.61562   2
  -4  -1  -5 12.7800 2.03527   6
  -4  -1  -5 11.5226 1.81916   4
  -4   1  -5 11.7117 1.70526   2
   4   1   5 8.98285 2.86042   5
   4   1   5 14.1951 2.79703   1
  -4   1  -5 10.1356 2.21381   4
  -4   1  -5 14.1743 2.21861   6
  -4   1  -5 17.5668 2.40120   8
  -5  -1  -5 59.1592 4.82121   2
  -5  -1  -5 74.0622 7.48473   4
   5  -1   5 62.2536 5.95801   1
  -5  -1  -5 67.2800 5.48739   6
   5   1   5 68.9812 6.49966   1
   5   1   5 47.4599 6.58086   5
  -5   1  -5 66.0280 5.89039   6
  -5   1  -5 58.6154 4.91759   2
  -5   1  -5 68.4443 6.98479   4
  -5   1  -5 69.2897 5.64845   8
  -6  -1  -5 265.270 18.8830   6
   6  -1   5 270.428 18.1015   2
   6  -1   5 273.658 19.8155   1
  -6  -1  -5 270.010 18.2115   2
   6  -1   5 276.011 21.6166   5
  -6  -1  -5 288.185 19.4178   4
   6   1   5 278.531 21.3409   5
  -6   1  -5 275.669 19.1868   8
  -6   1  -5 268.520 20.0609   4
   6   1   5 283.381 20.4816   1
  -6   1  -5 318.711 19.5574   6
  -6   1  -5 275.330 18.2494   2
   7  -1   5 297.924 19.9397   2
  -7  -1  -5 325.314 21.1474   6
  -7  -1  -5 287.637 21.4136   4
  -7  -1  -5 300.638 20.1848   2
   7  -1   5 314.288 23.9199   5
   7  -1   5 332.160 22.5215   1
  -7   1  -5 297.742 21.2805   8
  -7   1  -5 285.500 22.0344   4
  -7   1  -5 274.923 20.7961   6
   7   1   5 315.437 22.8318   1
  -7   1  -5 333.375 20.2797   2
   7   1   5 326.457 23.8182   5
  -8  -1  -5 320.430 20.8483   2
  -8  -1  -5 332.806 22.0196   8
  -8  -1  -5 287.191 21.4504   6
   8  -1   5 331.909 23.4771   1
  -8  -1  -5 315.712 22.3348   4
   8  -1   5 317.998 24.5314   5
  -8   1  -5 337.658 20.7909   2
   8   1   5 310.241 23.4791   1
  -8   1  -5 286.688 22.0661   8
  -8   1  -5 283.608 21.2307   6
   8   1   5 316.090 24.3324   5
  -8   1  -5 329.728 23.1450   4
  -9  -1  -5 425.261 28.0911   6
  -9  -1  -5 404.198 29.3329   4
  -9  -1  -5 429.424 27.5220   2
   9  -1   5 369.674 30.6922   5
  -9   1  -5 455.892 27.4867   2
   9   1   5 451.554 31.6222   5
  -9   1  -5 410.925 29.7297   4
  -9   1  -5 408.734 27.7798   6
 -10  -1  -5 96.2161 7.23044   6
 -10   1  -5 80.6685 6.69075   6
 -11  -1  -5 35.9768 3.33761   2
 -11   1  -5 26.6209 3.46200   2
  13   2  -5 156.644 10.8431   2
  12  -2  -5 5.53789 1.53065   2
  12  -2  -5 4.35226 1.46619   6
  12   2  -5 6.34886 1.77418   2
 -11   2   5 207.608 14.0255   3
  11   2  -5 215.300 13.7391   2
  11   2  -5 166.700 13.5064   6
 -10  -2   5 351.819 26.0558   2
  10   2  -5 438.551 27.0844   6
 -10   2   5 391.026 26.8237   3
  10   2  -5 439.542 26.6888   2
  -9  -2   5 104.196 8.50938   2
  -9  -2   5 113.307 8.59677   7
  -9  -2   5 120.603 10.1139   4
   9   2  -5 113.101 8.61872   2
  -9   2   5 109.675 8.23075   7
   9   2  -5 109.390 8.87205   6
  -8  -2   5 60.1953 5.84082   2
  -8  -2   5 64.7048 6.34229   4
  -8  -2   5 68.2412 5.78864   7
   8   2  -5 66.7110 6.04333   6
   8   2  -5 62.6363 9.60610   1
   8   2  -5 72.0259 5.89166   2
  -8   2   5 72.1260 5.63231   7
  -7  -2   5 484.439 30.3471   7
  -7  -2   5 410.485 30.0482   2
  -7  -2   5 469.231 30.5240   3
  -7  -2   5 510.813 30.7854   4
   7   2  -5 449.095 33.0932   1
   7   2  -5 499.555 30.7267   6
  -7   2   5 454.750 30.0651   7
  -6  -2   5 1603.02 97.5519   2
  -6  -2   5 1412.80 97.7358   4
  -6  -2   5 1378.53 97.8613   3
   6  -2  -5 1613.74 98.5353   1
  -6  -2   5 1709.70 97.9045   7
   6   2  -5 1578.48 97.5780   2
   6   2  -5 1682.11 98.1349   6
   6   2  -5 1607.36 100.247   1
  -6   2   5 1567.68 98.1958   4
  -5  -2   5 499.665 30.9350   4
  -5  -2   5 487.970 30.9797   7
   5  -2  -5 451.567 31.1648   1
   5   2  -5 498.244 33.1000   1
   5   2  -5 441.183 30.9325   6
  -5   2   5 494.245 30.6366   7
   5   2  -5 504.090 30.6503   2
   4  -2  -5 1010.93 65.6080   1
   4   2  -5 1023.29 66.5543   1
   4   2  -5 1068.20 65.2263   2
  -4   2   5 1123.14 65.3830   7
  -4   2   5 1025.16 66.5303   1
   3  -2  -5 1268.83 73.7821   1
  -3  -2   5 1216.50 74.4220   5
  -3   2   5 1134.34 74.0493   1
   3   2  -5 1131.15 74.6556   1
  -2  -2   5 444.295 29.4218   5
  -2  -2   5 445.536 29.5689   1
   2  -2  -5 457.404 28.5382   8
  -2  -2   5 461.731 28.8519   4
  -2   2   5 459.902 28.7824   5
   1  -2  -5 70.7967 5.28150   4
  -1  -2   5 76.1710 5.64499   4
  -1  -2   5 71.9770 6.03338   5
  -1  -2   5 67.1627 5.89576   1
   1  -2  -5 67.7171 5.34346   1
   1   2  -5 74.3527 5.49576   8
  -1   2   5 81.5681 5.61519   5
   0  -2   5 756.480 46.7812   5
   0  -2   5 755.714 46.5130   1
   0  -2  -5 743.073 45.8140   4
   0  -2  -5 682.441 46.0127   1
   0  -2   5 747.110 46.2492   4
   0   2   5 756.887 46.1507   5
   0   2  -5 722.925 45.9021   8
   0   2  -5 708.837 46.3385   4
   1  -2   5 992.905 62.5870   5
  -1  -2  -5 1045.11 61.6201   4
   1  -2   5 1036.30 62.1958   4
   1  -2   5 1028.94 62.2275   1
  -1   2  -5 960.802 61.6670   8
   1   2   5 916.543 61.8128   1
   1   2   5 1038.16 62.1213   5
  -1   2  -5 904.929 62.0348   4
   2  -2   5 1283.50 81.3581   5
   2  -2   5 1401.05 80.9971   1
  -2  -2  -5 1404.54 80.3610   4
   2  -2   5 1302.06 80.7480   3
   2  -2   5 1407.51 81.1384   4
   2   2   5 1146.93 81.2901   5
   2   2   5 1196.34 80.7205   1
  -2   2  -5 1372.34 80.5844   8
  -2   2  -5 1147.42 80.8637   4
  -2   2  -5 1317.40 79.9681   2
  -2   2  -5 1242.48 80.4067   6
  -3  -2  -5 1140.90 73.8094   4
   3  -2   5 1173.06 74.4443   1
  -3  -2  -5 1275.48 75.1809   6
   3  -2   5 1099.22 75.0449   5
  -3   2  -5 1208.87 73.9741   6
   3   2   5 1235.44 74.9345   5
  -3   2  -5 1191.36 73.3641   2
  -3   2  -5 1142.28 74.1334   8
   3   2   5 1190.06 74.7840   1
  -4  -2  -5 160.630 10.5299   6
  -4  -2  -5 127.333 9.90797   2
   4  -2   5 135.223 11.0355   1
   4  -2   5 135.751 11.8574   5
  -4   2  -5 158.839 10.7051   6
  -4   2  -5 138.496 11.5313   4
   4   2   5 148.931 11.8254   1
  -4   2  -5 146.712 9.88491   2
   4   2   5 143.124 11.6281   5
  -5  -2  -5 18.1172 2.55085   6
  -5  -2  -5 18.5800 2.32474   2
   5  -2   5 13.2652 3.49301   5
  -5  -2  -5 15.3545 2.40965   4
   5  -2   5 11.6321 2.81318   1
  -5   2  -5 15.3272 2.61166   6
  -5   2  -5 17.2995 2.21377   2
  -5   2  -5 15.4553 3.09252   8
  -5   2  -5 6.96303 2.64156   4
   5   2   5 12.9058 3.14042   5
  -6  -2  -5 413.484 26.7431   6
   6  -2   5 409.304 29.7027   5
  -6  -2  -5 373.274 25.9407   2
   6  -2   5 428.533 28.0161   1
  -6  -2  -5 395.456 27.0424   4
   6   2   5 401.166 28.9358   1
  -6   2  -5 378.004 25.8482   2
  -6   2  -5 400.032 28.4954   4
   6   2   5 384.077 28.8145   5
  -6   2  -5 405.199 26.9935   6
  -6   2  -5 428.917 27.5656   8
  -7  -2  -5 301.132 22.7820   4
  -7  -2  -5 303.364 21.9198   6
   7  -2   5 364.255 24.0130   1
  -7  -2  -5 324.901 21.4085   2
   7   2   5 327.898 24.6310   1
   7   2   5 321.975 24.7603   5
  -7   2  -5 332.178 21.2755   2
  -7   2  -5 344.079 25.5585   4
  -7   2  -5 296.413 21.7853   6
  -7   2  -5 327.237 22.8516   8
  -8  -2  -5 234.727 16.7095   2
   8  -2   5 262.340 20.6193   5
   8  -2   5 218.463 16.0857   2
  -8  -2  -5 271.897 17.6411   6
   8  -2   5 262.167 19.4747   1
  -8  -2  -5 277.983 18.5373   4
   8   2   5 241.781 20.2617   1
  -8   2  -5 217.609 16.8654   6
   8   2   5 268.600 20.5983   5
  -8   2  -5 223.919 18.7071   8
  -8   2  -5 234.361 19.2145   4
  -8   2  -5 262.946 16.5741   2
  -9  -2  -5 218.180 14.3441   2
  -9  -2  -5 210.139 14.8375   6
  -9   2  -5 181.061 16.0677   6
 -10  -2  -5 17.4718 2.63785   2
 -10  -2  -5 14.4582 2.47104   6
 -10   2  -5 17.4850 2.30163   2
 -11  -2  -5 45.2663 4.03920   2
 -11   2  -5 49.2419 3.90218   2
  12  -3  -5 46.2483 4.39023   6
 -12   3   5 55.6641 4.62944   3
  11   3  -5 71.9125 5.85758   6
 -10  -3   5 -0.1888 1.98555   2
  10   3  -5 1.01910 1.38581   6
  10   3  -5 0.38388 1.69574   2
  -9  -3   5 6.91570 2.39417   2
   9   3  -5 6.16733 2.20888   2
   9   3  -5 5.70157 2.02341   6
  -9   3   5 6.06090 1.78199   7
  -8  -3   5 10.6627 2.77877   2
  -8  -3   5 13.9724 3.57490   4
   8   3  -5 11.9300 2.59323   6
  -8   3   5 12.1852 2.10680   7
   8   3  -5 9.53711 2.75195   2
   8   3  -5 13.1916 7.78837   1
  -7  -3   5 43.7680 4.77430   2
  -7  -3   5 59.7021 5.13609   7
  -7  -3   5 50.4554 5.35626   4
  -7   3   5 44.0975 4.50813   7
   7   3  -5 65.5175 8.99213   1
   7   3  -5 57.8991 5.47330   6
   7   3  -5 43.8988 4.90123   2
  -6  -3   5 62.3498 5.50556   7
  -6  -3   5 60.3871 5.52965   4
  -6  -3   5 58.0047 5.25675   2
  -6  -3   5 60.3119 5.59223   3
  -6   3   5 50.1164 5.93032   7
   6   3  -5 61.9777 5.29523   2
   6   3  -5 60.1133 7.52204   1
  -5  -3   5 69.5574 5.49666   4
   5  -3  -5 54.9618 4.88098   6
  -5  -3   5 56.3188 4.96236   2
  -5  -3   5 45.4519 5.19151   3
  -5  -3   5 59.1054 5.37004   7
   5   3  -5 70.0277 5.70983   6
   5   3  -5 50.5777 6.61277   1
  -5   3   5 62.6913 4.90779   7
   5   3  -5 60.8851 4.99982   2
   4  -3  -5 1444.09 94.7596   6
  -4  -3   5 1526.64 94.5847   2
  -4  -3   5 1528.65 95.4214   3
   4   3  -5 1641.21 95.3608   6
   4   3  -5 1498.39 94.6505   2
  -3  -3   5 3.55794 1.68269   1
  -3  -3   5 1.56416 1.68360   3
   3  -3  -5 0.90812 1.75235   1
  -3  -3   5 1.59297 1.46634   2
  -3  -3   5 1.21301 1.23424   4
  -3  -3   5 2.53359 1.47809   7
   3   3  -5 1.90634 1.26067   2
   3   3  -5 2.58273 1.38520   6
  -2  -3   5 -0.5585 1.11940   7
  -2  -3   5 -0.3750 1.06717   5
  -2  -3   5 -0.6938 1.28734   1
   2  -3  -5 1.91111 1.87970   1
  -2  -3   5 -0.3267 1.37840   3
   2  -3  -5 -0.7160 0.98205   4
   2   3  -5 0.82747 1.15553   2
   2   3  -5 -0.2033 1.06087   6
  -1  -3   5 1505.19 90.6583   4
  -1  -3   5 1402.74 90.9390   3
   1  -3  -5 1321.25 90.4018   1
   1  -3  -5 1442.44 90.2931   4
  -1  -3   5 1525.84 90.6274   5
  -1  -3   5 1464.78 91.3173   1
   1   3  -5 1494.42 90.2693   6
   0  -3   5 9.53905 2.39908   1
   0  -3  -5 9.61908 1.73634   4
   0  -3   5 13.6401 2.40390   4
   0  -3  -5 10.9287 2.86882   1
   0  -3   5 12.7099 2.28594   3
   0  -3   5 7.67261 1.90263   5
   0   3  -5 9.27007 1.89165   6
   0   3  -5 11.6539 1.80701   2
  -1  -3  -5 296.506 22.1804   1
   1  -3   5 359.075 20.7715   2
  -1  -3  -5 307.462 20.8380   2
   1  -3   5 341.185 21.8661   3
   1  -3   5 299.771 21.7837   5
  -1  -3  -5 351.296 21.3853   6
   1  -3   5 329.037 22.1441   1
  -1  -3  -5 301.850 21.3049   4
   1  -3   5 328.155 22.0576   4
  -1   3  -5 308.608 20.8170   2
  -1   3  -5 330.711 21.5112   8
  -1   3  -5 325.019 21.4005   6
   1   3   5 335.977 21.0300   5
  -2  -3  -5 108.196 8.31118   4
   2  -3   5 113.086 9.13612   4
  -2  -3  -5 119.513 8.47643   6
   2  -3   5 111.804 9.07287   5
   2  -3   5 108.144 9.33166   1
  -2  -3  -5 112.021 7.94250   2
  -2   3  -5 116.959 8.45944   6
  -2   3  -5 101.650 8.89876   4
   2   3   5 98.5663 9.08083   1
  -2   3  -5 107.820 8.48080   8
   2   3   5 111.168 8.34824   5
  -2   3  -5 108.292 7.71957   2
  -3  -3  -5 473.077 31.1241   2
  -3  -3  -5 503.246 31.6758   4
   3  -3   5 511.223 32.7971   4
   3  -3   5 507.576 32.4088   1
   3  -3   5 488.363 32.6205   5
  -3  -3  -5 437.491 31.5278   6
  -3   3  -5 442.777 32.4567   4
   3   3   5 522.056 32.1822   5
  -3   3  -5 483.050 31.9876   8
   3   3   5 451.182 32.4467   1
  -3   3  -5 541.554 31.7074   6
  -3   3  -5 482.352 30.8353   2
   4  -3   5 272.856 19.4137   4
  -4  -3  -5 219.216 17.1350   2
  -4  -3  -5 244.556 17.7432   4
  -4  -3  -5 258.823 17.8707   6
   4  -3   5 257.492 20.9568   5
   4  -3   5 267.571 18.6872   1
   4   3   5 283.878 19.0138   5
   4   3   5 251.293 19.2341   1
  -4   3  -5 246.795 19.0805   4
  -4   3  -5 253.309 16.9130   2
  -4   3  -5 260.980 18.4578   8
  -4   3  -5 287.554 17.9690   6
   5  -3   5 314.350 22.7073   5
  -5  -3  -5 268.220 19.8662   2
  -5  -3  -5 337.217 20.8377   6
   5  -3   5 307.779 22.6529   4
   5  -3   5 304.517 21.6747   1
  -5   3  -5 260.731 21.1725   8
   5   3   5 305.083 22.8142   1
   5   3   5 314.722 22.1414   5
  -5   3  -5 313.941 19.6331   2
  -5   3  -5 285.778 20.5371   6
  -5   3  -5 268.967 22.1205   4
   6  -3   5 285.500 24.6433   4
   6  -3   5 351.091 24.2304   1
  -6  -3  -5 373.376 22.2635   2
   6  -3   5 293.676 24.6883   5
  -6  -3  -5 374.177 23.3890   4
   6   3   5 274.531 24.6490   1
  -6   3  -5 299.202 22.4671   6
  -6   3  -5 315.031 24.6888   4
   6   3   5 344.762 24.7596   5
  -6   3  -5 379.293 24.2274   8
   7  -3   5 18.5068 5.41975   5
  -7  -3  -5 14.9608 2.85260   6
   7  -3   5 -4.1034 13.6301   4
  -7  -3  -5 16.4142 3.07330   4
  -7  -3  -5 15.5622 2.73464   2
  -7   3  -5 14.6855 2.32243   2
  -7   3  -5 11.0147 2.34926   6
  -7   3  -5 14.3940 3.91915   4
  -7   3  -5 10.0612 5.25355   8
   7   3   5 18.4739 6.27759   5
  -8  -3  -5 44.3479 4.66790   6
  -8  -3  -5 48.8087 5.64289   4
  -8  -3  -5 42.8642 4.34300   2
   8  -3   5 38.4768 3.73547   2
  -8   3  -5 46.5300 7.04054   4
  -8   3  -5 35.6570 3.98430   6
  -8   3  -5 43.1300 3.89173   2
  -9  -3  -5 29.1744 3.56182   6
  -9  -3  -5 31.8727 3.45348   2
  -9   3  -5 29.8133 3.05807   2
 -10  -3  -5 7.34893 1.75042   2
 -10  -3  -5 7.65228 1.89079   6
 -10   3  -5 9.45226 1.57243   2
  12  -4  -5 2.21264 0.97030   2
  12   4  -5 1.48655 1.03865   2
 -12   4   5 0.96796 1.23528   3
 -11   4   5 69.3639 5.88445   3
  11   4  -5 67.7558 5.55054   2
  10   4  -5 29.6601 5.10992   2
  -9  -4   5 7.82586 2.39910   2
   9   4  -5 9.12048 2.23070   6
  -9   4   5 9.34519 1.83417   7
   9   4  -5 13.3475 2.87693   2
  -8  -4   5 558.072 34.5620   2
  -8  -4   5 513.194 35.8303   4
   8   4  -5 604.113 35.3674   6
  -8   4   5 478.083 34.1451   7
   8   4  -5 508.561 34.7604   2
  -7  -4   5 84.2529 7.22351   2
  -7  -4   5 72.7142 7.66310   4
   7   4  -5 88.7070 7.48519   2
   7   4  -5 102.563 8.09027   6
  -7   4   5 81.2518 6.89418   7
  -6  -4   5 275.240 18.8175   4
  -6  -4   5 268.035 17.8817   2
  -6  -4   5 255.316 23.0143   1
  -6   4   5 265.901 17.7668   7
   6   4  -5 274.985 18.0897   2
   6   4  -5 233.921 18.4238   6
  -5  -4   5 5.38066 2.30726   3
   5  -4  -5 4.45609 1.48368   2
   5  -4  -5 2.93869 1.45069   6
  -5  -4   5 2.79676 2.83070   1
  -5  -4   5 6.21572 2.03077   2
  -5  -4   5 2.76669 2.02427   4
   5   4  -5 4.91801 2.06388   6
   5   4  -5 4.56753 1.73796   2
  -4  -4   5 -0.7633 2.15410   1
   4  -4  -5 0.57591 1.47211   4
  -4  -4   5 -0.2016 1.71772   3
  -4  -4   5 -1.3915 1.79230   4
   4  -4  -5 0.87351 1.23925   6
  -4  -4   5 2.23071 1.47326   2
   4   4  -5 0.42845 1.28881   6
   4   4  -5 0.05823 1.18071   2
  -3  -4   5 397.940 24.5551   4
  -3  -4   5 343.927 25.5842   1
   3  -4  -5 345.257 23.0473   2
  -3  -4   5 364.920 23.2700   2
  -3  -4   5 371.879 24.2879   3
   3  -4  -5 392.136 23.9510   6
   3   4  -5 329.325 24.2339   6
   3   4  -5 335.219 23.3071   2
  -2  -4   5 508.274 33.9410   1
  -2  -4   5 515.148 32.7108   4
   2  -4  -5 426.716 32.2530   4
  -2  -4   5 529.630 32.5917   3
   2  -4  -5 475.878 31.3146   2
  -2  -4   5 489.476 31.3334   2
   2  -4  -5 508.777 32.0440   6
   2   4  -5 515.429 32.1450   6
   2   4  -5 475.141 31.5084   2
  -1  -4   5 527.486 32.0893   3
   1  -4  -5 461.687 31.8246   4
  -1  -4   5 478.840 32.1543   4
  -1  -4   5 468.691 33.0402   1
   1  -4  -5 454.207 30.8193   2
  -1  -4   5 491.898 31.1883   5
  -1  -4   5 475.767 30.7287   2
   1  -4  -5 512.190 31.5249   6
   1   4  -5 511.280 31.5447   6
   1   4  -5 465.316 30.9599   2
   0  -4   5 1410.88 86.0088   5
   0  -4  -5 1329.18 85.5483   2
   0  -4   5 1374.13 87.0415   4
   0  -4   5 1413.86 85.3753   2
   0  -4  -5 1315.82 86.4248   4
   0  -4   5 1359.85 87.6525   1
   0  -4  -5 1327.02 86.0540   6
   0   4  -5 1466.55 86.2214   6
   0   4  -5 1398.25 85.6462   2
   1  -4   5 170.950 13.9042   1
   1  -4   5 194.994 13.8958   4
  -1  -4  -5 168.918 12.2984   2
   1  -4   5 186.076 12.0789   2
   1  -4   5 164.793 12.7928   5
  -1  -4  -5 189.750 13.0001   6
  -1  -4  -5 194.062 13.1887   4
  -1   4  -5 166.932 12.1918   2
  -1   4  -5 188.042 12.8809   6
   2  -4   5 100.070 8.14174   5
   2  -4   5 88.0908 8.52506   4
  -2  -4  -5 89.4449 7.58960   4
  -2  -4  -5 92.6785 7.11254   2
   2  -4   5 91.7736 8.39932   1
  -2  -4  -5 97.6631 7.80304   6
  -2   4  -5 95.5482 6.87859   2
  -2   4  -5 79.7164 7.23614   6
   3  -4   5 192.278 15.2462   4
  -3  -4  -5 195.800 14.0528   4
  -3  -4  -5 178.605 14.0711   6
   3  -4   5 181.942 14.4289   5
   3  -4   5 190.807 14.8655   1
  -3  -4  -5 197.155 13.4697   2
  -3   4  -5 189.289 13.0266   2
  -3   4  -5 210.486 13.9492   6
   4  -4   5 394.761 28.7419   5
  -4  -4  -5 393.415 27.2311   2
  -4  -4  -5 435.083 28.0186   4
   4  -4   5 405.616 31.1581   1
   4  -4   5 424.151 29.7667   4
  -4   4  -5 388.682 28.6519   8
  -4   4  -5 427.581 26.7809   2
  -4   4  -5 438.759 27.7624   6
  -5  -4  -5 18.2625 3.47399   4
  -5  -4  -5 28.6549 4.26686   6
   5  -4   5 28.1463 6.05733   5
   5  -4   5 21.9333 6.04157   4
   5  -4   5 30.8924 5.05039   1
  -5   4  -5 25.0898 3.56766   6
  -5   4  -5 9.49412 4.95517   8
  -5   4  -5 26.3171 4.21455   2
  -6  -4  -5 489.225 29.5503   4
  -6  -4  -5 463.790 28.3830   2
   6  -4   5 404.854 30.2282   1
   6  -4   5 394.217 31.3993   4
  -6   4  -5 436.157 28.2906   6
  -6   4  -5 441.201 31.3270   8
  -6   4  -5 368.430 27.4140   2
  -7  -4  -5 0.26226 1.42216   6
  -7  -4  -5 0.16479 1.55246   2
  -7  -4  -5 -2.1589 2.33166   4
  -7   4  -5 -1.0468 1.19763   6
  -7   4  -5 1.49493 1.29199   2
  -8  -4  -5 67.2462 5.48936   2
  -8  -4  -5 55.7150 5.45470   6
  -8   4  -5 56.7935 4.76929   2
  -9  -4  -5 35.1400 3.55764   2
  -9  -4  -5 28.7297 4.29997   6
  -9   4  -5 41.5992 3.31859   2
  11   5  -5 6.51104 1.78701   2
 -11   5   5 4.46742 1.31135   3
  10   5  -5 8.31039 1.85402   2
 -10   5   5 9.30032 1.85677   3
  -9  -5   5 21.6263 2.97155   2
   9   5  -5 32.5097 3.51315   2
  -8  -5   5 11.4468 2.55667   2
   8   5  -5 12.9665 2.83782   2
  -8   5   5 12.4975 2.11181   7
   8   5  -5 9.55461 2.51052   6
   7  -5  -5 172.377 14.5078   4
   7   5  -5 158.486 12.0762   6
   7   5  -5 163.228 12.2014   2
  -7   5   5 164.419 11.8060   7
  -6  -5   5 89.4316 10.8263   1
   6  -5  -5 84.0448 8.42612   4
  -6  -5   5 78.0535 6.82628   2
  -6  -5   5 69.1673 8.18260   4
  -6   5   5 83.6784 6.78247   7
   6   5  -5 82.9811 7.10332   2
  -5  -5   5 256.412 17.0437   2
   5  -5  -5 208.327 18.2414   4
  -5  -5   5 221.358 20.2854   1
  -5  -5   5 285.585 18.6148   4
   5  -5  -5 253.887 16.5646   2
   5   5  -5 266.513 17.6820   2
   5   5  -5 244.916 17.7028   6
  -4  -5   5 137.699 10.5638   4
   4  -5  -5 112.709 8.53144   2
  -4  -5   5 122.004 12.1262   1
  -4  -5   5 116.175 8.87504   2
   4  -5  -5 125.562 9.58935   6
   4  -5  -5 99.1742 9.91445   4
   4   5  -5 131.545 9.78603   6
   4   5  -5 111.428 8.92923   2
   3  -5  -5 202.452 13.8224   6
  -3  -5   5 198.863 14.4445   4
   3  -5  -5 172.723 14.2248   4
  -3  -5   5 184.646 12.8744   2
   3  -5  -5 187.494 12.8069   2
   3   5  -5 173.588 12.9838   2
   3   5  -5 185.312 13.5958   6
   2  -5  -5 2.27016 1.70555   6
   2  -5  -5 3.15655 1.62892   2
  -2  -5   5 5.57241 1.79922   2
  -2  -5   5 2.39043 2.73147   1
  -2  -5   5 5.47791 2.84327   4
   2  -5  -5 3.94489 2.13811   4
   2   5  -5 2.10069 1.58333   6
   2   5  -5 2.30561 1.59810   2
  -1  -5   5 918.208 62.8243   4
   1  -5  -5 979.264 61.2576   2
   1  -5  -5 1028.25 62.1151   6
  -1  -5   5 975.920 61.0207   2
   1  -5  -5 916.443 62.5171   4
  -1  -5   5 1034.50 64.5397   1
   1   5  -5 953.922 61.2895   2
   1   5  -5 996.912 61.8226   6
   0  -5   5 105.056 9.13899   4
   0  -5  -5 92.4635 8.22619   4
   0  -5  -5 95.7216 7.24323   2
   0  -5   5 91.5354 6.87563   2
   0  -5   5 96.0390 9.70080   1
   0  -5  -5 84.7044 7.62729   6
   0   5  -5 83.1545 7.39990   6
   0   5  -5 94.2502 7.13939   2
  -1  -5  -5 6.09830 2.06424   4
  -1  -5  -5 7.35876 2.03075   2
   1  -5   5 8.45432 3.97988   1
   1  -5   5 5.87605 3.12833   4
   1  -5   5 7.86519 1.78602   2
  -1  -5  -5 8.37742 2.41377   6
  -1   5  -5 4.76893 1.82382   6
  -1   5  -5 6.16139 1.86280   2
  -2  -5  -5 223.873 16.6854   4
   2  -5   5 196.954 17.5929   4
  -2  -5  -5 214.504 15.7502   2
  -2  -5  -5 239.309 16.9189   6
   2  -5   5 251.017 18.3865   1
  -2   5  -5 242.528 16.2075   6
  -2   5  -5 234.178 15.5591   2
  -3  -5  -5 246.671 16.8177   4
   3  -5   5 218.542 18.1181   4
   3  -5   5 215.592 17.7173   1
  -3  -5  -5 215.766 18.0923   6
  -3   5  -5 236.091 16.0644   6
  -3   5  -5 223.158 16.8984   2
  -4  -5  -5 2.53657 2.05518   4
   4  -5   5 7.25686 5.94264   4
   4  -5   5 6.58641 5.94119   1
  -4  -5  -5 1.95763 1.90413   6
  -4  -5  -5 3.00707 1.98122   2
  -4   5  -5 3.33159 1.77445   6
  -4   5  -5 1.33706 1.43005   2
  -5  -5  -5 378.511 24.3827   4
  -5  -5  -5 322.017 23.0717   2
   5  -5   5 293.340 28.0313   4
  -5  -5  -5 360.568 24.0716   6
  -6  -5  -5 186.994 12.8764   6
  -6  -5  -5 151.746 12.0263   2
  -6   5  -5 159.079 11.4769   2
  -7  -5  -5 115.528 8.47918   2
  -7  -5  -5 102.202 8.52340   6
  -7   5  -5 110.092 7.81372   2
  -8  -5  -5 122.320 8.66812   2
  -8   5  -5 116.298 8.16434   2
   9   6  -5 8.39105 1.66389   2
  -8   6   5 55.5536 4.85188   7
   8   6  -5 71.8552 5.41788   2
  -7  -6   5 72.4471 5.75878   2
  -7   6   5 75.1187 5.92397   7
   7   6  -5 63.4381 5.92730   2
  -6  -6   5 32.8671 5.02298   2
   6   6  -5 45.2243 4.45182   2
  -6   6   5 39.3648 4.01468   7
   5  -6  -5 9.49129 3.80567   4
  -5  -6   5 10.1497 2.42457   2
  -5   6   5 13.3748 2.20639   7
   5   6  -5 12.9624 2.64172   2
  -4  -6   5 81.9607 10.1318   4
   4  -6  -5 75.5568 8.34091   4
  -4  -6   5 84.5478 6.96091   2
   4  -6  -5 96.0536 6.95850   2
   4   6  -5 96.0268 7.31921   2
   3  -6  -5 297.873 20.6671   6
  -3  -6   5 305.352 21.9742   4
  -3  -6   5 287.946 23.5157   1
   3  -6  -5 274.233 21.4668   4
   3  -6  -5 335.643 19.9450   2
  -3  -6   5 311.185 19.8477   2
   3   6  -5 264.670 20.1395   6
   3   6  -5 308.283 20.0507   2
  -2  -6   5 -4.5264 3.52045   4
   2  -6  -5 1.71813 1.61462   6
   2  -6  -5 -0.9574 2.27513   4
   2  -6  -5 -0.8462 1.33338   2
  -2  -6   5 0.14573 1.32780   2
  -2  -6   5 -1.7061 4.04489   1
   2   6  -5 0.07288 1.40992   2
   2   6  -5 0.19948 1.47450   6
  -1  -6   5 17.8240 5.03423   4
  -1  -6   5 23.9395 2.89361   2
   1  -6  -5 21.3362 3.95416   4
   1  -6  -5 29.8619 3.29695   2
   1  -6  -5 29.9320 3.78576   6
   1   6  -5 26.7010 3.17491   2
   1   6  -5 23.1439 3.14199   6
   0  -6  -5 161.407 12.5188   6
   0  -6   5 169.825 11.3898   2
   0  -6   5 170.584 13.7646   4
   0  -6  -5 168.811 13.2007   4
   0  -6   5 169.153 15.4611   1
   0  -6  -5 169.427 11.7310   2
   0   6  -5 175.366 11.6407   2
   0   6  -5 138.867 11.6172   6
   1  -6   5 99.5462 9.76485   1
   1  -6   5 64.0719 9.04202   4
  -1  -6  -5 74.2498 7.70818   4
  -1  -6  -5 93.2975 7.60244   6
  -1  -6  -5 81.5329 6.64923   2
  -1   6  -5 85.6528 6.41631   2
  -1   6  -5 64.5222 6.37566   6
   2  -6   5 151.134 19.2191   4
  -2  -6  -5 191.989 13.3582   2
  -2  -6  -5 173.024 14.0799   6
  -2  -6  -5 205.613 14.7208   4
  -2   6  -5 198.882 13.0262   2
  -3  -6  -5 1.77642 1.76461   2
  -3  -6  -5 -3.9392 2.30079   4
  -3  -6  -5 2.50163 1.87442   6
  -3   6  -5 3.53742 1.53858   2
  -4  -6  -5 16.4450 2.76691   2
  -4  -6  -5 10.0780 2.52742   6
  -4   6  -5 14.9497 2.26122   2
  -5  -6  -5 61.1625 5.76748   2
  -5   6  -5 69.8725 5.33889   2
  -6  -6  -5 103.151 7.81770   2
  -6  -6  -5 94.4793 7.84246   6
  -6   6  -5 107.981 7.26242   2
  -7  -6  -5 0.82058 1.04501   6
  -7  -6  -5 0.80124 1.20818   2
  -7   6  -5 -0.1892 0.84828   2
   7   7  -5 6.16730 2.11228   2
  -7   7   5 5.54742 1.36588   7
  -6   7   5 71.7662 5.88216   7
  -5  -7   5 0.19197 2.16056   2
   5   7  -5 0.36954 1.28064   2
  -5   7   5 3.52190 1.30506   7
  -4  -7   5 10.6577 2.09651   2
   4   7  -5 10.2115 2.11272   2
  -4   7   5 13.4852 2.14368   7
   3  -7  -5 -0.5720 1.03780   2
  -3  -7   5 1.50492 1.43225   2
   3   7  -5 1.95954 1.39209   2
   2  -7  -5 37.4571 5.74988   6
  -2  -7   5 27.6135 3.05277   2
   2  -7  -5 31.0800 3.15861   2
   2   7  -5 27.4819 3.13741   2
   1  -7  -5 4.17517 1.83287   2
   1  -7  -5 3.46674 2.50983   6
   1   7  -5 6.96373 1.75022   2
   0  -7  -5 132.461 11.5571   6
   0  -7  -5 114.765 8.52689   2
   0   7  -5 110.833 8.27355   2
  -1  -7  -5 3.68166 1.53354   2
  -1  -7  -5 3.30667 1.74044   6
  -1   7  -5 1.85283 1.24334   2
  -2  -7  -5 14.2275 2.69492   6
  -2  -7  -5 12.0763 2.21215   2
  -2   7  -5 12.8430 1.85897   2
  -3  -7  -5 7.29039 1.86487   2
  -3  -7  -5 4.93205 1.80674   6
  -3   7  -5 6.75264 1.49277   2
  -4  -7  -5 7.14948 1.86992   2
  -4  -7  -5 9.74082 1.94473   6
  -4   7  -5 5.79615 1.35648   2
  -5  -7  -5 20.0369 2.34020   2
  -5  -7  -5 19.3435 2.26099   6
  -5   7  -5 15.1419 2.39013   2
  -3   8   5 12.3569 1.75114   7
  -2   8   5 25.0279 2.74766   7
   1  -8  -5 0.49070 0.92436   2
  -1   8   5 1.02529 1.02176   7
   0  -8  -5 3.80863 1.17205   2
   0   8   5 2.84357 1.27029   7
  -1  -8  -5 -0.6760 0.82308   2
   1   8   5 0.82875 0.96880   7
  13   0  -6 93.8875 6.98992   6
  12   0  -6 10.9812 2.14816   6
  11   0  -6 193.577 13.4640   2
  11   0  -6 195.398 14.0635   6
 -10   0   6 344.462 25.0165   3
  10   0  -6 397.380 25.2806   6
  10   0  -6 393.687 24.6341   2
 -10   0   6 372.801 24.7314   7
  -9   0   6 53.5865 5.02996   7
   9   0  -6 57.4400 4.89733   2
  -9   0   6 63.9930 5.57389   3
   7   0  -6 126.816 11.7056   1
  -7   0   6 141.140 10.1694   3
  -7   0   6 135.412 10.3966   4
  -7   0   6 135.471 9.48456   7
  -6   0   6 616.474 37.2416   7
  -6   0   6 595.778 37.8886   3
   6   0  -6 553.354 38.6846   1
  -5   0   6 1701.79 118.750   3
  -5   0   6 1858.00 118.410   4
  -5   0   6 1965.62 118.353   7
  -5   0   6 2063.02 119.066   1
   5   0  -6 1994.89 119.309   1
  -4   0   6 1937.93 119.685   1
   3   0  -6 1537.09 91.9961   1
  -3   0   6 1443.79 91.7769   1
  -2   0   6 2578.10 164.932   5
   2   0  -6 2705.37 163.091   8
   2   0  -6 2698.73 163.366   4
   1   0  -6 74.4663 4.90937   4
  -1   0   6 74.2068 6.10154   5
   0   0   6 6979.00 449.219   1
   0   0   6 7420.08 450.650   5
   0   0  -6 7603.23 449.302   4
  -1   0  -6 4792.37 294.352   4
   1   0   6 4498.82 294.335   1
   1   0   6 5109.96 296.040   5
   2   0   6 313.749 21.9721   5
  -3   0  -6 832.274 48.7257   4
   3   0   6 696.690 49.7707   5
   3   0   6 823.328 48.8012   1
  -3   0  -6 714.909 48.2752   6
   4   0   6 105.541 11.0450   5
  -4   0  -6 125.812 9.05409   2
   4   0   6 149.503 10.4271   1
  -4   0  -6 143.366 10.0717   6
  -4   0  -6 144.146 10.2736   4
  -5   0  -6 33.2944 3.93865   4
  -5   0  -6 37.1740 4.05707   6
   5   0   6 38.4236 4.54775   1
   5   0   6 31.7990 5.20667   5
  -6   0  -6 10.9602 2.73068   4
  -6   0  -6 13.2913 2.41124   6
  -6   0  -6 13.2692 2.66687   8
  -6   0  -6 11.5610 1.90355   2
   6   0   6 12.1847 3.59597   5
   6   0   6 8.58228 2.47023   1
  -7   0  -6 25.4505 3.51031   6
  -7   0  -6 23.4109 2.79750   2
   7   0   6 25.6240 4.77502   1
  -7   0  -6 28.7697 3.71077   8
  -8   0  -6 527.183 37.2737   8
  -8   0  -6 567.313 38.2288   4
  -8   0  -6 602.826 36.2905   2
  -8   0  -6 527.389 36.9210   6
   8   0   6 605.741 40.7468   5
   8   0   6 574.218 39.0521   1
  -9   0  -6 1057.82 63.3289   2
  -9   0  -6 955.595 63.6598   6
 -10   0  -6 539.485 34.5905   6
 -11   0  -6 52.4513 4.31473   2
  13  -1  -6 20.4975 2.63731   6
  13  -1  -6 33.9160 2.98457   2
  13   1  -6 30.7924 3.04673   2
  12  -1  -6 23.2987 2.95656   6
  12  -1  -6 27.2964 2.98502   2
  12   1  -6 19.5749 2.86730   6
  12   1  -6 25.7556 3.06191   2
  11  -1  -6 59.7082 5.00355   2
 -11   1   6 55.3056 5.35093   3
  11   1  -6 53.4560 5.32039   6
  11   1  -6 55.8522 5.05429   2
 -10   1   6 686.981 45.6063   3
  10   1  -6 719.111 45.1623   2
  10   1  -6 724.508 45.6877   6
  -9  -1   6 77.3003 6.23124   7
  -9  -1   6 70.1928 6.29270   3
  -9   1   6 75.0690 6.01159   7
  -9   1   6 67.1877 6.30956   3
   9   1  -6 75.6873 6.04485   2
   9   1  -6 69.7983 6.25341   6
  -8  -1   6 376.550 25.4482   7
  -8  -1   6 376.473 25.8900   3
  -8   1   6 403.256 25.3790   7
   8   1  -6 416.209 25.8269   6
   8   1  -6 381.771 25.3195   2
  -8   1   6 391.011 25.9288   3
  -7  -1   6 3016.90 189.403   7
  -7  -1   6 3123.42 190.044   3
   7   1  -6 3214.47 189.357   2
  -7   1   6 2927.89 189.905   3
  -7   1   6 3079.83 189.347   7
  -6  -1   6 761.820 54.0083   3
  -6  -1   6 890.532 53.6206   7
  -6   1   6 842.772 53.4941   7
   6   1  -6 931.181 55.7969   1
  -5  -1   6 1654.95 102.168   7
   5  -1  -6 1565.87 102.657   1
  -5  -1   6 1782.58 102.442   4
  -5  -1   6 1654.32 102.733   3
   5   1  -6 1593.26 103.240   1
  -4  -1   6 1467.09 87.0002   5
  -4  -1   6 1434.01 86.2615   1
   4  -1  -6 1405.10 86.0453   1
   4   1  -6 1259.68 86.4754   1
  -4   1   6 1372.55 85.9370   1
   3  -1  -6 149.603 9.30086   8
  -3  -1   6 144.218 10.6672   5
  -3   1   6 158.126 10.5505   5
  -3   1   6 144.349 9.38419   1
   3   1  -6 132.027 10.2000   1
   2  -1  -6 212.638 12.5601   4
  -2  -1   6 195.747 13.2034   1
  -2  -1   6 192.107 13.2650   1
  -2   1   6 196.858 13.7430   5
   1  -1  -6 14.2374 1.16764   4
  -1  -1   6 14.4831 1.82171   1
  -1  -1   6 15.9886 2.50412   5
  -1  -1   6 14.4927 1.99443   1
  -1   1   6 13.4793 2.09264   5
   1   1  -6 15.7362 1.56325   8
   0  -1   6 597.969 36.7837   1
   0  -1   6 578.646 38.2366   5
   0   1  -6 577.099 36.5034   8
   0   1   6 600.237 37.6721   5
   0   1  -6 578.480 36.8810   4
   1  -1   6 57.9400 5.53077   5
   1  -1   6 52.9360 4.45795   4
  -1  -1  -6 59.8638 4.33227   4
   1  -1   6 63.3204 4.68228   1
   1   1   6 57.9536 4.44136   1
   1   1   6 53.4010 5.22744   5
  -1   1  -6 63.9098 4.48794   8
  -1   1  -6 60.6875 4.76753   4
  -2  -1  -6 868.770 54.0193   4
   2  -1   6 890.307 54.3819   1
   2  -1   6 802.528 55.5226   4
  -2   1  -6 859.406 54.5730   4
   2   1   6 870.522 55.4079   5
   2   1   6 910.927 54.4687   1
  -2   1  -6 849.823 54.0821   8
   3  -1   6 1366.70 79.9542   5
   3  -1   6 1226.73 78.0340   3
  -3  -1  -6 1276.94 77.3267   2
  -3  -1  -6 1229.10 78.0078   6
   3   1   6 1269.36 78.6412   1
  -3   1  -6 1314.45 78.0471   6
  -3   1  -6 1238.97 78.6904   4
   3   1   6 1232.42 79.6051   5
  -3   1  -6 1117.68 77.8573   8
  -4  -1  -6 617.844 36.8464   6
   4  -1   6 585.313 39.0118   5
   4  -1   6 582.620 37.2539   1
  -4  -1  -6 574.252 36.7970   4
  -4  -1  -6 551.099 35.9626   2
   4   1   6 547.705 37.6491   1
  -4   1  -6 558.757 36.8453   6
   4   1   6 514.378 38.4042   5
  -4   1  -6 564.319 36.0984   2
  -4   1  -6 638.599 37.0393   8
   5  -1   6 18.4625 3.08426   1
  -5  -1  -6 15.8262 2.47058   4
   5  -1   6 13.1162 3.58215   5
  -5  -1  -6 16.3548 2.42753   6
  -5  -1  -6 14.5506 1.90793   2
   5  -1   6 16.3454 3.95038   2
  -5   1  -6 16.7374 2.91320   6
   5   1   6 12.3703 3.24798   5
   5   1   6 12.4426 2.81803   1
  -5   1  -6 15.6184 2.07439   2
  -5   1  -6 14.5512 2.96004   4
  -5   1  -6 20.4941 2.86606   8
   6  -1   6 615.213 40.2277   1
  -6  -1  -6 662.142 39.3356   6
  -6  -1  -6 558.104 38.2550   2
  -6  -1  -6 626.872 39.6310   4
  -6   1  -6 601.017 40.4678   4
   6   1   6 570.206 41.8417   5
  -6   1  -6 626.716 38.4015   2
  -6   1  -6 572.687 39.4081   6
   6   1   6 609.801 40.9337   1
  -6   1  -6 608.653 39.4630   8
  -7  -1  -6 604.053 43.4143   2
   7  -1   6 709.898 47.6213   5
  -7  -1  -6 716.201 44.6665   4
   7  -1   6 690.044 45.2894   1
   7   1   6 734.192 47.4355   5
  -7   1  -6 639.255 45.7483   6
   7   1   6 690.717 45.8708   1
  -7   1  -6 672.959 45.3003   4
  -8  -1  -6 337.181 22.5199   8
  -8  -1  -6 340.856 22.2549   6
  -8  -1  -6 321.122 21.3023   2
  -8  -1  -6 324.388 23.0648   4
   8  -1   6 307.274 23.6494   1
   8  -1   6 289.928 24.8917   5
  -8   1  -6 308.609 21.9027   6
  -8   1  -6 315.565 22.8778   8
  -8   1  -6 331.481 23.6805   4
   8   1   6 313.898 25.1709   5
   8   1   6 326.171 26.4630   1
  -8   1  -6 325.105 21.2109   2
  -9  -1  -6 28.3038 3.31142   2
  -9  -1  -6 29.2498 3.58040   6
  -9   1  -6 21.6844 3.14133   6
  -9   1  -6 30.2857 3.31101   2
 -10  -1  -6 105.229 8.75163   6
 -10  -1  -6 139.259 8.99215   2
 -11   1  -6 162.640 10.9267   2
  13  -2  -6 28.9804 2.97933   6
  12  -2  -6 8.70923 1.81050   6
  12  -2  -6 10.3714 1.88757   2
  12   2  -6 7.31908 1.90620   2
  12   2  -6 5.17850 1.94153   6
 -12   2   6 7.94690 2.09844   3
  11   2  -6 59.6897 5.77557   6
  11   2  -6 69.5101 5.81155   2
 -11   2   6 69.8793 6.07646   3
  10   2  -6 799.199 47.7615   6
 -10   2   6 660.404 47.4455   3
  10   2  -6 761.761 47.2283   2
  -9  -2   6 228.053 15.8910   7
   9   2  -6 218.935 16.2143   6
  -9   2   6 223.331 16.2305   3
  -9   2   6 238.999 15.7210   7
   9   2  -6 241.858 16.0739   2
  -8  -2   6 370.070 25.8981   7
  -8  -2   6 393.789 26.1562   3
   8   2  -6 402.652 26.0340   2
  -8   2   6 413.830 25.8398   7
   8   2  -6 397.688 26.3570   6
  -7  -2   6 442.633 28.7393   7
  -7  -2   6 441.163 29.1145   3
   7   2  -6 409.511 31.5102   1
   7   2  -6 465.589 29.1704   6
  -6  -2   6 36.0343 3.53465   7
  -6  -2   6 31.7854 3.76887   3
  -6  -2   6 35.4353 3.67674   2
   6   2  -6 33.7191 3.36737   2
   6   2  -6 33.5171 5.87984   1
  -6   2   6 25.7116 3.07497   7
   6   2  -6 32.9037 3.55685   6
   5  -2  -6 1603.91 104.830   6
  -5  -2   6 1688.67 106.808   3
  -5  -2   6 1773.41 105.371   7
   5   2  -6 1731.43 104.876   2
   5   2  -6 1795.59 105.438   6
  -5   2   6 1597.82 104.905   7
   5   2  -6 1675.77 106.729   1
  -4  -2   6 -0.2579 0.96892   4
  -4  -2   6 1.31179 1.44478   3
   4  -2  -6 0.73807 1.93203   1
  -4  -2   6 1.17902 1.41303   7
   4   2  -6 0.57245 1.13799   2
   4   2  -6 -0.3217 1.76504   1
  -4   2   6 1.16628 0.96690   7
   4   2  -6 2.26710 1.32917   6
  -3  -2   6 2137.09 146.910   1
  -3  -2   6 2558.85 146.879   3
  -3  -2   6 2331.03 147.087   5
   3  -2  -6 2119.89 145.770   8
  -3  -2   6 2228.42 146.377   7
  -3  -2   6 2645.67 146.165   4
  -3   2   6 2573.87 146.248   7
  -2  -2   6 2227.94 123.454   4
   2  -2  -6 1977.50 123.052   8
  -2  -2   6 1866.63 124.102   1
  -2  -2   6 2017.79 124.415   5
  -2   2   6 1906.96 123.638   5
  -1  -2   6 436.329 27.3111   3
  -1  -2   6 436.274 26.7849   4
  -1  -2   6 431.631 27.7930   5
  -1  -2   6 428.508 27.3611   1
   1  -2  -6 380.223 26.4171   4
  -1   2   6 412.704 27.0298   5
   1   2  -6 414.570 26.7457   8
   0  -2  -6 1215.76 74.2169   4
   0  -2   6 1217.05 74.6559   4
   0  -2   6 1244.46 75.0175   3
   0  -2   6 1228.44 74.9943   1
   0   2   6 1212.15 74.9278   5
   0   2  -6 1105.15 74.8115   4
   0   2  -6 1164.29 74.4222   8
   1  -2   6 1204.69 75.3290   3
   1  -2   6 1172.34 75.1757   4
   1  -2   6 1235.45 75.3394   1
  -1  -2  -6 1237.88 74.6215   4
   1   2   6 1268.15 76.8008   5
  -1   2  -6 1171.68 74.8506   8
   1   2   6 1120.86 74.8402   1
  -1   2  -6 1225.84 74.9645   6
   2  -2   6 941.383 55.4395   4
   2  -2   6 917.394 55.2738   1
  -2  -2  -6 953.859 54.6302   4
   2  -2   6 932.049 55.2360   3
   2  -2   6 872.604 56.0584   5
  -2   2  -6 913.645 54.9683   8
  -2   2  -6 857.816 54.7562   6
  -2   2  -6 847.146 54.2091   2
   2   2   6 820.488 55.0119   1
   2   2   6 763.615 55.3596   5
  -2   2  -6 770.894 55.2589   4
   3  -2   6 147.581 11.1234   4
  -3  -2  -6 155.429 10.2365   6
  -3  -2  -6 130.177 10.0748   4
   3  -2   6 139.580 11.6881   5
   3  -2   6 139.484 10.7638   1
  -3   2  -6 149.925 9.76736   2
  -3   2  -6 154.029 10.4045   6
   3   2   6 144.548 11.1264   1
  -3   2  -6 118.896 10.8458   4
   3   2   6 145.738 11.4646   5
  -3   2  -6 143.827 10.6218   8
  -4  -2  -6 198.796 13.3527   2
   4  -2   6 216.842 17.0329   5
  -4  -2  -6 176.469 13.6906   4
   4  -2   6 181.932 14.3857   1
  -4  -2  -6 229.879 13.9483   6
   4   2   6 209.732 15.3027   1
   4   2   6 163.637 14.9778   5
  -4   2  -6 207.965 15.3695   4
  -5  -2  -6 481.006 29.3809   6
   5  -2   6 454.209 32.1942   5
   5  -2   6 451.210 30.3253   1
  -5  -2  -6 452.324 28.7301   2
  -5  -2  -6 454.717 29.5229   4
   5   2   6 426.740 31.3715   5
  -5   2  -6 467.311 30.1268   8
  -5   2  -6 412.033 29.4803   6
  -5   2  -6 420.272 28.5442   2
  -6  -2  -6 66.4195 6.42479   4
   6  -2   6 67.8804 8.67836   5
  -6  -2  -6 69.2828 6.29564   6
  -6  -2  -6 70.7690 5.78407   2
   6  -2   6 82.4563 7.81570   1
   6   2   6 64.3802 8.14847   1
  -6   2  -6 69.7988 5.76433   2
  -6   2  -6 77.5738 7.42985   8
   6   2   6 64.9183 8.43607   5
  -6   2  -6 70.1075 7.79005   4
  -6   2  -6 69.2022 6.57003   6
  -7  -2  -6 4.20660 1.64359   2
  -7  -2  -6 4.70405 1.92762   6
   7  -2   6 5.05737 2.64867   1
   7  -2   6 3.77506 3.72280   5
  -7  -2  -6 3.89201 2.09429   4
  -7   2  -6 -2.7650 2.93063   8
  -7   2  -6 2.24695 1.54081   6
  -7   2  -6 3.77151 2.97074   4
  -7   2  -6 2.45630 1.38780   2
   7   2   6 2.71066 3.75926   5
   7   2   6 0.89863 3.60455   1
  -8  -2  -6 324.238 21.5619   2
  -8  -2  -6 359.432 23.9876   4
   8  -2   6 325.713 25.5541   5
  -8  -2  -6 316.682 22.1877   6
  -8   2  -6 312.245 24.1244   4
  -8   2  -6 345.556 21.4203   2
   8   2   6 324.138 25.3035   5
  -8   2  -6 313.351 21.8460   6
  -8   2  -6 297.604 23.7965   8
  -9  -2  -6 78.6513 6.50460   6
  -9  -2  -6 70.7763 6.33165   2
  -9   2  -6 61.6836 5.74892   6
  -9   2  -6 78.6400 6.75780   2
 -10  -2  -6 147.035 9.77201   2
 -10  -2  -6 127.474 9.73906   6
  12  -3  -6 269.799 18.8810   6
  12  -3  -6 291.599 18.7324   2
 -12   3   6 306.443 19.3338   3
  11   3  -6 2.67236 1.99635   2
  11   3  -6 4.04607 1.51353   6
 -11   3   6 1.92927 1.44048   3
 -10   3   6 75.2681 6.64870   3
  10   3  -6 66.2987 6.32598   6
  10   3  -6 81.4382 6.61325   2
   9   3  -6 320.913 21.2295   2
  -9   3   6 326.590 20.7168   7
   9   3  -6 285.899 21.2613   6
  -8  -3   6 84.5933 7.89955   2
  -8  -3   6 115.319 8.46885   7
   8   3  -6 93.3939 8.33116   2
  -8   3   6 117.847 8.20881   7
   8   3  -6 106.757 8.80384   6
  -7  -3   6 155.138 12.2539   4
  -7  -3   6 150.734 11.4837   2
  -7  -3   6 179.637 12.0488   7
  -7   3   6 141.721 11.4142   7
   7   3  -6 165.367 11.8346   2
   7   3  -6 161.587 15.7227   1
   7   3  -6 177.085 12.4995   6
  -6  -3   6 -0.1996 1.76138   3
  -6  -3   6 0.38720 1.83503   2
  -6  -3   6 0.92969 1.31534   7
  -6  -3   6 2.06459 1.76246   4
   6   3  -6 1.39824 1.36156   2
   6   3  -6 -0.2903 1.24076   6
  -6   3   6 0.78627 1.11170   7
   6   3  -6 -8.5013 3.86137   1
  -5  -3   6 369.257 24.3581   2
   5  -3  -6 346.769 24.4658   6
  -5  -3   6 381.039 25.2331   7
   5   3  -6 387.234 24.6193   2
   5   3  -6 425.013 25.4772   6
  -5   3   6 367.656 24.5667   7
  -4  -3   6 2298.29 133.724   3
   4  -3  -6 2070.04 132.742   6
  -4  -3   6 2293.54 133.218   4
  -4  -3   6 2005.21 134.423   1
  -4  -3   6 2104.65 132.456   2
   4   3  -6 2267.53 133.378   6
   4   3  -6 1998.68 132.585   2
   3  -3  -6 2303.58 150.639   4
  -3  -3   6 2399.42 152.667   1
  -3  -3   6 2542.25 151.201   4
  -3  -3   6 2435.12 151.083   3
  -3  -3   6 2702.63 151.297   5
  -3  -3   6 2299.13 150.783   7
   3   3  -6 2537.30 150.723   6
   3   3  -6 2271.87 150.120   2
  -2  -3   6 5.79039 1.75856   4
  -2  -3   6 4.75051 1.52386   7
  -2  -3   6 3.67944 1.80257   3
  -2  -3   6 6.38965 1.85968   5
   2  -3  -6 4.46264 1.49227   4
  -2  -3   6 3.92425 2.02280   1
   2   3  -6 5.48822 1.63120   6
   2   3  -6 4.98030 1.54557   2
   1  -3  -6 159.203 11.7782   4
  -1  -3   6 173.982 12.2381   4
  -1  -3   6 173.964 12.5820   5
  -1  -3   6 165.944 12.7897   1
  -1  -3   6 183.326 11.9680   7
  -1  -3   6 161.121 12.1691   3
   1   3  -6 168.728 11.9237   6
   1   3  -6 175.079 11.5535   2
   0  -3   6 840.173 53.8469   4
   0  -3   6 902.367 54.3895   5
   0  -3  -6 818.734 53.2852   4
   0  -3   6 832.139 53.8370   3
   0  -3   6 786.101 54.1314   1
   0   3  -6 821.577 52.9243   2
   0   3   6 885.594 53.0119   5
   0   3  -6 897.347 53.5659   6
  -1  -3  -6 468.403 28.0008   6
   1  -3   6 391.863 28.4817   5
  -1  -3  -6 444.180 27.5615   4
   1  -3   6 444.297 28.4617   1
   1  -3   6 437.053 28.1342   3
  -1  -3  -6 395.887 27.0248   2
   1  -3   6 391.764 28.0872   4
   1   3   6 434.417 27.5363   5
  -1   3  -6 432.392 27.6849   6
  -1   3  -6 399.228 27.6737   8
  -1   3  -6 429.593 27.0751   2
   2  -3   6 95.4230 7.60645   1
  -2  -3  -6 75.7156 6.76639   6
  -2  -3  -6 83.9242 6.49434   2
   2  -3   6 85.1406 7.82373   4
   2  -3   6 87.0912 7.82410   5
  -2  -3  -6 93.8026 6.84638   4
  -2   3  -6 90.3766 6.99340   6
  -2   3  -6 75.0011 7.47876   4
  -2   3  -6 87.5930 7.18524   8
   2   3   6 82.1463 7.08341   5
  -2   3  -6 90.1524 6.36249   2
  -3  -3  -6 88.2178 7.15423   4
   3  -3   6 69.8261 7.94006   5
  -3  -3  -6 90.3849 7.57601   6
   3  -3   6 96.4003 7.97067   1
  -3  -3  -6 86.6955 6.78603   2
   3  -3   6 99.2094 8.42692   4
   3   3   6 89.3935 7.94772   5
  -3   3  -6 88.8929 6.52361   2
  -3   3  -6 89.9542 7.18591   6
  -3   3  -6 90.2765 7.70353   8
  -3   3  -6 81.9005 8.10270   4
   3   3   6 88.9174 8.11093   1
   4  -3   6 1608.95 94.0174   4
   4  -3   6 1492.85 93.0089   1
  -4  -3  -6 1365.31 91.8705   4
   4  -3   6 1582.92 94.2491   5
  -4  -3  -6 1595.76 92.1739   6
  -4   3  -6 1372.56 92.6224   8
   4   3   6 1430.39 93.1812   5
  -4   3  -6 1445.61 93.7362   4
  -4   3  -6 1357.22 91.8130   6
  -4   3  -6 1456.65 91.0232   2
   4   3   6 1457.21 93.6021   1
  -5  -3  -6 864.763 56.4862   4
  -5  -3  -6 843.460 55.7165   2
   5  -3   6 835.976 58.6876   5
   5  -3   6 898.271 58.7471   4
   5   3   6 850.070 58.1892   5
   5   3   6 916.113 58.8037   1
  -5   3  -6 819.782 57.1559   8
  -5   3  -6 974.264 56.8173   6
  -5   3  -6 918.356 55.4193   2
   6  -3   6 288.511 24.3299   5
  -6  -3  -6 345.502 21.7309   2
  -6  -3  -6 345.771 22.6278   4
  -6  -3  -6 339.716 22.2773   6
   6  -3   6 365.558 24.0564   1
  -6   3  -6 338.473 23.6274   8
   6   3   6 280.672 26.6806   5
   6   3   6 284.542 24.4274   1
  -6   3  -6 331.597 22.3358   6
  -6   3  -6 324.372 24.5096   4
  -6   3  -6 281.682 21.0488   2
  -7  -3  -6 72.7314 7.12536   4
  -7  -3  -6 66.8713 5.87936   2
   7  -3   6 70.9484 9.29308   5
  -7  -3  -6 67.5299 6.38928   6
  -7   3  -6 69.9645 5.64837   2
   7   3   6 63.6854 10.4203   5
  -7   3  -6 62.8143 8.32804   4
  -7   3  -6 68.3489 9.89700   8
  -8  -3  -6 69.8227 5.71439   2
  -8  -3  -6 58.2975 5.87975   6
  -8   3  -6 60.7104 7.06061   6
  -8   3  -6 69.5580 5.34932   2
  -9  -3  -6 5.83076 1.82846   6
  -9  -3  -6 6.33217 1.81622   2
  -9   3  -6 5.32653 1.50740   2
 -10  -3  -6 28.3474 2.80133   2
 -10  -3  -6 24.4119 3.26330   6
  12  -4  -6 2.69486 1.18622   6
  12  -4  -6 5.08612 1.24551   2
 -12   4   6 3.73141 1.38087   3
  12   4  -6 5.29443 1.26464   2
  11   4  -6 202.574 12.9320   2
 -11   4   6 172.050 13.1217   3
 -10   4   6 275.328 18.0799   3
  10   4  -6 228.124 16.6414   6
   9   4  -6 143.209 10.2073   2
  -9   4   6 119.887 9.24403   7
   9   4  -6 128.322 10.0004   6
  -8  -4   6 37.2631 4.23173   2
  -8  -4   6 51.2570 9.00979   1
   8   4  -6 34.8207 4.39457   2
   8   4  -6 48.0680 4.94417   6
  -8   4   6 35.4459 3.99204   7
  -7  -4   6 52.6019 8.33139   1
  -7  -4   6 31.2281 4.15035   2
  -7  -4   6 43.0060 6.09711   4
  -7   4   6 43.0583 4.35128   7
   7   4  -6 51.9648 5.39861   6
  -6  -4   6 45.2152 5.07126   3
  -6  -4   6 44.9042 4.60946   2
  -6  -4   6 40.8392 5.50586   4
  -6  -4   6 45.2424 6.88999   1
  -6   4   6 49.7104 4.59625   7
   6   4  -6 46.6355 5.20324   6
   6   4  -6 53.6816 4.91665   2
  -5  -4   6 911.362 62.1513   1
   5  -4  -6 875.968 59.3621   6
  -5  -4   6 912.913 59.8755   3
  -5  -4   6 967.550 59.1237   2
  -5  -4   6 1035.19 62.6144   4
   5  -4  -6 931.410 58.6917   2
  -5   4   6 990.671 59.4459   7
   5   4  -6 914.090 59.3070   2
   5   4  -6 956.729 60.2546   6
   4  -4  -6 136.605 9.84452   2
  -4  -4   6 151.017 10.8021   4
  -4  -4   6 132.007 11.9445   1
   4  -4  -6 121.986 9.91779   6
  -4  -4   6 145.152 9.69651   2
   4  -4  -6 123.265 10.5239   4
   4   4  -6 140.154 9.85327   2
   3  -4  -6 1233.51 72.6009   6
  -3  -4   6 1189.04 73.1867   3
  -3  -4   6 1160.38 71.8084   2
   3  -4  -6 1117.95 71.6988   2
  -3  -4   6 1052.80 74.1910   1
  -3  -4   6 1153.80 72.9663   4
   3   4  -6 1231.02 72.9269   6
   3   4  -6 1090.54 72.0197   2
  -2  -4   6 2568.38 150.658   4
  -2  -4   6 2403.86 151.814   1
   2  -4  -6 2400.21 150.422   4
  -2  -4   6 2512.65 149.213   2
   2  -4  -6 2541.02 150.006   6
   2  -4  -6 2386.19 149.243   2
   2   4  -6 2221.33 149.929   6
   2   4  -6 2330.51 149.469   2
  -1  -4   6 365.760 24.3632   4
  -1  -4   6 379.727 22.8598   2
   1  -4  -6 345.282 23.4937   6
   1  -4  -6 328.765 25.1629   4
   1  -4  -6 371.134 23.0498   2
  -1  -4   6 378.169 24.2331   3
  -1  -4   6 349.260 25.1203   1
  -1  -4   6 334.382 23.5910   5
   1   4  -6 358.169 23.6769   6
   1   4  -6 338.954 23.1122   2
   0  -4  -6 18.2814 3.00589   4
   0  -4   6 20.9042 3.31129   5
   0  -4   6 23.5909 3.90433   1
   0  -4   6 20.0108 3.21535   3
   0  -4   6 18.8692 2.35732   2
   0  -4  -6 20.1325 2.49396   2
   0  -4   6 18.3778 3.47704   4
   0  -4  -6 21.5190 2.80954   6
   0   4  -6 17.5318 2.67880   2
   0   4  -6 22.7808 2.99327   6
   1  -4   6 14.0849 3.25809   1
   1  -4   6 18.0954 3.72923   4
  -1  -4  -6 20.6069 2.70387   2
   1  -4   6 22.5492 3.48122   5
  -1  -4  -6 20.6969 2.93923   6
  -1  -4  -6 23.6735 2.98114   4
  -1   4  -6 18.2876 2.45390   2
  -1   4  -6 21.5671 2.98620   6
   2  -4   6 92.5900 8.99709   5
  -2  -4  -6 98.5636 7.73271   2
  -2  -4  -6 115.983 8.73656   6
  -2  -4  -6 108.202 8.36934   4
   2  -4   6 84.5217 9.18744   4
   2  -4   6 104.063 9.33079   1
  -2   4  -6 111.310 8.40781   6
  -2   4  -6 102.466 7.62751   2
  -3  -4  -6 1215.06 76.2572   4
   3  -4   6 1170.03 77.2355   5
  -3  -4  -6 1173.88 75.5755   2
   3  -4   6 1179.38 77.7628   4
   3  -4   6 1215.60 78.0243   1
  -3   4  -6 1255.07 76.2020   6
  -3   4  -6 1223.22 77.0404   8
  -3   4  -6 1219.09 75.2299   2
   4  -4   6 652.933 39.5072   1
   4  -4   6 597.342 39.5139   5
  -4  -4  -6 557.390 38.1357   6
   4  -4   6 601.164 40.3139   4
  -4  -4  -6 551.694 37.8534   4
  -4  -4  -6 534.592 37.2167   2
  -4   4  -6 594.331 39.1183   8
  -4   4  -6 570.510 36.7954   2
  -4   4  -6 565.813 37.7327   6
   5  -4   6 265.822 19.8208   1
   5  -4   6 285.440 20.8974   5
  -5  -4  -6 249.715 18.5170   4
  -5   4  -6 275.345 17.3751   2
  -5   4  -6 242.218 18.2385   6
  -5   4  -6 230.191 19.7276   8
  -6  -4  -6 447.537 26.9301   4
  -6  -4  -6 419.217 25.7224   2
  -6   4  -6 377.228 34.8055   8
  -6   4  -6 343.494 24.8610   2
  -6   4  -6 351.284 25.4971   6
  -7  -4  -6 106.224 8.61253   6
  -7  -4  -6 113.672 8.32168   2
  -7   4  -6 89.6595 7.73621   6
  -7   4  -6 112.703 7.77169   2
  -8  -4  -6 -0.3651 1.20863   6
  -8  -4  -6 1.69315 1.44936   2
  -8   4  -6 0.79322 1.04583   2
  -9  -4  -6 22.8918 2.57927   2
  -9  -4  -6 19.6820 2.53349   6
  -9   4  -6 24.8369 2.79768   2
 -11   5   6 11.6731 1.85031   3
  11   5  -6 13.0992 1.69795   2
  10   5  -6 0.41196 1.26211   2
 -10   5   6 0.46653 1.05864   3
   9   5  -6 40.9069 4.07894   2
  -9   5   6 32.4370 3.30274   7
  -8  -5   6 157.790 13.1201   2
   8   5  -6 213.810 13.6850   2
  -8   5   6 186.987 13.0239   7
  -7  -5   6 19.9412 3.38476   2
   7  -5  -6 25.9494 4.91813   4
   7   5  -6 28.2099 3.73914   6
  -7   5   6 29.4963 3.39205   7
   7   5  -6 32.7818 3.88116   2
  -6  -5   6 8.69881 7.99311   1
  -6  -5   6 0.96604 1.96989   2
   6  -5  -6 3.69672 2.93565   4
   6   5  -6 3.06425 1.98319   6
  -6   5   6 3.88662 1.67585   7
   6   5  -6 4.84175 2.28369   2
  -5  -5   6 316.514 20.3988   2
  -5  -5   6 282.840 21.6045   4
   5  -5  -6 335.164 21.6402   2
   5  -5  -6 287.058 21.9315   4
  -5  -5   6 285.486 23.7920   1
  -5   5   6 290.971 20.5955   7
   5   5  -6 328.345 21.5451   6
   5   5  -6 313.420 20.7117   2
  -4  -5   6 197.316 15.6331   4
   4  -5  -6 211.076 15.0165   6
   4  -5  -6 195.502 15.5935   4
   4  -5  -6 216.416 14.0714   2
  -4  -5   6 186.919 17.1297   1
  -4  -5   6 214.259 14.2370   2
   4   5  -6 217.740 15.3550   6
   4   5  -6 208.686 14.5001   2
  -3  -5   6 191.509 14.0078   4
  -3  -5   6 166.206 15.0277   1
   3  -5  -6 186.729 13.2026   6
   3  -5  -6 165.756 13.6105   4
  -3  -5   6 160.960 12.1318   2
   3  -5  -6 176.568 12.2449   2
   3   5  -6 175.459 12.5466   2
   3   5  -6 199.581 13.4139   6
  -2  -5   6 162.254 12.9784   4
  -2  -5   6 159.024 14.1784   1
   2  -5  -6 152.112 12.6822   4
  -2  -5   6 174.400 11.4115   2
   2  -5  -6 169.300 11.5189   2
   2  -5  -6 178.448 12.4084   6
   2   5  -6 156.144 11.6384   2
   2   5  -6 157.803 12.1265   6
  -1  -5   6 888.331 57.2340   2
   1  -5  -6 927.082 57.5879   2
  -1  -5   6 871.794 59.1570   4
   1  -5  -6 1008.41 58.5810   6
  -1  -5   6 949.219 60.7200   1
   1  -5  -6 860.310 58.7634   4
   1   5  -6 908.440 57.7057   2
   1   5  -6 911.925 58.2343   6
   0  -5   6 1.36572 1.40526   2
   0  -5  -6 -0.3666 1.42927   2
   0  -5  -6 -0.9708 1.22880   6
   0  -5   6 5.17598 3.25210   4
   0  -5   6 0.96485 2.58380   1
   0  -5  -6 -0.6919 1.50242   4
   0   5  -6 1.38448 1.58567   2
   0   5  -6 1.39741 1.53244   6
   1  -5   6 0.89203 2.41847   1
  -1  -5  -6 -1.6555 1.58545   4
   1  -5   6 -3.8880 3.40249   4
  -1  -5  -6 0.44743 1.53634   6
  -1  -5  -6 0.68313 1.58009   2
  -1   5  -6 0.28243 1.32143   2
  -1   5  -6 1.18926 1.38807   6
   2  -5   6 -1.8721 4.72650   4
  -2  -5  -6 5.03056 2.08713   2
   2  -5   6 2.95545 2.99559   1
  -2  -5  -6 5.90713 2.12326   4
  -2  -5  -6 5.63472 2.74339   6
  -2   5  -6 3.85859 1.77878   6
   3  -5   6 1.12044 6.39835   4
   3  -5   6 3.92924 3.75655   1
  -3  -5  -6 7.67165 2.20797   2
  -3  -5  -6 7.05756 2.54076   6
  -3  -5  -6 9.01221 2.34286   4
  -3   5  -6 8.67713 2.02587   2
  -3   5  -6 10.1942 2.29187   6
  -4  -5  -6 115.539 9.31568   4
   4  -5   6 117.131 15.1414   1
  -4  -5  -6 99.8751 8.38287   2
  -4  -5  -6 88.0244 8.91201   6
  -4   5  -6 113.218 7.96333   2
  -5  -5  -6 168.245 13.8502   4
  -5  -5  -6 213.309 14.3090   6
  -5   5  -6 168.591 12.8499   6
  -6  -5  -6 210.338 15.0527   2
  -6   5  -6 166.100 13.4897   2
  -7  -5  -6 163.815 12.9019   6
  -7  -5  -6 182.861 12.8109   2
  -7   5  -6 205.189 12.4294   2
  -8  -5  -6 79.0942 6.25470   6
  -8   5  -6 85.7646 5.89106   2
   9   6  -6 58.4520 4.66943   2
  -8   6   6 13.3100 2.43476   7
   8   6  -6 16.3868 2.49577   2
  -7   6   6 2.75529 1.33708   7
   7   6  -6 2.31719 1.74059   2
  -6  -6   6 30.9060 3.62541   2
  -6   6   6 40.6517 3.96465   7
   5  -6  -6 148.017 12.2502   4
  -5  -6   6 106.616 8.86037   2
  -5   6   6 122.891 9.44656   7
   5   6  -6 135.190 9.58759   2
  -4  -6   6 14.6560 2.46586   2
   4  -6  -6 20.5732 2.52918   2
   4  -6  -6 17.1719 2.91066   6
   4   6  -6 17.1144 2.78714   2
   4   6  -6 11.7351 2.54859   6
   3  -6  -6 53.8100 4.62847   2
  -3  -6   6 49.2666 4.54759   2
   3  -6  -6 56.3208 6.59769   4
   3  -6  -6 56.6486 5.41600   6
   3   6  -6 43.6263 4.92233   6
   3   6  -6 51.9027 4.87450   2
   2  -6  -6 45.4084 4.12677   2
  -2  -6   6 45.9883 4.00712   2
   2  -6  -6 42.0043 4.68307   6
  -2  -6   6 39.4704 7.54803   1
   2  -6  -6 50.6967 5.80073   4
  -2  -6   6 28.2519 7.87864   4
   2   6  -6 42.6790 4.22756   2
   2   6  -6 31.3691 4.10058   6
   1  -6  -6 557.672 34.8624   2
  -1  -6   6 546.357 38.4201   1
   1  -6  -6 582.589 36.6356   4
   1  -6  -6 505.853 35.5884   6
  -1  -6   6 577.272 34.5654   2
  -1  -6   6 442.636 40.5235   4
   1   6  -6 508.803 35.1525   6
   1   6  -6 587.983 34.9731   2
   0  -6  -6 19.9431 3.77337   4
   0  -6  -6 12.6328 2.31714   2
   0  -6  -6 14.7793 2.87727   6
   0   6  -6 14.1509 2.34040   2
   0   6  -6 14.3541 2.54210   6
  -1  -6  -6 145.285 11.3339   2
  -1  -6  -6 162.387 12.5623   4
  -1  -6  -6 164.050 12.4094   6
  -1   6  -6 166.741 11.2932   2
  -2  -6  -6 10.0639 3.27602   4
  -2  -6  -6 18.4578 2.68363   2
  -2  -6  -6 17.4452 3.14563   6
  -2   6  -6 17.1512 2.43686   2
  -2   6  -6 11.2069 2.37600   6
  -3  -6  -6 0.80145 1.63625   6
  -3  -6  -6 2.62642 1.66531   2
  -3   6  -6 0.56666 2.28875   6
  -3   6  -6 1.77398 1.30835   2
  -4  -6  -6 42.0765 5.35147   6
  -4  -6  -6 46.5261 4.65161   2
  -4   6  -6 51.4424 4.45348   2
  -5  -6  -6 19.7857 2.95809   6
  -5  -6  -6 13.2345 2.52390   2
  -5   6  -6 17.6250 2.28338   2
  -6  -6  -6 0.02725 0.96913   6
  -6  -6  -6 -0.3700 1.17006   2
  -6   6  -6 0.55678 1.68066   2
   7   7  -6 -0.8529 1.02058   2
  -7   7   6 0.73062 1.07898   3
  -7   7   6 0.21365 0.92533   7
  -6   7   6 159.237 11.3751   3
  -6   7   6 154.542 11.8313   7
   5   7  -6 69.3220 5.19506   2
  -5   7   6 49.8655 5.23937   3
  -5   7   6 66.8507 5.32825   7
  -4   7   6 16.9160 2.79346   3
  -4   7   6 16.9870 2.49595   7
   4   7  -6 19.8205 2.52224   2
   3  -7  -6 47.7577 4.19661   2
  -3   7   6 55.5981 4.96784   7
   3   7  -6 46.9488 4.33397   2
   2  -7  -6 203.839 13.9827   6
   2  -7  -6 193.655 13.1341   2
   2   7  -6 187.215 13.1639   2
   1  -7  -6 87.7601 7.03990   6
   1  -7  -6 76.7716 6.20323   2
   1   7  -6 80.9252 6.22698   2
   0  -7  -6 1.94749 1.46755   6
   0  -7  -6 -0.0119 1.16228   2
   0   7  -6 0.98005 1.17690   2
  -1  -7  -6 15.1565 2.68357   6
  -1  -7  -6 12.7135 2.22666   2
  -1   7  -6 10.6533 1.83408   2
  -2  -7  -6 105.852 7.67196   2
  -2  -7  -6 101.350 8.23469   6
  -2   7  -6 99.1080 7.24256   2
  -3  -7  -6 101.157 6.79291   2
  -3  -7  -6 77.8002 6.91777   6
   3   7   6 88.9442 6.35407   7
  -3   7  -6 79.5929 6.14665   2
  -4  -7  -6 10.1924 1.84150   6
  -4  -7  -6 5.33485 1.53440   2
  -4   7  -6 8.53194 1.39722   2
  -2   8   6 5.00272 1.35946   7
   1  -8  -6 -0.3776 0.83822   2
  -1   8   6 -0.3153 0.85891   7
  13   0  -7 -0.2147 1.08101   2
  12   0  -7 -0.1138 1.61386   2
  12   0  -7 0.00930 1.09998   6
  11   0  -7 0.11266 1.17682   2
  11   0  -7 0.55865 1.26508   6
 -11   0   7 0.40721 1.65243   3
  10   0  -7 0.78021 1.29881   2
 -10   0   7 -1.0085 1.59881   7
 -10   0   7 1.14592 1.60053   3
  -9   0   7 0.27431 1.37065   3
   9   0  -7 0.17550 1.18194   2
  -9   0   7 -1.0371 1.14069   7
  -8   0   7 -0.4006 1.25804   3
  -8   0   7 -0.1496 1.01455   7
  -7   0   7 0.46246 0.95749   7
  -7   0   7 0.59380 1.26221   3
  -6   0   7 -0.0322 1.18967   3
  -6   0   7 -0.1851 0.87227   7
  -5   0   7 -0.9932 1.14125   3
  -5   0   7 0.35626 0.90341   7
  -5   0   7 -0.4375 1.61340   1
   5   0  -7 1.78157 2.28914   1
  -4   0   7 -0.4898 0.76591   7
  -4   0   7 -0.4608 0.86278   3
  -4   0   7 0.65281 1.05735   5
  -4   0   7 0.13057 0.87292   1
  -3   0   7 0.35408 0.40479   1
  -3   0   7 -0.1246 0.32528   1
  -3   0   7 -0.5524 1.06251   5
   2   0  -7 0.49682 0.27499   8
   2   0  -7 -0.5116 0.74741   4
  -2   0   7 -0.5475 0.75494   5
   1   0  -7 0.39845 0.44592   4
  -1   0   7 -0.7476 1.05701   5
   0   0   7 0.18974 0.57577   1
   0   0   7 0.26368 0.38326   1
   0   0   7 -0.9003 1.49580   5
   0   0  -7 0.40381 0.54481   4
   1   0   7 2.87090 1.72477   5
  -1   0  -7 -0.4917 0.66014   4
   1   0   7 -0.0644 0.61548   1
   2   0   7 0.41542 0.86735   1
  -2   0  -7 -0.6854 0.80641   4
   2   0   7 0.85769 1.59498   5
  -3   0  -7 0.31664 1.10292   2
  -3   0  -7 -0.9218 1.01308   6
   3   0   7 -0.6147 1.59890   1
  -3   0  -7 -0.5091 0.99222   4
   3   0   7 -0.2725 1.68752   5
  -4   0  -7 1.42858 1.84921   4
   4   0   7 -0.9193 2.10264   5
  -4   0  -7 -0.5505 1.21864   6
   4   0   7 0.60751 1.09893   1
  -4   0  -7 1.32632 0.96990   2
   5   0   7 3.09458 2.60584   5
  -5   0  -7 -1.5392 1.03691   8
  -5   0  -7 0.65915 1.42231   6
  -5   0  -7 0.76554 1.21556   4
  -5   0  -7 3.48664 1.25402   2
   5   0   7 -0.8455 1.46463   1
  -6   0  -7 1.05768 1.09206   2
  -6   0  -7 -0.8571 1.38185   8
  -6   0  -7 1.88640 1.41578   4
   6   0   7 -1.0344 1.73410   1
  -6   0  -7 1.31795 1.43249   6
   6   0   7 2.23024 2.80992   5
  -7   0  -7 1.68825 1.92589   8
  -7   0  -7 -0.5149 1.28970   6
  -7   0  -7 -0.7989 1.07203   2
   7   0   7 0.85436 2.45319   1
   7   0   7 -0.9718 3.37452   5
  -7   0  -7 -2.3464 1.94988   4
   8   0   7 5.11925 4.50774   5
  -8   0  -7 -3.1184 2.56427   4
  -8   0  -7 3.95785 3.15763   8
  -8   0  -7 0.41789 1.43694   6
  -8   0  -7 0.53466 1.32426   2
  -9   0  -7 -0.4668 1.12606   6
  -9   0  -7 0.26188 1.40012   2
 -10   0  -7 0.35723 1.14696   6
 -10   0  -7 0.37006 1.22393   2
  13  -1  -7 15.2524 2.15205   2
  13  -1  -7 19.0876 3.31364   6
  13   1  -7 19.5177 2.37470   2
  13   1  -7 13.8326 2.13204   6
  12  -1  -7 29.8276 3.20281   2
  12  -1  -7 33.2397 3.53883   6
  12   1  -7 26.6858 3.41671   6
  12   1  -7 29.9711 3.34935   2
  11  -1  -7 134.908 8.91342   2
  11   1  -7 128.680 9.06249   2
 -11   1   7 103.438 9.20314   3
  11   1  -7 113.157 9.29791   6
 -10  -1   7 7.30810 2.36005   3
 -10  -1   7 10.1008 2.29825   7
 -10   1   7 3.62138 1.81085   7
  10   1  -7 6.77119 1.97050   6
  10   1  -7 7.63258 2.12492   2
 -10   1   7 6.81703 2.19962   3
  -9  -1   7 1021.88 67.5905   7
  -9  -1   7 1142.79 68.2587   3
  -9   1   7 1043.64 68.1431   3
   9   1  -7 1103.24 67.5235   2
  -9   1   7 1117.62 67.5875   7
   9   1  -7 1031.29 67.8863   6
  -8  -1   7 561.761 34.8654   3
  -8  -1   7 528.294 34.1758   7
   8   1  -7 550.493 34.0775   2
  -8   1   7 516.294 34.0256   7
  -8   1   7 502.859 34.6785   3
  -7  -1   7 20.4827 3.10320   3
  -7  -1   7 24.1362 2.73571   7
  -7   1   7 23.0776 2.61278   7
   7   1  -7 21.3419 2.64593   2
  -6  -1   7 750.400 44.5399   7
   6   1  -7 706.767 46.3424   1
  -6   1   7 708.858 45.1239   3
   6   1  -7 612.234 44.0621   2
  -6   1   7 745.030 44.4668   7
  -5  -1   7 429.394 26.7000   3
  -5  -1   7 444.343 26.1203   7
   5   1  -7 390.946 26.9823   1
  -5   1   7 378.500 25.8484   7
  -5   1   7 423.469 26.2904   1
  -5   1   7 350.170 26.3033   3
  -4  -1   7 21.8080 3.21076   5
  -4  -1   7 20.4274 2.33868   7
  -4  -1   7 19.0785 2.62629   3
   4   1  -7 13.6867 3.19543   1
  -4   1   7 19.2124 2.42891   3
  -4   1   7 17.6186 1.95155   1
  -4   1   7 13.9954 2.04424   7
  -3  -1   7 8.38516 1.64147   3
  -3  -1   7 7.46035 2.08533   5
  -3  -1   7 6.54664 1.68248   7
   3  -1  -7 8.74459 1.33109   4
  -3  -1   7 9.75519 1.84339   1
   3  -1  -7 9.30671 1.03870   8
  -3  -1   7 8.61715 1.68396   1
  -3   1   7 9.26663 1.81258   5
  -3   1   7 6.75393 1.65170   7
  -2  -1   7 172.694 11.6704   1
   2  -1  -7 188.062 10.8909   4
  -2  -1   7 166.060 13.0749   5
  -2   1   7 156.977 12.3680   5
   2   1  -7 176.901 11.4177   8
   1  -1  -7 3730.92 202.518   4
  -1  -1   7 3372.72 203.125   1
  -1   1   7 3075.43 204.125   5
   1   1  -7 3027.73 202.879   8
   0  -1   7 3336.16 185.763   1
   0  -1   7 2964.16 186.217   1
   0  -1  -7 2773.75 185.258   4
   0  -1   7 3090.18 187.744   5
   0   1  -7 3013.77 185.490   8
   0   1  -7 2896.90 185.843   4
   0   1   7 3064.43 186.906   5
   1  -1   7 68.4433 6.68757   5
   1  -1   7 68.7879 6.38954   3
  -1  -1  -7 67.5891 4.74354   4
   1  -1   7 70.1575 5.08132   1
   1   1   7 61.2099 4.65393   1
  -1   1  -7 52.4869 4.97076   4
  -1   1  -7 62.2661 4.77153   8
   1   1   7 53.7013 5.65486   5
   2  -1   7 2966.47 197.075   4
  -2  -1  -7 3382.41 197.202   4
   2  -1   7 3228.61 197.587   3
  -2   1  -7 3063.95 197.196   8
  -2   1  -7 3186.00 197.801   4
   2   1   7 3497.57 197.582   1
  -2   1  -7 3285.06 196.760   2
  -2   1  -7 3007.59 197.174   6
   3  -1   7 88.0859 7.05552   3
   3  -1   7 95.7729 7.34368   1
   3  -1   7 105.845 8.98245   5
  -3  -1  -7 88.7443 6.33357   2
  -3  -1  -7 82.9394 6.95916   6
  -3  -1  -7 101.065 7.07208   4
  -3   1  -7 87.2421 7.61420   4
  -3   1  -7 89.4295 6.43685   2
  -3   1  -7 84.0987 6.98398   8
   3   1   7 91.4404 7.60781   1
  -3   1  -7 87.5186 6.94019   6
   3   1   7 90.7611 8.44532   5
   4  -1   7 318.614 21.0454   1
  -4  -1  -7 300.058 19.6288   2
  -4  -1  -7 343.697 20.6359   6
  -4  -1  -7 312.063 20.5458   4
   4  -1   7 323.133 24.0231   5
   4   1   7 304.492 22.7469   5
   4   1   7 259.262 21.1562   1
  -4   1  -7 328.595 20.7724   8
  -4   1  -7 275.236 19.6809   2
  -5  -1  -7 1.97477 1.09481   2
   5  -1   7 -0.4654 1.94961   5
   5  -1   7 1.73849 1.42737   1
  -5  -1  -7 0.50556 1.07028   4
  -5  -1  -7 -0.0667 1.15011   6
  -5   1  -7 1.95078 1.65479   6
  -5   1  -7 1.64931 1.28753   2
  -5   1  -7 1.14238 1.73060   4
   5   1   7 0.09427 2.70026   5
  -5   1  -7 -0.8429 1.34230   8
   5   1   7 -0.7454 1.54971   1
  -6  -1  -7 2.05975 1.29615   2
   6  -1   7 -1.2429 1.59601   1
  -6  -1  -7 0.66108 1.23237   6
   6  -1   7 2.28225 2.95891   5
  -6  -1  -7 -0.5044 1.55098   4
  -6   1  -7 0.83343 1.97213   4
   6   1   7 -3.8671 2.25284   1
   6   1   7 -2.0986 3.01839   5
  -6   1  -7 3.36694 1.86522   8
  -6   1  -7 2.06766 1.33944   2
  -6   1  -7 1.23840 1.51859   6
  -7  -1  -7 16.1937 2.84250   6
  -7  -1  -7 13.2087 2.81136   8
   7  -1   7 9.04751 4.16712   5
  -7  -1  -7 17.8271 3.32454   4
   7  -1   7 10.1981 3.84947   1
  -7  -1  -7 13.4132 2.31068   2
   7   1   7 19.7526 5.55333   1
  -7   1  -7 16.0713 2.40475   2
  -7   1  -7 10.8531 3.23728   8
  -7   1  -7 23.8683 4.20577   4
   7   1   7 14.8265 4.56986   5
  -7   1  -7 12.8082 2.63398   6
  -8  -1  -7 381.978 28.1134   4
  -8  -1  -7 404.844 26.4400   2
   8  -1   7 454.529 31.3151   5
  -8  -1  -7 387.537 27.1822   6
  -8  -1  -7 416.065 27.7311   8
   8   1   7 411.776 30.8318   5
  -8   1  -7 427.849 26.4401   2
  -8   1  -7 418.065 28.9576   4
  -8   1  -7 386.600 27.0005   6
  -8   1  -7 393.936 28.6659   8
  -9  -1  -7 15.3071 2.56020   6
  -9  -1  -7 14.5254 2.44094   2
  -9   1  -7 11.6787 2.19953   6
 -10  -1  -7 152.755 9.67021   6
 -10   1  -7 116.108 9.11687   6
  13  -2  -7 67.5148 5.62489   6
  13  -2  -7 88.7638 5.93777   2
  12  -2  -7 0.27301 1.11370   2
  12  -2  -7 0.65855 1.02930   6
  12   2  -7 0.21939 1.20857   2
 -12   2   7 -0.1461 1.32766   3
  12   2  -7 0.01145 1.12007   6
  11   2  -7 21.1172 2.88788   2
 -11   2   7 24.0336 3.17152   3
  11   2  -7 19.2441 2.93573   6
 -10  -2   7 742.150 47.5004   7
 -10   2   7 683.061 47.7873   3
  10   2  -7 796.226 47.5875   2
 -10   2   7 780.294 47.2386   7
  10   2  -7 720.471 47.8626   6
  -9  -2   7 31.8718 3.76795   7
   9   2  -7 37.4811 5.03887   6
   9   2  -7 32.2226 4.04054   2
  -9   2   7 34.1195 4.48172   3
  -9   2   7 36.3911 3.66063   7
  -8  -2   7 426.354 29.6493   7
  -8  -2   7 481.571 30.2378   3
   8   2  -7 428.543 29.6526   2
   8   2  -7 463.463 30.1639   6
  -8   2   7 477.861 29.6456   7
  -7  -2   7 1083.99 70.5692   7
  -7  -2   7 1192.02 71.2542   3
   7   2  -7 1183.95 71.0219   6
  -7   2   7 1039.60 70.3632   7
  -6  -2   7 887.977 52.1401   7
   6   2  -7 791.050 54.1337   1
   6   2  -7 719.002 51.9228   6
   6   2  -7 888.737 51.7466   2
  -5  -2   7 188.743 12.6629   3
  -5  -2   7 167.770 11.6777   4
  -5  -2   7 181.982 12.1419   7
   5  -2  -7 151.949 11.5882   6
   5   2  -7 158.876 13.1600   1
   5   2  -7 187.643 12.1237   6
  -5   2   7 163.347 12.5293   1
  -5   2   7 151.888 11.5925   7
   5   2  -7 173.418 11.5127   2
  -4  -2   7 10.6090 2.17742   7
  -4  -2   7 16.0129 2.60776   3
  -4  -2   7 13.8780 2.54219   5
  -4  -2   7 14.5775 2.62999   1
   4   2  -7 12.8460 1.85228   2
  -4   2   7 18.0920 2.17494   7
  -3  -2   7 17.4435 2.40314   7
  -3  -2   7 14.3544 3.74556   1
  -3  -2   7 15.6553 2.52456   3
  -3  -2   7 14.5551 2.04897   4
  -3  -2   7 15.3659 2.65033   5
  -3  -2   7 14.7437 2.79975   1
   3  -2  -7 13.9756 2.13059   8
  -3   2   7 17.8788 2.13732   7
  -3   2   7 20.5693 2.49173   5
   2  -2  -7 1737.53 108.992   4
  -2  -2   7 1657.32 110.191   1
  -2  -2   7 1708.60 109.484   7
  -2  -2   7 1885.72 111.292   3
  -2  -2   7 1727.98 110.492   5
  -2  -2   7 1651.11 109.895   1
  -2  -2   7 1750.30 108.996   4
  -2   2   7 1779.56 109.850   5
  -2   2   7 1947.51 109.539   7
  -2   2   7 1838.22 110.412   3
  -1  -2   7 773.741 48.2137   7
  -1  -2   7 761.155 48.6420   1
  -1  -2   7 723.663 49.2482   1
  -1  -2   7 780.648 49.5170   5
  -1  -2   7 755.314 48.7936   3
  -1  -2   7 784.636 47.9302   4
   1  -2  -7 803.784 47.7747   4
   1   2  -7 695.712 48.0505   8
  -1   2   7 807.452 48.2809   7
  -1   2   7 786.058 48.8087   5
   0  -2   7 811.468 49.9601   1
   0  -2   7 808.251 51.0297   5
   0  -2  -7 844.961 49.1226   4
   0  -2   7 779.031 49.4457   4
   0  -2   7 760.534 50.9954   1
   0  -2   7 734.621 50.0147   3
   0   2  -7 837.580 49.7261   6
   0   2   7 754.403 50.1478   5
   0   2  -7 761.400 49.4611   8
   1  -2   7 456.568 30.4549   5
   1  -2   7 427.384 29.1336   4
   1  -2   7 483.970 29.6820   3
   1  -2   7 465.161 29.4367   1
  -1  -2  -7 502.503 28.7440   4
  -1   2  -7 450.673 28.5646   2
  -1   2  -7 392.587 29.4067   4
   1   2   7 461.546 29.9423   5
  -1   2  -7 457.969 29.0958   8
  -1   2  -7 424.500 29.2354   6
   2  -2   7 260.558 16.9616   1
   2  -2   7 253.716 16.8826   3
   2  -2   7 238.219 16.9092   4
  -2  -2  -7 234.022 15.9448   2
   2  -2   7 248.175 18.0282   5
  -2  -2  -7 227.965 16.0704   4
  -2  -2  -7 262.849 16.3439   6
  -2   2  -7 260.345 16.5271   6
   2   2   7 249.742 17.5654   5
   2   2   7 224.442 16.5168   1
  -2   2  -7 245.500 15.8680   2
  -2   2  -7 243.213 16.6133   8
  -2   2  -7 221.787 16.9906   4
   3  -2   7 925.955 68.1710   5
   3  -2   7 1106.56 67.4938   4
   3  -2   7 1015.18 67.0976   1
  -3   2  -7 1113.79 66.6458   6
  -3   2  -7 1075.24 65.9010   2
  -3   2  -7 1039.68 67.4151   8
  -3   2  -7 1095.54 67.8905   4
   3   2   7 1072.76 68.1801   5
   3   2   7 1081.16 67.3633   1
   4  -2   7 10.5880 3.44694   5
  -4  -2  -7 12.7808 2.12957   6
  -4  -2  -7 11.6087 1.96255   2
  -4  -2  -7 14.6885 2.23950   4
   4  -2   7 11.5628 2.82628   1
   4  -2   7 7.77114 6.29412   4
  -4   2  -7 17.6755 3.35491   4
  -4   2  -7 11.9115 1.96299   2
   4   2   7 6.42891 2.58077   1
  -4   2  -7 12.5101 2.36790   6
   4   2   7 7.61102 3.21869   5
  -4   2  -7 6.45347 2.49453   8
   5  -2   7 2.59023 3.28609   5
  -5  -2  -7 3.13402 1.49826   2
   5  -2   7 1.73714 2.42059   1
  -5  -2  -7 2.49438 1.42370   6
  -5  -2  -7 2.12412 1.40124   4
  -5   2  -7 0.75392 2.01770   8
   5   2   7 -0.3960 3.24030   5
  -5   2  -7 4.36781 2.58923   4
  -5   2  -7 1.34518 1.37960   2
  -5   2  -7 2.27017 1.75484   6
  -6  -2  -7 539.390 35.5824   4
   6  -2   7 492.617 38.4817   5
  -6  -2  -7 532.018 35.3833   2
   6  -2   7 584.974 36.7890   1
  -6   2  -7 574.514 36.5402   8
  -6   2  -7 502.653 37.1369   4
   6   2   7 530.717 37.6220   1
   6   2   7 531.064 42.6125   5
  -7  -2  -7 340.883 22.6800   2
   7  -2   7 355.639 27.2447   5
   7  -2   7 389.207 25.4613   1
  -7  -2  -7 340.042 23.9498   4
  -7  -2  -7 323.163 23.2927   6
   7   2   7 326.502 25.9332   1
  -7   2  -7 333.472 24.2045   8
  -7   2  -7 331.099 25.3311   4
  -7   2  -7 350.788 22.5043   2
  -7   2  -7 354.508 23.3693   6
   7   2   7 336.942 26.8325   5
  -8  -2  -7 0.26386 1.29952   2
  -8  -2  -7 0.95613 1.41414   6
  -8   2  -7 0.00545 1.13538   6
  -8   2  -7 0.56108 1.09915   2
  -9  -2  -7 457.452 30.5728   6
  -9  -2  -7 464.653 30.0439   2
  -9   2  -7 479.017 29.8813   2
 -10  -2  -7 6.65448 1.59441   6
 -10  -2  -7 7.97145 1.96299   2
 -10   2  -7 7.73521 1.75710   2
  12  -3  -7 117.584 7.82971   2
  12   3  -7 111.960 8.06460   2
 -12   3   7 99.3059 8.20948   3
  11   3  -7 75.7523 6.06186   2
 -11   3   7 70.4981 6.22488   3
  11   3  -7 64.3814 5.87709   6
  10   3  -7 12.3317 2.71468   2
  10   3  -7 7.07572 2.13232   6
 -10   3   7 9.03555 2.36189   3
 -10   3   7 9.67074 1.90619   7
   9   3  -7 59.9403 5.97011   6
  -9   3   7 57.4103 5.23655   7
   9   3  -7 67.9771 6.01586   2
  -8  -3   7 139.943 11.2427   7
   8   3  -7 165.116 12.0742   6
  -8   3   7 151.893 11.1355   7
  -7  -3   7 1.51973 1.95144   3
  -7  -3   7 7.56857 2.11074   7
   7   3  -7 1.10833 1.52181   6
  -7   3   7 0.56205 1.28843   7
   7   3  -7 3.40739 1.90574   2
  -6  -3   7 40.2337 6.24302   3
  -6  -3   7 39.8207 4.29792   7
   6   3  -7 38.9720 3.98640   2
  -6   3   7 39.6210 3.91083   7
   6   3  -7 35.8573 4.38683   6
  -5  -3   7 145.585 11.7923   7
  -5  -3   7 166.376 13.1448   1
  -5  -3   7 159.132 12.0932   3
   5  -3  -7 150.871 11.1045   6
  -5  -3   7 171.720 11.7028   4
  -5   3   7 166.514 11.4109   7
   5   3  -7 160.320 11.8595   2
  -4  -3   7 394.485 23.1189   4
  -4  -3   7 305.064 24.0780   1
   4  -3  -7 302.751 22.5394   6
  -4  -3   7 368.239 23.7412   3
   4  -3  -7 358.073 23.2858   2
  -4  -3   7 320.477 23.7980   7
  -4   3   7 388.342 23.0594   7
   4   3  -7 381.108 23.3204   6
   4   3  -7 323.409 22.5257   2
  -3  -3   7 677.362 43.5818   7
  -3  -3   7 638.373 44.4156   1
  -3  -3   7 671.882 43.8439   3
  -3  -3   7 750.762 44.2697   5
  -3  -3   7 752.566 43.3660   4
   3   3  -7 663.223 43.2906   6
   3   3  -7 621.563 42.7644   2
  -2  -3   7 588.616 36.4741   7
  -2  -3   7 612.019 36.4257   4
  -2  -3   7 574.816 36.8390   3
  -2  -3   7 559.966 37.3806   1
   2  -3  -7 510.536 36.0711   4
  -2  -3   7 583.516 37.2091   5
   2   3  -7 554.574 36.3098   6
   2   3  -7 558.186 35.8754   2
  -1  -3   7 33.7495 3.89068   4
  -1  -3   7 29.1441 3.28984   7
   1  -3  -7 30.7861 3.24271   4
  -1  -3   7 36.5333 4.12021   5
  -1  -3   7 31.5964 4.03777   1
  -1  -3   7 29.5680 3.66496   3
  -1   3   7 35.2752 3.19878   5
   1   3  -7 28.4249 3.32851   6
   1   3  -7 30.2848 3.08344   2
  -1   3   7 29.4349 3.13075   3
   0  -3  -7 91.8839 7.03502   2
   0  -3  -7 90.2719 6.72563   6
   0  -3   7 83.2991 7.08515   4
   0  -3  -7 87.6961 6.60540   4
   0  -3   7 85.3985 7.78400   5
   0  -3   7 89.8743 7.32089   3
   0  -3   7 86.1111 7.47275   1
   0   3  -7 89.7823 6.98656   6
   0   3   7 79.5072 6.71338   5
   0   3  -7 81.4223 6.98874   8
   0   3  -7 85.2365 6.41230   2
  -1  -3  -7 409.298 25.3832   6
   1  -3   7 394.759 26.6420   4
  -1  -3  -7 375.102 24.7488   2
   1  -3   7 411.542 26.0302   3
   1  -3   7 353.709 26.3820   5
  -1  -3  -7 407.935 25.1405   4
   1  -3   7 393.746 26.1051   1
  -1   3  -7 390.163 25.5838   8
  -1   3  -7 388.393 24.7539   2
  -1   3  -7 349.716 25.2579   6
   1   3   7 374.343 25.4854   5
   2  -3   7 16.4917 3.08781   5
  -2  -3  -7 10.3728 2.18424   2
   2  -3   7 18.0273 3.07537   1
   2  -3   7 13.9088 3.54644   4
   2  -3   7 14.8725 2.66960   3
  -2  -3  -7 14.6543 2.35320   4
  -2  -3  -7 11.3590 2.27968   6
  -2   3  -7 14.4537 2.46554   6
  -2   3  -7 13.9398 2.00439   2
   2   3   7 12.9835 2.95392   5
  -2   3  -7 7.79217 2.50050   4
  -2   3  -7 15.6413 2.62622   8
  -3  -3  -7 7.77357 2.09056   6
   3  -3   7 5.54176 2.09236   1
   3  -3   7 6.36279 4.38865   4
  -3  -3  -7 9.31149 2.17951   2
  -3  -3  -7 5.64132 1.75661   4
   3  -3   7 10.7796 2.88225   5
  -3   3  -7 9.08003 2.09850   6
  -3   3  -7 8.60248 2.29064   8
   3   3   7 8.41665 3.03391   5
  -3   3  -7 7.52423 1.70734   2
  -3   3  -7 4.67227 2.40710   4
   3   3   7 3.51352 2.08037   1
   4  -3   7 5.60784 3.24694   5
  -4  -3  -7 2.92008 1.84771   2
  -4  -3  -7 6.23372 2.02599   6
   4  -3   7 4.40097 2.61366   1
  -4  -3  -7 4.74245 1.77916   4
  -4   3  -7 5.31351 1.58981   2
  -4   3  -7 4.70359 1.93154   6
  -4   3  -7 5.26135 2.58780   4
  -4   3  -7 5.87197 2.84482   8
   4   3   7 4.14755 3.17212   1
   4   3   7 8.68542 3.70434   5
  -5  -3  -7 1026.91 62.8079   6
   5  -3   7 1001.67 66.0017   5
  -5  -3  -7 956.968 62.1233   2
   5  -3   7 966.330 63.9941   1
  -5  -3  -7 1074.17 66.2579   4
  -5   3  -7 889.359 62.7345   6
   5   3   7 979.966 65.0553   5
   5   3   7 1012.73 65.0760   1
  -5   3  -7 992.821 61.7873   2
  -5   3  -7 989.029 63.9876   8
   6  -3   7 146.598 11.8285   1
  -6  -3  -7 124.470 9.29819   2
  -6  -3  -7 117.141 9.58165   6
  -6  -3  -7 127.422 10.1974   4
   6  -3   7 110.575 12.7212   5
  -6   3  -7 121.082 12.0821   4
  -6   3  -7 126.421 11.7064   8
   6   3   7 117.472 12.6131   5
   6   3   7 103.853 12.1773   1
  -6   3  -7 115.404 8.83416   2
  -7  -3  -7 17.6241 2.84773   2
  -7  -3  -7 18.8223 3.00579   6
  -7  -3  -7 20.1185 3.64656   4
  -7   3  -7 22.5078 3.08258   6
  -7   3  -7 15.8063 5.23317   4
  -7   3  -7 17.2616 2.53083   2
  -8  -3  -7 36.5105 3.74096   2
  -8  -3  -7 34.9219 3.97318   6
  -8   3  -7 29.8767 3.47134   6
  -8   3  -7 42.5913 3.57321   2
  -9  -3  -7 5.52755 1.66407   6
  -9  -3  -7 4.96484 1.58786   2
  -9   3  -7 4.51008 1.35045   2
  12  -4  -7 0.39344 0.81564   2
  12  -4  -7 0.07527 0.80461   6
  12   4  -7 2.39716 1.13684   2
 -12   4   7 1.02263 1.06316   3
  11   4  -7 1.06316 1.31081   2
 -11   4   7 0.15654 1.15367   3
 -10   4   7 1.22956 1.37111   3
  10   4  -7 1.85952 1.93233   2
 -10   4   7 -0.0185 1.20485   7
  10   4  -7 1.55745 1.31032   6
   9   4  -7 19.5350 3.21544   2
  -9   4   7 22.5692 2.74266   7
   9   4  -7 20.6393 3.17840   6
  -8  -4   7 4.74527 5.18163   1
  -8   4   7 0.16722 1.27030   7
   8   4  -7 -0.3022 1.77549   2
   8   4  -7 -0.5158 1.53226   6
  -7  -4   7 256.805 20.1523   1
  -7   4   7 212.939 15.9563   7
   7   4  -7 256.523 16.5088   2
   7   4  -7 209.494 16.7186   6
  -6  -4   7 145.494 10.9483   3
  -6  -4   7 145.794 13.7324   1
  -6  -4   7 127.452 10.1321   2
   6  -4  -7 131.675 11.6412   4
  -6   4   7 146.924 10.6331   7
   6   4  -7 162.772 10.8724   2
   6   4  -7 135.779 11.3186   6
   5  -4  -7 440.095 26.9352   6
   5  -4  -7 411.558 26.0393   2
  -5  -4   7 368.934 27.1720   3
  -5  -4   7 388.827 26.2082   2
  -5  -4   7 398.527 29.9600   1
   5  -4  -7 371.356 27.4871   4
   5   4  -7 423.092 26.7711   2
  -5   4   7 456.512 27.0030   7
   5   4  -7 403.211 27.5844   6
   4  -4  -7 293.212 20.7835   6
  -4  -4   7 306.863 20.2203   2
  -4  -4   7 318.119 21.6329   3
   4  -4  -7 315.427 20.1083   2
  -4  -4   7 298.722 22.8631   1
   4  -4  -7 298.281 21.4363   4
   4   4  -7 339.039 21.5546   6
   4   4  -7 317.761 20.6491   2
  -3  -4   7 107.913 8.43499   3
  -3  -4   7 104.026 8.20780   4
   3  -4  -7 78.7468 7.65947   4
  -3  -4   7 94.3622 6.92516   2
  -3  -4   7 88.5047 8.95949   1
   3  -4  -7 92.3655 6.91572   2
   3  -4  -7 98.4586 8.17421   6
   3   4  -7 96.3185 7.28263   2
   3   4  -7 89.0060 7.70993   6
   2  -4  -7 173.450 13.0204   4
  -2  -4   7 187.531 13.4297   3
   2  -4  -7 181.274 12.7124   6
   2  -4  -7 173.129 12.1050   2
  -2  -4   7 176.166 14.2957   1
  -2  -4   7 194.355 13.2991   5
  -2  -4   7 172.907 11.9027   2
  -2  -4   7 194.080 13.4377   4
   2   4  -7 172.593 12.3261   2
   2   4  -7 163.722 12.8019   6
  -1  -4   7 635.079 41.9056   4
   1  -4  -7 627.701 41.1953   6
  -1  -4   7 687.519 40.4368   2
  -1  -4   7 681.621 42.0228   5
   1  -4  -7 618.959 41.4550   4
   1  -4  -7 626.559 40.6720   2
  -1  -4   7 677.704 42.0500   3
  -1  -4   7 655.354 42.9561   1
   1   4  -7 655.777 40.9050   2
   1   4  -7 578.319 41.2753   6
  -1   4   7 646.221 40.9577   3
   0  -4  -7 348.109 23.5672   6
   0  -4  -7 349.118 23.6888   4
   0  -4   7 368.382 24.3418   3
   0  -4   7 356.042 24.5259   4
   0  -4   7 377.007 24.5212   5
   0  -4   7 376.406 25.1702   1
   0  -4  -7 324.954 22.9784   2
   0   4  -7 337.266 23.6670   6
   0   4  -7 367.786 23.1952   2
  -1  -4  -7 70.6135 6.04329   2
  -1  -4  -7 81.3153 6.62464   4
   1  -4   7 58.9927 8.59539   5
   1  -4   7 74.2182 7.75568   4
  -1  -4  -7 78.3844 6.68974   6
   1  -4   7 80.5699 7.64147   1
  -1   4  -7 85.1220 6.18241   2
  -1   4  -7 76.0247 6.70593   6
   2  -4   7 219.521 18.2691   4
  -2  -4  -7 228.669 16.1997   2
   2  -4   7 247.951 18.1081   5
  -2  -4  -7 249.802 16.8652   4
  -2  -4  -7 245.025 17.1060   6
   2  -4   7 264.667 19.8369   1
  -2   4  -7 222.943 16.7672   6
  -2   4  -7 249.740 16.1257   2
   3  -4   7 721.469 50.2313   5
  -3  -4  -7 739.570 48.1687   2
   3  -4   7 820.061 50.2644   1
  -3  -4  -7 711.952 48.6577   4
  -3   4  -7 760.707 47.8108   2
  -3   4  -7 777.060 48.8437   6
  -3   4  -7 778.018 49.8624   8
  -4  -4  -7 65.1904 6.14330   6
  -4  -4  -7 47.7403 5.45931   4
  -4  -4  -7 53.5645 5.58545   2
   4  -4   7 57.3822 6.74712   1
  -4   4  -7 58.9287 4.93808   2
  -4   4  -7 54.0433 7.84364   8
  -4   4  -7 61.9184 5.83291   6
  -5  -4  -7 3.55370 1.85096   2
  -5  -4  -7 3.30880 1.99745   6
  -5  -4  -7 5.90109 2.41416   4
   5  -4   7 3.57489 6.08738   5
   5  -4   7 2.09008 3.05199   1
  -5   4  -7 5.73584 5.02698   8
  -5   4  -7 4.50236 1.70613   2
  -5   4  -7 5.41527 2.10755   6
  -6  -4  -7 0.31792 1.38185   6
  -6  -4  -7 -1.1603 1.30366   2
  -6  -4  -7 3.64417 2.44109   4
  -6   4  -7 0.39146 1.32836   2
  -6   4  -7 0.14820 1.36755   6
  -7  -4  -7 7.93985 1.94886   6
  -7  -4  -7 7.27000 2.05023   2
  -7   4  -7 5.69856 1.63139   2
  -7   4  -7 7.07079 1.70624   6
  -8  -4  -7 8.43199 1.88642   2
  -8  -4  -7 5.58741 1.69795   6
  -8   4  -7 7.60321 1.50527   2
  -9  -4  -7 34.9404 3.73239   6
  -9  -4  -7 43.6853 3.48142   2
 -10   5   7 1.40226 1.15659   3
  10   5  -7 1.43078 1.26901   2
  -9   5   7 1.41600 1.15591   7
   9   5  -7 0.99115 1.35048   6
  -9   5   7 0.74182 1.21156   3
   9   5  -7 -0.4755 1.42720   2
   8   5  -7 68.0930 6.22844   2
   7  -5  -7 208.197 15.9990   4
  -7   5   7 175.043 13.4171   7
   7   5  -7 190.552 14.0660   6
  -6  -5   7 432.569 32.8120   1
   6  -5  -7 404.187 30.0996   4
   6   5  -7 419.111 29.2575   6
  -6   5   7 433.196 28.6048   7
   6   5  -7 475.743 28.8865   2
   5  -5  -7 24.7450 3.28644   6
   5  -5  -7 15.3156 4.05053   4
  -5  -5   7 27.5223 6.51136   1
  -5   5   7 21.5996 3.01343   7
   5   5  -7 21.7990 3.59479   6
   5   5  -7 25.7943 3.29088   2
   4  -5  -7 385.345 25.2157   6
  -4  -5   7 309.256 22.7766   2
  -4  -5   7 350.511 26.4499   1
   4  -5  -7 322.072 24.4690   4
   4  -5  -7 370.719 22.9360   2
   4   5  -7 393.269 24.7467   2
   3  -5  -7 166.064 12.3391   6
   3  -5  -7 159.743 12.8904   4
   3  -5  -7 168.353 11.4984   2
  -3  -5   7 168.388 11.4333   2
  -3  -5   7 160.930 14.2767   1
   3   5  -7 168.872 12.5047   6
   3   5  -7 163.567 11.8252   2
   2  -5  -7 20.1725 3.03763   6
   2  -5  -7 17.7313 2.54471   2
  -2  -5   7 15.8652 2.45429   2
   2  -5  -7 21.9957 3.51617   4
  -2  -5   7 19.7641 4.78069   1
  -2  -5   7 15.7160 4.48707   4
   2   5  -7 16.8164 2.72163   2
   2   5  -7 17.7163 2.92440   6
   1  -5  -7 -0.2328 2.05080   4
   1  -5  -7 2.12563 1.65021   6
   1  -5  -7 0.92742 1.57268   2
  -1  -5   7 3.62637 3.92872   4
  -1  -5   7 0.82741 2.67086   1
   1   5  -7 0.41560 1.28456   2
   1   5  -7 0.12706 1.33952   6
   0  -5   7 -3.3955 4.61279   4
   0  -5   7 2.61649 2.73930   1
   0  -5  -7 1.26920 1.48471   6
   0  -5  -7 -0.4772 1.40707   2
   0  -5  -7 1.24751 1.85521   4
   0   5  -7 0.13402 1.31094   6
   0   5  -7 0.25259 1.53347   2
  -1  -5  -7 440.077 29.2897   2
   1  -5   7 459.816 31.8514   1
  -1  -5  -7 483.296 30.3868   4
  -1   5  -7 430.172 29.8617   2
   2  -5   7 160.184 13.3207   1
  -2  -5  -7 147.914 12.0800   6
  -2  -5  -7 170.148 12.0574   4
  -2  -5  -7 149.279 11.0878   2
  -2   5  -7 157.548 10.9559   2
  -2   5  -7 137.782 11.3640   6
  -3  -5  -7 26.9312 4.03996   6
   3  -5   7 32.9842 5.91458   1
  -3  -5  -7 30.8285 4.46823   4
  -3  -5  -7 29.8885 3.75589   2
  -3   5  -7 35.1924 3.51178   2
  -3   5  -7 25.7116 3.62479   6
  -4  -5  -7 56.9755 5.43786   2
  -4  -5  -7 53.1581 5.90932   6
  -4  -5  -7 47.2813 5.71411   4
  -4   5  -7 62.8932 5.03290   2
  -4   5  -7 56.8449 5.61185   6
  -5  -5  -7 32.3621 4.26127   2
  -5  -5  -7 49.0185 5.07109   6
  -5   5  -7 44.0834 4.42084   6
  -5   5  -7 47.0281 4.16001   2
  -6  -5  -7 38.2294 4.14137   6
  -6  -5  -7 34.4665 3.81118   2
  -6   5  -7 35.0228 3.44771   2
  -7  -5  -7 83.7259 7.12119   6
  -7  -5  -7 90.4052 6.97837   2
  -7   5  -7 103.583 6.74489   2
   9   6  -7 3.35585 1.29941   2
  -9   6   7 3.99009 1.40550   3
   8   6  -7 54.9109 4.92849   2
  -8   6   7 57.5695 5.25399   3
  -7   6   7 2.53846 1.31528   7
   7   6  -7 2.76495 1.63753   2
   6   6  -7 2.36254 2.24802   2
   6   6  -7 3.75897 1.83857   6
  -6   6   7 4.51231 2.42508   7
  -5   6   7 147.662 10.9742   7
   5   6  -7 148.225 10.9037   2
   4  -6  -7 131.830 12.0846   4
   4  -6  -7 150.421 11.2766   6
   4  -6  -7 166.551 10.4837   2
   4   6  -7 149.508 10.8090   2
  -4   6   7 154.910 11.3086   7
   4   6  -7 127.856 11.0043   6
   3  -6  -7 -0.1254 1.31376   2
   3  -6  -7 -0.3539 2.67121   4
   3  -6  -7 -0.3730 1.21446   6
  -3  -6   7 -0.1381 1.79837   2
   3   6  -7 -1.1165 1.12403   2
  -3   6   7 -0.1633 1.44513   3
   3   6  -7 0.26760 1.39895   6
   2  -6  -7 59.7530 7.67408   4
   2  -6  -7 68.5308 6.24840   6
   2  -6  -7 69.7598 5.49029   2
   2   6  -7 67.2872 5.60144   2
   2   6  -7 57.2938 5.81441   6
   1  -6  -7 107.644 8.43482   6
   1  -6  -7 92.8187 7.44733   2
   1  -6  -7 88.4401 9.85553   4
   1   6  -7 100.239 7.64347   2
   0  -6  -7 38.1244 5.22228   4
   0  -6  -7 39.4736 3.94946   2
   0  -6  -7 38.2467 4.46438   6
   0   6  -7 33.0109 3.95532   6
   0   6  -7 46.8528 4.03976   2
  -1  -6  -7 117.777 9.41832   2
  -1  -6  -7 134.028 10.6649   4
  -1  -6  -7 140.297 10.5854   6
  -1   6  -7 128.616 9.39722   2
  -2  -6  -7 70.7170 6.88545   6
  -2  -6  -7 72.1711 6.15277   2
  -2   6  -7 76.1863 5.92778   2
  -3  -6  -7 22.8744 3.67376   6
  -3   6  -7 20.1050 2.93154   6
   3   6   7 28.6892 2.83960   7
  -4  -6  -7 67.5620 5.97621   2
  -4  -6  -7 71.5954 6.53831   6
  -4   6  -7 75.0192 5.68246   2
  -5  -6  -7 0.83910 1.39147   2
  -5  -6  -7 0.38856 1.23351   6
  -5   6  -7 0.44728 1.10635   2
  -6  -6  -7 4.52246 1.36628   6
  -6  -6  -7 6.38618 1.59162   2
  -6   6  -7 5.01356 1.20622   2
  -7   7   7 6.12644 1.63718   3
   7   7  -7 5.88992 1.40538   2
  -7   7   7 2.95088 1.19146   7
   6   7  -7 7.88184 1.87480   2
  -6   7   7 10.6853 1.75321   7
  -6   7   7 16.4116 2.32383   3
  -5   7   7 17.6981 2.54554   3
  -5   7   7 15.7636 2.29531   7
  -4   7   7 0.37293 1.62035   3
  -4   7   7 0.11118 1.00576   7
   4   7  -7 1.79754 1.42478   2
   3  -7  -7 42.8782 3.73981   2
   3   7  -7 43.1339 3.92563   2
  -3   7   7 42.5984 4.35043   7
   2  -7  -7 9.73860 1.84850   2
   2  -7  -7 11.2571 2.13726   6
   2   7  -7 11.8522 1.96222   2
  -2   7   7 8.37260 2.04303   7
   1  -7  -7 27.0877 2.79148   2
   1  -7  -7 24.3979 3.14309   6
  -1   7   7 24.2557 3.18222   7
   1   7  -7 23.4310 2.69928   2
   0  -7  -7 23.8413 3.10540   6
   0  -7  -7 24.8376 2.64255   2
   0   7   7 19.2640 2.76477   7
   0   7  -7 17.6356 2.34628   2
  -1  -7  -7 27.5606 3.47230   6
  -1  -7  -7 28.3009 3.00934   2
  -1   7  -7 27.0926 2.78391   2
   1   7   7 28.0964 3.12320   7
  -2  -7  -7 4.05055 1.73655   6
  -2  -7  -7 5.23033 1.60369   2
   2   7   7 5.59794 1.50237   7
  -2   7  -7 4.02493 1.23294   2
  -3  -7  -7 37.0914 3.49764   2
  -3  -7  -7 37.2762 4.34906   6
  -4  -7  -7 6.32666 1.57638   2
  -4  -7  -7 11.8289 1.79329   6
  -4   7  -7 6.63088 1.27641   2
  13   0  -8 56.6591 4.72344   6
  13   0  -8 49.0935 4.42944   2
  12   0  -8 42.0377 4.08698   2
  12   0  -8 44.5775 4.47966   6
 -11   0   8 737.895 52.3234   3
  11   0  -8 891.717 52.0344   2
  11   0  -8 855.787 52.6472   6
 -11   0   8 809.141 52.0249   7
  10   0  -8 1549.37 92.9855   2
 -10   0   8 1497.24 93.3181   7
 -10   0   8 1434.73 93.7484   3
   9   0  -8 272.542 17.6685   2
  -9   0   8 265.122 18.0195   7
  -9   0   8 258.390 18.6100   3
  -8   0   8 205.432 14.7911   3
  -8   0   8 192.709 13.8746   7
   8   0  -8 206.617 13.6102   2
  -7   0   8 426.563 29.3785   3
  -7   0   8 455.786 28.5569   7
  -6   0   8 1462.69 84.2224   7
  -6   0   8 1238.21 84.8444   3
  -5   0   8 94.9596 7.80983   1
  -5   0   8 111.539 7.87703   7
  -5   0   8 116.153 8.60568   3
  -4   0   8 930.442 60.0482   7
  -4   0   8 859.306 59.2654   1
  -4   0   8 954.133 61.1524   5
  -4   0   8 1050.09 60.7369   3
  -4   0   8 1014.19 59.2951   1
  -3   0   8 4.66071 1.54467   3
  -3   0   8 6.66127 2.18923   5
  -3   0   8 4.49975 1.26710   7
   3   0  -8 3.95460 1.40808   4
   2   0  -8 539.234 33.6716   8
  -2   0   8 524.020 34.7394   3
  -2   0   8 572.710 35.7337   5
  -1   0   8 34.6749 4.12115   5
   1   0  -8 27.7545 2.35941   4
   0   0  -8 1591.86 94.7537   4
   0   0   8 1469.76 96.9444   5
   1   0   8 2280.58 136.118   1
  -1   0  -8 2133.54 136.251   4
  -2   0  -8 1679.49 103.692   4
  -2   0  -8 1735.40 103.389   6
   2   0   8 1567.98 103.484   1
   2   0   8 1855.85 105.833   5
  -2   0  -8 1526.98 102.689   2
  -3   0  -8 653.873 42.4273   6
   3   0   8 680.783 42.9474   1
   3   0   8 667.548 49.0613   5
   4   0   8 5159.64 305.091   1
  -4   0  -8 4716.53 304.785   4
  -5   0  -8 79.1588 6.11716   2
   5   0   8 63.2089 8.74932   5
  -5   0  -8 88.4079 6.96889   8
  -5   0  -8 90.3103 7.82289   4
  -5   0  -8 84.1681 7.38629   6
  -6   0  -8 213.761 14.0696   2
   6   0   8 190.512 17.7322   5
  -6   0  -8 193.169 14.1958   8
   6   0   8 198.205 15.7112   1
  -6   0  -8 181.536 14.9735   4
  -7   0  -8 87.2599 8.57001   4
  -7   0  -8 84.1412 8.34060   8
   7   0   8 106.391 11.5856   5
   7   0   8 98.8582 10.3152   1
  -7   0  -8 100.823 7.32220   2
  -7   0  -8 97.2830 8.12463   6
  -8   0  -8 115.501 9.42199   6
  -8   0  -8 123.106 8.84699   2
  -9   0  -8 55.9344 5.40684   6
  -9   0  -8 74.7376 5.49634   2
 -10   0  -8 0.33506 1.69878   6
 -10   0  -8 1.15548 1.07845   2
  13  -1  -8 124.260 9.05025   6
  13  -1  -8 114.475 8.65439   2
  13   1  -8 121.280 8.92925   6
  13   1  -8 138.754 8.95383   2
  12  -1  -8 562.838 37.9613   6
  12  -1  -8 593.264 37.4845   2
  12   1  -8 597.157 38.1453   6
  12   1  -8 610.617 37.7005   2
  11  -1  -8 286.213 17.3475   2
 -11  -1   8 242.188 17.3971   7
  11   1  -8 270.842 18.0257   6
 -11   1   8 245.519 17.9807   3
  11   1  -8 274.069 17.5605   2
 -11   1   8 232.317 17.2040   7
 -10  -1   8 2.40742 1.92526   3
  10  -1  -8 3.73766 1.63708   2
 -10  -1   8 3.35693 1.64367   7
  10   1  -8 1.89101 1.47210   6
 -10   1   8 2.23474 1.49928   7
  10   1  -8 2.84669 1.73129   2
 -10   1   8 2.07618 1.69144   3
  -9  -1   8 8.51368 2.57436   3
  -9  -1   8 7.87452 2.10514   7
  -9   1   8 6.74258 2.27801   3
   9   1  -8 10.1576 2.35870   2
  -9   1   8 9.12206 1.95232   7
   9   1  -8 8.47508 2.08181   6
  -8  -1   8 -1.2244 1.38037   3
  -8  -1   8 0.75137 1.24788   7
  -8   1   8 0.46968 1.34985   3
  -8   1   8 0.16852 1.03440   7
   8   1  -8 5.39657 1.84266   2
  -7  -1   8 3.20049 1.94612   3
  -7  -1   8 3.74129 1.43458   7
   7   1  -8 5.17865 1.64290   2
  -7   1   8 3.78673 1.32553   7
  -7   1   8 3.58915 1.82720   3
  -6  -1   8 23.0451 3.48683   3
  -6  -1   8 34.9069 3.26999   7
   6   1  -8 29.7750 2.96371   2
  -6   1   8 28.1412 3.65047   3
  -6   1   8 33.6343 3.22797   7
  -6   1   8 28.7442 5.05324   1
  -5  -1   8 4.47069 1.94878   3
  -5  -1   8 4.62985 1.60441   7
  -5  -1   8 1.36202 2.29637   1
   5   1  -8 4.19592 1.57364   2
  -5   1   8 4.71901 1.36428   1
  -5   1   8 4.53149 1.78008   3
  -5   1   8 5.27610 1.49717   7
  -4  -1   8 1392.45 94.3288   5
  -4  -1   8 1544.55 92.8437   1
  -4  -1   8 1454.05 93.0041   1
  -4  -1   8 1649.47 93.7595   3
  -4  -1   8 1386.37 92.8906   7
  -4   1   8 1471.29 92.9646   7
  -4   1   8 1537.16 93.8880   5
  -4   1   8 1532.36 93.5009   3
  -3  -1   8 1051.11 58.7563   1
   3  -1  -8 983.720 58.0434   8
  -3  -1   8 961.586 59.6552   3
  -3  -1   8 980.805 58.9019   1
  -3  -1   8 838.913 60.2318   7
  -3  -1   8 923.051 60.6733   5
  -3   1   8 847.357 60.3108   7
  -3   1   8 911.245 59.8666   5
  -3   1   8 956.281 59.3490   3
  -2  -1   8 2543.77 149.968   1
  -2  -1   8 2596.93 151.883   5
  -2  -1   8 2551.04 150.389   7
  -2  -1   8 2241.26 150.779   3
  -2  -1   8 2586.35 149.982   1
  -2   1   8 2293.67 151.264   5
  -2   1   8 2293.99 150.480   3
   2   1  -8 2383.28 149.894   8
  -1  -1   8 1853.90 127.773   5
  -1  -1   8 2326.56 125.995   1
  -1  -1   8 2041.00 126.872   3
  -1  -1   8 2008.51 126.149   1
   1   1  -8 1980.08 125.861   8
  -1   1   8 2036.59 127.526   5
   0  -1  -8 138.296 9.03989   4
   0  -1   8 142.050 10.1726   3
   0  -1   8 128.240 11.0476   5
   0  -1   8 133.546 9.93511   1
   0   1  -8 134.133 9.61510   4
   0   1   8 132.184 10.6162   5
   0   1  -8 145.389 9.31180   8
   1  -1   8 1915.11 117.657   3
  -1   1  -8 1797.21 117.292   4
  -1   1  -8 2077.35 117.051   8
   1   1   8 1829.90 118.614   5
   1   1   8 1840.23 116.379   1
   2  -1   8 327.166 21.3765   1
  -2  -1  -8 365.050 21.2050   4
   2  -1   8 344.533 23.2866   5
  -2  -1  -8 296.313 21.3793   2
  -2  -1  -8 351.338 22.4563   6
   2  -1   8 312.826 21.3980   3
  -2   1  -8 334.573 21.7575   4
   2   1   8 301.041 22.6166   5
  -2   1  -8 314.538 20.5211   2
   2   1   8 320.301 21.1054   1
  -2   1  -8 300.770 21.0202   6
  -2   1  -8 302.563 21.0894   8
   3  -1   8 179.162 12.6004   3
  -3  -1  -8 161.010 12.4476   6
   3  -1   8 202.111 13.1440   1
   3  -1   8 197.508 15.1595   5
  -3  -1  -8 178.909 11.8124   2
  -3   1  -8 184.229 14.0796   4
  -3   1  -8 154.468 12.4861   8
  -3   1  -8 175.404 11.8680   2
  -3   1  -8 178.936 12.5517   6
   3   1   8 183.174 13.1555   1
  -4  -1  -8 1187.66 73.0970   4
  -4  -1  -8 1086.19 71.9022   2
   4  -1   8 1233.99 73.5882   1
   4  -1   8 1112.83 76.1308   5
  -4  -1  -8 1224.66 72.9337   6
   4   1   8 1095.34 75.6062   5
  -4   1  -8 1176.65 73.1792   8
  -4   1  -8 1138.17 73.0610   6
  -5  -1  -8 274.238 19.3167   2
   5  -1   8 325.304 21.3276   1
  -5  -1  -8 297.030 20.6171   4
  -5  -1  -8 315.939 20.3086   6
   5  -1   8 293.309 23.6483   5
   5   1   8 255.764 22.8537   5
  -5   1  -8 308.000 20.7300   8
   5   1   8 291.979 21.7935   1
  -5   1  -8 306.493 21.8297   4
  -5   1  -8 294.737 19.4495   2
   6  -1   8 1858.89 127.082   5
   6  -1   8 2060.59 124.464   1
  -6  -1  -8 1942.18 123.675   4
  -6  -1  -8 1972.51 122.606   2
   6   1   8 2013.01 125.128   1
  -6   1  -8 1944.77 122.120   2
  -6   1  -8 2037.56 124.966   4
  -6   1  -8 2021.35 123.530   6
   6   1   8 1943.66 126.999   5
  -6   1  -8 1925.65 123.526   8
  -7  -1  -8 5.56988 2.69259   4
   7  -1   8 13.6810 4.86757   5
  -7  -1  -8 6.22755 1.83214   2
  -7  -1  -8 5.63909 2.02518   6
  -7  -1  -8 3.56764 2.30581   8
  -7   1  -8 9.30183 3.21783   4
  -7   1  -8 4.09878 1.61302   2
  -7   1  -8 4.57939 1.88063   6
   7   1   8 12.9130 5.06659   5
  -7   1  -8 9.49119 3.38930   8
  -8  -1  -8 7.34355 1.88499   2
  -8  -1  -8 5.02086 1.85225   6
  -8   1  -8 4.72423 1.75520   6
  -8   1  -8 5.00563 1.72394   2
  -9  -1  -8 61.5018 5.33250   2
  -9  -1  -8 76.1942 5.94428   6
  -9   1  -8 54.4257 5.31878   6
  -9   1  -8 72.7857 5.42215   2
 -10  -1  -8 169.533 12.0505   2
 -10   1  -8 191.122 12.1023   2
  13  -2  -8 37.1223 3.37198   6
  13  -2  -8 43.2130 3.35014   2
  13   2  -8 28.5633 3.54362   2
  12  -2  -8 5.17274 1.51073   2
  12  -2  -8 3.79000 1.42881   6
 -12   2   8 3.99551 1.83016   3
  12   2  -8 4.19183 1.56513   6
  12   2  -8 4.54596 1.67489   2
  11   2  -8 1.16500 1.53447   2
 -11   2   8 0.51863 1.36123   3
  11   2  -8 -0.0395 1.22511   6
 -10  -2   8 134.299 10.7200   7
  10   2  -8 152.431 11.2755   6
 -10   2   8 150.010 10.6210   7
 -10   2   8 138.998 11.3396   3
  10   2  -8 152.707 10.8879   2
  -9  -2   8 15.2145 2.87232   7
  -9  -2   8 12.6338 2.75629   3
   9   2  -8 17.4060 2.79470   2
  -9   2   8 16.6730 2.96828   3
   9   2  -8 16.0076 2.75418   6
  -9   2   8 17.6831 2.95763   7
  -8  -2   8 1800.38 107.783   3
  -8  -2   8 1624.75 107.054   7
  -8   2   8 1826.37 107.044   7
  -8   2   8 1698.48 107.844   3
   8   2  -8 1641.36 107.372   6
  -7  -2   8 238.970 17.4958   3
  -7  -2   8 250.395 17.0170   7
  -7   2   8 241.387 16.7556   7
  -7   2   8 263.499 17.9571   3
   7   2  -8 235.308 16.7188   2
   7   2  -8 250.275 17.2405   6
  -6  -2   8 521.497 31.0280   7
  -6  -2   8 445.536 31.3306   3
  -6   2   8 452.174 30.5284   7
  -5  -2   8 101.955 8.93024   1
  -5  -2   8 118.313 8.54198   7
   5  -2  -8 103.634 8.80886   6
  -5  -2   8 128.945 9.23221   3
  -5   2   8 102.794 8.60437   3
   5   2  -8 103.325 7.75474   2
   5   2  -8 121.913 8.42924   6
  -5   2   8 89.0452 7.94676   7
  -4  -2   8 1249.34 83.3061   5
  -4  -2   8 1390.24 82.9186   3
  -4  -2   8 1261.85 83.1552   1
   4   2  -8 1200.26 81.4531   2
   4   2  -8 1428.46 82.0985   6
  -4   2   8 1357.21 82.5899   3
  -4   2   8 1318.52 82.0787   7
  -3  -2   8 583.134 39.2190   1
  -3  -2   8 622.418 38.9635   7
  -3  -2   8 638.493 39.4743   3
   3  -2  -8 560.348 38.1728   8
  -3  -2   8 597.842 39.9478   5
  -3   2   8 625.782 39.0030   3
   3   2  -8 559.011 38.2132   2
   3   2  -8 603.397 38.5800   6
  -3   2   8 669.341 39.3837   5
  -3   2   8 647.066 38.8681   7
  -2  -2   8 252.991 15.8560   7
   2  -2  -8 245.280 15.0451   4
  -2  -2   8 227.098 16.8871   5
  -2  -2   8 243.267 16.3988   3
  -2  -2   8 218.114 16.5032   1
  -2  -2   8 221.871 15.9886   1
   2   2  -8 222.163 15.4885   6
   2   2  -8 215.685 15.2361   2
  -2   2   8 217.777 16.1335   5
  -2   2   8 246.120 16.1364   3
  -2   2   8 260.386 15.8831   7
   1  -2  -8 11.6765 1.33055   4
  -1  -2   8 10.9802 2.07290   1
  -1  -2   8 7.84302 2.15256   5
  -1  -2   8 12.0025 2.33445   3
  -1  -2   8 3.50367 3.65320   1
  -1   2   8 12.4311 2.50126   5
   1   2  -8 13.8888 1.79058   2
   1   2  -8 6.73894 1.59315   8
   1   2  -8 9.40010 1.86662   6
  -1   2   8 10.6602 1.96345   3
  -1   2   8 8.91833 1.78023   7
   0  -2   8 2108.40 139.415   7
   0  -2   8 2403.99 139.973   1
   0  -2   8 2362.80 140.363   3
   0  -2   8 2052.30 141.118   5
   0   2  -8 2158.62 139.527   8
   0   2  -8 2287.99 139.145   2
   0   2  -8 2199.77 140.025   6
   0   2   8 2492.70 140.829   5
  -1  -2  -8 2169.87 134.489   4
   1  -2   8 2121.67 135.493   3
   1  -2   8 2447.52 135.462   1
   1  -2   8 2135.82 136.689   5
   1   2   8 2195.16 134.627   7
  -1   2  -8 2208.49 134.388   2
  -1   2  -8 2181.63 135.030   8
  -1   2  -8 1982.54 135.407   4
  -1   2  -8 2114.84 134.920   6
   1   2   8 2241.56 136.207   5
   2  -2   8 189.133 12.9206   3
   2  -2   8 156.423 14.5525   5
   2  -2   8 169.568 12.6750   1
  -2  -2  -8 189.470 12.2426   6
  -2  -2  -8 158.464 11.7812   2
  -2   2  -8 185.044 12.4317   6
  -2   2  -8 180.556 12.6816   8
   2   2   8 161.059 12.1453   1
  -2   2  -8 175.708 11.7275   2
   2   2   8 188.375 13.9136   5
  -3  -2  -8 779.532 49.1918   4
   3  -2   8 843.265 52.4120   5
   3   2   8 741.721 51.1297   5
  -3   2  -8 781.264 48.6286   2
  -3   2  -8 787.692 49.9619   8
  -3   2  -8 738.660 50.5988   4
   3   2   8 785.021 49.8979   1
  -3   2  -8 761.815 49.3143   6
   4  -2   8 1640.05 100.702   5
  -4  -2  -8 1551.92 97.0940   4
  -4  -2  -8 1513.24 96.4434   2
   4  -2   8 1548.10 97.9728   1
  -4  -2  -8 1550.05 96.8895   6
  -4   2  -8 1578.93 96.3727   2
  -4   2  -8 1678.46 97.4568   6
   4   2   8 1466.32 99.4539   5
  -4   2  -8 1502.32 98.9007   4
   4   2   8 1504.41 98.2550   1
  -5  -2  -8 252.585 16.6783   6
   5  -2   8 222.280 19.6508   5
  -5  -2  -8 252.136 16.1483   2
   5  -2   8 263.140 17.9285   1
  -5  -2  -8 250.108 16.9907   4
   5   2   8 226.115 19.4382   5
  -5   2  -8 200.527 15.7661   2
  -5   2  -8 207.503 18.1839   4
  -5   2  -8 270.908 17.9741   8
  -5   2  -8 227.713 17.0429   6
  -6  -2  -8 6.81451 2.58504   4
   6  -2   8 15.7288 5.21650   5
  -6  -2  -8 11.1826 2.36375   2
  -6  -2  -8 13.5700 2.63203   6
  -6   2  -8 8.62753 3.50042   4
   6   2   8 15.7241 4.94182   5
  -6   2  -8 17.2645 3.92941   8
  -6   2  -8 12.8543 2.78845   6
  -6   2  -8 15.5719 2.36955   2
   7  -2   8 59.9386 8.99480   5
  -7  -2  -8 49.6628 5.13817   6
  -7  -2  -8 44.5450 4.58773   2
  -7  -2  -8 62.0913 6.29866   4
  -7   2  -8 47.5805 7.49471   4
   7   2   8 41.6082 8.49766   5
  -7   2  -8 61.5595 7.60344   8
  -7   2  -8 54.9286 4.55609   2
  -7   2  -8 50.1591 5.07610   6
  -8  -2  -8 19.8267 2.61045   2
  -8  -2  -8 16.6763 2.75341   6
  -8   2  -8 16.6727 2.60174   6
  -8   2  -8 22.2944 2.60507   2
  -9  -2  -8 11.6345 2.04578   2
  -9  -2  -8 13.9075 2.21291   6
  -9   2  -8 9.90249 1.86977   6
  -9   2  -8 17.3742 2.10154   2
  12  -3  -8 96.2854 6.84892   2
  12   3  -8 99.1054 7.19999   2
 -12   3   8 90.3472 7.41444   3
  11   3  -8 16.9262 2.75074   2
 -11   3   8 20.9771 3.00725   3
  11   3  -8 18.0878 2.68152   6
  10   3  -8 119.531 9.28262   6
 -10   3   8 115.673 9.45308   3
  10   3  -8 120.443 9.12918   2
 -10   3   8 105.569 8.42418   7
  -9  -3   8 481.444 33.1148   7
  -9   3   8 519.618 34.0954   3
   9   3  -8 476.856 33.6178   6
   9   3  -8 560.604 33.5442   2
  -8  -3   8 118.467 9.37919   3
  -8  -3   8 112.677 9.77055   7
   8   3  -8 121.547 9.96966   6
  -8   3   8 119.216 9.98361   3
  -7  -3   8 958.413 59.3220   7
  -7  -3   8 972.893 59.5568   3
  -7   3   8 859.461 58.7447   7
  -6  -3   8 166.760 13.1340   3
  -6  -3   8 155.294 14.1680   1
  -6  -3   8 189.348 13.2231   7
  -6   3   8 165.135 12.4608   7
   6   3  -8 177.917 12.4691   2
   6   3  -8 196.091 13.3906   6
  -5  -3   8 343.618 24.7334   1
  -5  -3   8 343.497 23.8837   3
   5  -3  -8 342.073 22.7561   6
   5   3  -8 342.075 22.7402   2
   5   3  -8 384.728 23.7182   6
  -5   3   8 331.104 23.0092   7
   4  -3  -8 2.21960 1.47669   6
  -4  -3   8 0.41548 1.52723   1
  -4  -3   8 0.41420 1.25083   7
   4  -3  -8 0.54394 1.43355   2
  -4  -3   8 3.28061 2.81805   3
   4  -3  -8 1.32724 1.30407   4
  -4   3   8 1.92901 1.36074   7
   4   3  -8 0.88980 1.53833   6
   4   3  -8 -0.2080 1.06561   2
   3  -3  -8 89.2205 7.10764   4
  -3  -3   8 99.5088 8.35942   5
  -3  -3   8 79.1065 8.04313   1
  -3  -3   8 93.5942 7.87320   3
  -3  -3   8 94.8576 7.57535   7
  -3   3   8 94.4617 7.42737   3
   3   3  -8 85.9768 6.80348   2
  -3   3   8 104.443 7.52520   7
   3   3  -8 89.5594 7.25905   6
  -2  -3   8 571.714 34.5135   5
  -2  -3   8 519.961 33.1814   7
  -2  -3   8 500.936 33.9958   1
  -2  -3   8 462.572 33.4822   3
   2  -3  -8 502.337 32.7263   4
  -2   3   8 582.308 33.2790   7
   2   3  -8 512.243 32.6032   2
  -2   3   8 509.555 32.9774   3
   2   3  -8 466.165 32.9660   6
  -1  -3   8 3009.46 186.879   3
  -1  -3   8 2867.68 187.046   1
  -1  -3   8 2969.12 187.760   5
   1  -3  -8 2953.61 185.861   4
  -1  -3   8 3039.57 186.270   7
  -1   3   8 3157.14 186.245   5
   1   3  -8 2980.59 185.800   2
   1   3  -8 3284.26 186.604   6
  -1   3   8 2882.54 186.039   3
   0  -3   8 470.686 29.3161   3
   0  -3   8 412.757 29.8369   5
   0  -3  -8 428.399 27.9354   2
   0  -3   8 485.631 29.5362   1
   0   3   8 429.314 28.6708   5
   0   3  -8 433.275 28.6987   6
   0   3  -8 421.724 28.7428   8
   0   3  -8 428.433 28.0303   2
   1  -3   8 20.8666 3.11040   1
  -1  -3  -8 24.5545 2.73542   4
  -1  -3  -8 28.4351 3.24027   6
   1  -3   8 24.1525 3.47687   3
  -1  -3  -8 24.6782 3.00511   2
  -1   3  -8 23.6626 3.23458   8
  -1   3  -8 24.5273 3.14268   6
   1   3   8 21.0384 3.68391   5
  -1   3  -8 23.2279 2.56795   2
   1   3   8 26.0909 2.87455   7
  -2  -3  -8 213.184 16.3672   6
  -2  -3  -8 256.230 16.1819   2
   2  -3   8 254.444 18.4544   5
   2  -3   8 248.900 17.2597   3
  -2  -3  -8 242.174 16.3302   4
   2  -3   8 273.255 17.6376   1
   2   3   8 224.629 17.3347   5
   2   3   8 226.102 15.8688   7
  -2   3  -8 239.431 17.1291   8
  -2   3  -8 246.462 15.9087   2
  -2   3  -8 226.056 16.6113   6
   3  -3   8 83.2599 8.48934   5
   3  -3   8 81.9418 8.70281   1
  -3  -3  -8 67.1519 6.01150   2
  -3  -3  -8 86.1576 6.71244   6
  -3  -3  -8 58.7743 6.09431   4
  -3   3  -8 75.0220 6.56138   6
  -3   3  -8 74.4888 7.29918   8
  -3   3  -8 76.3226 5.77652   2
  -3   3  -8 70.3768 7.61807   4
   3   3   8 71.0950 7.92551   5
  -4  -3  -8 71.3579 6.05475   6
   4  -3   8 64.6116 8.30936   5
  -4  -3  -8 63.8574 5.91826   4
  -4   3  -8 57.3270 5.84336   6
   4   3   8 63.5526 8.12523   5
  -4   3  -8 51.8624 6.92821   8
  -4   3  -8 59.7595 5.16433   2
  -4   3  -8 69.8313 7.92246   4
  -5  -3  -8 197.469 13.6796   4
  -5  -3  -8 200.268 13.5180   6
  -5  -3  -8 186.419 13.0053   2
   5  -3   8 167.899 16.2358   5
   5  -3   8 200.243 15.1217   1
  -5   3  -8 167.494 12.4980   2
  -5   3  -8 151.841 14.9657   4
  -5   3  -8 199.827 15.0779   8
   5   3   8 172.863 15.3151   1
   5   3   8 154.092 16.2312   5
  -5   3  -8 179.062 13.6761   6
  -6  -3  -8 682.137 44.3780   2
  -6  -3  -8 623.757 44.7175   6
  -6  -3  -8 812.162 48.9173   4
  -6   3  -8 688.811 44.0596   2
  -6   3  -8 697.635 45.1444   6
  -6   3  -8 787.392 49.9146   4
  -6   3  -8 636.205 50.9957   8
  -7  -3  -8 191.111 13.5835   6
  -7  -3  -8 188.533 12.9964   2
  -7   3  -8 162.524 13.0493   6
  -7   3  -8 201.032 12.7136   2
  -8  -3  -8 262.751 17.5745   6
  -8  -3  -8 247.418 16.9817   2
  -9  -3  -8 3.03581 1.30945   6
  -9  -3  -8 2.39602 1.17872   2
  -9   3  -8 4.62794 1.25130   2
  11   4  -8 59.5197 4.96121   2
 -11   4   8 55.0043 5.19624   3
  10   4  -8 -0.5393 1.34883   2
 -10   4   8 0.45500 1.08917   7
  10   4  -8 -0.3584 1.10266   6
 -10   4   8 1.17250 1.39360   3
   9   4  -8 70.3396 6.71060   2
  -9   4   8 80.9952 7.11483   3
   9   4  -8 84.7364 7.11881   6
  -9   4   8 69.6808 6.15471   7
  -8   4   8 235.025 16.4182   7
   8   4  -8 234.312 17.1601   6
  -7  -4   8 414.463 28.1008   3
   7  -4  -8 468.685 30.0284   4
  -7  -4   8 485.621 32.6114   1
  -7   4   8 366.777 27.8995   7
  -6  -4   8 407.257 27.0376   3
  -6  -4   8 381.611 29.3522   1
   6  -4  -8 354.438 27.2148   4
   6   4  -8 430.509 27.6531   6
  -6   4   8 407.572 26.5573   7
   6   4  -8 407.749 26.4841   2
  -5  -4   8 430.491 33.3374   1
   5  -4  -8 437.963 31.7426   4
   5  -4  -8 466.665 31.0510   6
   5   4  -8 488.536 31.0321   2
  -5   4   8 526.091 31.4151   7
   5   4  -8 510.291 32.1768   6
  -4  -4   8 204.030 14.9940   3
  -4  -4   8 194.254 15.9388   1
   4  -4  -8 196.244 14.0703   6
   4  -4  -8 200.728 13.3681   2
   4  -4  -8 188.505 14.5393   4
   4   4  -8 205.918 13.9144   2
   4   4  -8 211.931 14.8029   6
  -3  -4   8 454.483 30.8308   3
   3  -4  -8 448.914 29.9033   6
   3  -4  -8 416.062 30.1250   4
   3  -4  -8 454.351 30.6667   2
  -3  -4   8 438.661 31.7074   1
  -3   4   8 519.595 30.2854   7
   3   4  -8 488.922 30.4760   6
   3   4  -8 448.407 29.5928   2
   2  -4  -8 576.344 37.2048   4
   2  -4  -8 555.016 36.2673   2
  -2  -4   8 563.340 37.7783   5
  -2  -4   8 581.413 38.7110   1
   2  -4  -8 576.257 37.0341   6
  -2  -4   8 591.978 37.8893   3
   2   4  -8 580.056 36.6469   2
  -2   4   8 536.923 36.8364   3
   2   4  -8 603.619 37.3985   6
  -1  -4   8 1.93488 2.19286   1
  -1  -4   8 0.03928 1.64435   3
   1  -4  -8 0.70845 1.42688   6
   1  -4  -8 2.38033 1.59887   4
  -1  -4   8 -0.9026 2.27934   5
   1  -4  -8 0.38367 1.93496   2
  -1   4   8 0.31396 1.59783   3
   1   4  -8 0.34553 1.29848   6
   1   4  -8 -0.3860 1.29910   2
   0  -4   8 660.681 42.9143   1
   0  -4  -8 649.642 41.5056   6
   0  -4  -8 589.626 40.7946   2
   0  -4   8 593.412 42.4336   5
   0  -4   8 639.511 42.3219   3
   0  -4  -8 700.404 41.5916   4
   0   4  -8 669.220 41.0593   2
   0   4  -8 663.225 41.7997   6
   1  -4   8 389.769 28.2118   5
  -1  -4  -8 432.784 27.2440   6
  -1  -4  -8 418.017 26.9020   4
  -1  -4  -8 383.634 26.3415   2
   1  -4   8 424.382 28.3108   1
  -1   4  -8 387.296 27.1446   6
  -1   4  -8 413.774 26.3744   2
  -2  -4  -8 243.464 17.7654   6
  -2  -4  -8 264.565 17.5486   4
  -2  -4  -8 232.287 16.9170   2
   2  -4   8 253.097 19.2829   5
   2  -4   8 254.746 18.8008   1
   2   4   8 267.883 17.0399   7
  -2   4  -8 250.652 16.8243   2
  -2   4  -8 250.188 17.7344   6
  -3  -4  -8 4.30809 2.02946   2
   3  -4   8 7.62236 5.05918   5
  -3  -4  -8 0.73232 2.28417   6
  -3  -4  -8 2.32642 1.49599   4
   3  -4   8 1.42870 2.18920   1
  -3   4  -8 2.53411 1.48089   2
  -3   4  -8 2.20233 1.65165   6
  -4  -4  -8 1.11442 2.23924   4
   4  -4   8 2.34654 5.70022   5
  -4  -4  -8 0.83381 1.52827   6
   4  -4   8 -3.2239 2.72403   1
  -4  -4  -8 4.55536 2.02260   2
  -4   4  -8 0.85485 1.53044   6
  -4   4  -8 -11.659 3.60128   8
  -4   4  -8 0.37322 1.24906   2
  -5  -4  -8 93.9046 7.74826   6
  -5  -4  -8 99.0880 8.09814   4
  -5  -4  -8 77.1990 7.03015   2
  -5   4  -8 79.4809 10.4569   8
  -5   4  -8 92.8308 6.76831   2
  -5   4  -8 70.3197 7.33325   6
  -6  -4  -8 234.245 16.8916   2
  -6  -4  -8 187.372 14.7055   6
  -6   4  -8 213.026 14.0489   2
  -7  -4  -8 215.963 15.2381   2
  -7  -4  -8 220.629 15.6788   6
  -7   4  -8 238.088 14.9621   2
  -8  -4  -8 194.203 13.6966   6
  -8  -4  -8 207.129 13.5970   2
  10   5  -8 64.5950 5.16633   2
 -10   5   8 57.7427 5.40271   3
   9   5  -8 43.5507 4.22827   2
  -9   5   8 33.6193 3.48005   7
  -9   5   8 40.5873 4.48779   3
  -8   5   8 60.5264 5.22451   7
   8   5  -8 42.7035 5.19527   2
   8   5  -8 56.2743 5.47086   6
  -8   5   8 74.0031 6.17573   3
   7  -5  -8 46.7265 8.35424   4
   7   5  -8 46.8419 4.59647   2
  -7   5   8 35.5454 4.16663   7
   7   5  -8 37.7841 4.63717   6
   6  -5  -8 166.935 15.6581   4
   6   5  -8 225.339 14.8279   2
  -6   5   8 215.676 14.8491   7
   6   5  -8 207.536 15.3764   6
  -5  -5   8 37.8785 7.66103   1
   5  -5  -8 47.3312 6.19434   4
   5  -5  -8 59.2891 5.39120   6
   5   5  -8 53.0952 5.72330   6
  -5   5   8 55.8336 5.37540   7
   5   5  -8 55.9663 5.15843   2
  -4  -5   8 -0.4679 1.67085   3
   4  -5  -8 3.35823 1.41246   2
   4  -5  -8 2.72769 2.63280   4
   4  -5  -8 1.14893 1.56194   6
  -4  -5   8 3.72199 3.41312   1
   4   5  -8 2.52839 1.73870   6
   4   5  -8 0.19882 1.40944   2
  -4   5   8 1.76852 2.04844   7
   3  -5  -8 51.8651 4.86888   2
  -3  -5   8 46.9929 6.68155   1
   3  -5  -8 49.4976 5.63322   4
   3  -5  -8 54.0942 6.14443   6
  -3   5   8 52.7825 5.25775   7
   3   5  -8 46.7169 5.17324   6
   3   5  -8 50.2290 4.74787   2
  -3   5   8 53.4170 5.95515   3
   2  -5  -8 84.6493 6.57601   2
  -2  -5   8 78.6405 8.64808   1
   2  -5  -8 88.9354 7.74431   6
   2  -5  -8 75.2652 7.43689   4
  -2   5   8 79.2693 6.90801   3
   2   5  -8 81.8715 7.00471   2
   2   5  -8 94.1730 7.68995   6
  -1  -5   8 542.913 38.5938   1
   1  -5  -8 554.672 37.0300   4
   1  -5  -8 553.087 35.9766   2
   1   5  -8 566.506 36.2461   2
   1   5  -8 604.462 37.0549   6
   0  -5  -8 390.019 26.8818   4
   0  -5   8 399.981 28.5357   1
   0   5  -8 409.398 26.1742   2
   0   5  -8 401.661 26.8961   6
  -1  -5  -8 48.3456 5.24439   6
  -1  -5  -8 47.8269 4.59906   2
  -1  -5  -8 51.4781 5.29190   4
   1  -5   8 55.1880 6.78872   1
  -1   5  -8 43.0177 4.88075   6
  -1   5  -8 49.2158 4.55991   2
   2  -5   8 47.9912 6.63700   1
  -2  -5  -8 44.0450 4.48712   2
  -2  -5  -8 46.3542 5.24121   6
  -2  -5  -8 44.3951 5.24396   4
   2   5   8 54.1919 4.55933   7
  -2   5  -8 40.4481 4.71302   6
  -2   5  -8 46.0225 4.40282   2
  -3  -5  -8 80.5389 7.78932   4
  -3  -5  -8 84.6799 6.90290   2
  -3   5  -8 72.8088 6.99529   6
  -3   5  -8 89.4988 6.58647   2
  -4  -5  -8 3.04889 1.81095   6
  -4  -5  -8 3.53244 1.98591   2
  -4   5  -8 0.68677 1.51580   6
  -4   5  -8 2.67027 1.47705   2
  -5  -5  -8 36.2691 4.02193   2
  -5   5  -8 35.0320 3.60911   2
  -5   5  -8 40.0090 3.98168   6
  -6  -5  -8 40.0009 4.18438   2
  -6  -5  -8 49.4429 4.64310   6
  -6   5  -8 47.8464 3.97370   2
  -7  -5  -8 27.6967 2.93815   2
  -7  -5  -8 29.0374 3.06751   6
  -7   5  -8 31.7303 2.73909   2
  -9   6   8 24.9646 2.98431   3
   9   6  -8 31.9868 2.91397   2
  -8   6   8 3.48502 1.57731   3
  -8   6   8 5.62348 2.04012   7
   8   6  -8 3.34200 1.56789   2
   7   6  -8 129.328 9.21683   2
  -7   6   8 114.809 8.96719   7
   6   6  -8 0.90948 1.53559   6
  -6   6   8 0.90214 1.26588   7
  -6   6   8 2.25595 1.61063   3
   6   6  -8 2.20623 1.67928   2
   5   6  -8 148.378 10.3476   2
  -5   6   8 124.344 10.7220   3
  -5   6   8 143.346 10.4859   7
   4  -6  -8 8.64548 1.91312   2
   4  -6  -8 9.38091 2.25798   6
   4   6  -8 9.65765 2.46102   6
  -4   6   8 8.11695 2.09451   7
   4   6  -8 8.48208 2.19850   2
  -4   6   8 6.41256 2.47311   3
   3  -6  -8 249.326 16.2321   2
   3  -6  -8 230.672 17.0494   6
   3   6  -8 251.397 17.2557   6
  -3   6   8 286.910 17.7172   7
   3   6  -8 251.775 16.6342   2
  -3   6   8 206.829 16.9454   3
   2  -6  -8 412.898 26.6260   2
   2  -6  -8 406.251 27.5790   6
   2  -6  -8 377.802 28.1908   4
   2   6  -8 398.860 27.4641   6
   2   6  -8 431.531 26.9540   2
  -2   6   8 453.579 27.8893   7
   1  -6  -8 21.7912 2.82730   2
   1  -6  -8 28.6570 3.63864   6
   1  -6  -8 24.9260 5.41889   4
  -1   6   8 28.9937 3.59318   7
   1   6  -8 23.8800 3.02860   2
   1   6  -8 21.6093 3.13211   6
   0  -6  -8 -0.6360 1.28452   2
   0  -6  -8 0.44137 1.30950   6
   0   6  -8 -0.9214 1.05350   6
   0   6  -8 -1.3844 0.96353   2
   0   6   8 1.65703 1.48668   7
  -1  -6  -8 86.7872 7.78575   6
  -1  -6  -8 91.6022 7.23233   2
   1   6   8 99.4531 7.88038   7
  -1   6  -8 95.1456 7.00200   2
  -1   6  -8 81.2746 7.19895   6
  -2  -6  -8 78.7058 8.50946   6
  -2  -6  -8 73.3832 5.81564   2
  -2   6  -8 59.6942 5.73658   6
  -2   6  -8 62.1915 6.01866   2
   2   6   8 70.8133 5.65444   7
  -3  -6  -8 11.9294 2.30675   2
  -3  -6  -8 8.57015 2.37107   6
  -3   6  -8 5.76739 1.86536   6
  -3   6  -8 13.4616 2.00999   2
  -4  -6  -8 217.664 14.7983   6
  -4  -6  -8 191.156 14.0040   2
  -4   6  -8 209.812 13.7962   2
  -5  -6  -8 5.23382 1.68297   6
  -5  -6  -8 4.83488 1.54229   2
  -5   6  -8 2.15576 1.69530   2
  -6   7   8 17.3456 2.64904   3
   6   7  -8 20.9225 2.33886   2
  -6   7   8 20.5840 2.32217   7
  -5   7   8 2.38635 2.26210   3
   5   7  -8 0.68609 1.23299   2
  -5   7   8 -0.0442 0.90595   7
  -4   7   8 37.2865 3.85380   7
   3   7  -8 109.324 7.89620   2
  -3   7   8 108.815 8.41082   7
   2  -7  -8 15.3108 2.20468   2
   2  -7  -8 18.0037 2.65365   6
   2   7  -8 19.9308 2.38660   2
  -2   7   8 26.7573 3.01150   7
   1  -7  -8 25.9283 3.07948   6
   1  -7  -8 23.1293 2.57722   2
  -1   7   8 20.2001 2.88377   7
   1   7  -8 24.2656 2.60414   2
   0  -7  -8 1.02748 1.17661   2
   0  -7  -8 1.72504 1.35972   6
   0   7   8 0.43674 1.15000   7
   0   7  -8 0.98012 0.97150   2
  -1  -7  -8 1.18367 1.29563   6
  -1  -7  -8 1.17481 1.91265   2
   1   7   8 0.08245 1.03373   7
  -1   7  -8 0.34602 0.97296   2
  -2  -7  -8 26.5859 3.19769   6
  -2  -7  -8 30.0862 2.89116   2
  -2   7  -8 25.5034 2.84640   2
  -3  -7  -8 30.3851 3.03102   2
  -3  -7  -8 34.9777 3.46755   6
  -3   7  -8 35.9020 2.89160   2
  13   0  -9 0.50324 1.07037   2
  13   0  -9 0.62054 0.96573   6
  12   0  -9 -0.0424 0.94185   6
  12   0  -9 -0.3795 1.09859   2
 -11   0   9 0.09049 1.30025   7
  11   0  -9 1.25200 1.30817   6
 -11   0   9 0.41861 1.50836   3
  11   0  -9 -0.6301 1.27913   2
 -10   0   9 0.15025 1.51228   3
 -10   0   9 0.44526 1.35442   7
  10   0  -9 0.45982 1.27557   2
  -9   0   9 -0.3853 1.38155   3
   9   0  -9 0.79714 1.30512   2
  -9   0   9 0.46945 1.25925   7
  -8   0   9 -0.0226 1.05043   7
   8   0  -9 -0.4532 1.32790   2
  -8   0   9 -0.3461 1.41162   3
  -7   0   9 -1.6377 1.11520   3
  -7   0   9 0.48084 1.08430   7
   7   0  -9 0.65427 1.57153   2
  -6   0   9 -1.4580 2.31643   1
  -6   0   9 1.08495 1.64981   7
   6   0  -9 -0.8955 1.46464   2
  -6   0   9 0.62350 1.54913   3
  -5   0   9 -0.3381 0.64221   1
  -5   0   9 0.01393 1.01100   7
  -5   0   9 0.20098 0.82150   1
  -5   0   9 -0.2786 1.18638   3
  -4   0   9 -0.0724 1.34476   5
  -4   0   9 -0.2061 1.27852   3
  -4   0   9 0.92633 1.16382   7
  -3   0   9 -1.1705 1.19661   3
  -3   0   9 -0.2942 0.75361   7
  -3   0   9 2.06492 1.43365   5
  -2   0   9 -0.0051 0.96976   7
  -2   0   9 -0.8216 1.14211   3
   2   0  -9 -0.3706 0.44337   8
  -2   0   9 -0.4686 0.80636   5
   1   0  -9 0.84301 0.46094   8
   1   0  -9 0.48822 0.70267   4
  -1   0   9 -0.0588 1.28401   3
  -1   0   9 0.10554 0.94680   7
  -1   0   9 0.00052 1.34169   5
   0   0   9 -1.7429 1.41812   5
   0   0  -9 -0.0353 0.77010   4
   0   0   9 0.22430 2.10421   3
   1   0   9 1.31165 0.79939   1
   1   0   9 -0.1629 1.60497   3
  -1   0  -9 0.35950 0.90047   4
   1   0   9 -0.7967 1.58380   5
  -2   0  -9 1.65669 1.22207   2
   2   0   9 0.98839 1.57756   3
   2   0   9 1.53914 1.21860   1
  -2   0  -9 2.50186 1.45384   6
  -2   0  -9 -0.6663 1.20291   4
   2   0   9 0.98916 1.88253   5
  -3   0  -9 -0.9973 1.85950   6
  -3   0  -9 -0.1820 1.04761   8
  -3   0  -9 -0.6507 1.39349   4
   3   0   9 1.97097 2.71220   5
   3   0   9 -1.6010 1.24578   1
  -3   0  -9 1.12655 1.15883   2
  -4   0  -9 -1.7935 1.54750   4
  -4   0  -9 0.31528 1.10550   2
   4   0   9 0.86867 2.70561   5
  -4   0  -9 0.13297 1.50074   6
  -4   0  -9 1.28455 1.17862   8
   4   0   9 1.14938 1.83374   1
  -5   0  -9 2.03744 1.75607   4
  -5   0  -9 1.80465 2.29660   8
   5   0   9 1.66804 3.14573   5
  -5   0  -9 1.84877 1.20262   2
   5   0   9 2.08910 2.60460   1
  -5   0  -9 -1.0211 1.24420   6
  -6   0  -9 1.58061 1.90859   8
   6   0   9 0.10955 5.48833   1
   6   0   9 -2.6128 3.85363   5
  -6   0  -9 -0.7673 1.03324   2
  -6   0  -9 -5.8768 2.13098   4
  -6   0  -9 0.74505 1.43725   6
  -7   0  -9 3.84637 2.91856   8
   7   0   9 4.98335 5.60793   5
  -7   0  -9 0.40117 2.89041   4
  -7   0  -9 0.21579 1.27419   6
  -7   0  -9 -0.4650 1.22910   2
  -8   0  -9 0.04387 1.23043   2
  -8   0  -9 1.00162 1.30685   6
  -9   0  -9 -0.4883 0.95950   2
  -9   0  -9 0.44953 1.03008   6
  13  -1  -9 -0.8444 0.96945   6
  13  -1  -9 0.74230 1.56820   2
  13   1  -9 -0.8482 1.00112   2
  13   1  -9 1.16270 1.10212   6
  12  -1  -9 29.9220 3.30302   6
  12  -1  -9 25.2020 2.86712   2
  12   1  -9 25.2544 3.04690   2
  12   1  -9 24.9430 3.24624   6
 -12   1   9 26.9321 3.39862   3
 -11  -1   9 60.7808 5.72597   7
  11  -1  -9 66.9111 5.22654   2
  11   1  -9 60.5072 5.70644   6
 -11   1   9 55.1067 6.65708   7
 -11   1   9 57.3729 5.81569   3
  11   1  -9 68.9319 5.58587   2
 -10  -1   9 25.0367 3.40159   7
  10  -1  -9 35.0129 3.24062   2
 -10  -1   9 26.5067 3.84073   3
  10   1  -9 28.2240 3.47369   2
 -10   1   9 29.4156 3.95040   3
  10   1  -9 26.3687 3.60005   6
 -10   1   9 34.4519 3.61416   7
  -9  -1   9 318.868 22.1940   7
  -9  -1   9 345.138 22.9220   3
   9   1  -9 346.665 22.0680   2
   9   1  -9 317.458 23.2318   6
  -9   1   9 308.649 23.3977   3
  -9   1   9 344.677 22.1798   7
  -8  -1   9 349.156 24.0028   7
  -8  -1   9 385.848 25.0756   3
  -8   1   9 351.309 23.9033   7
  -8   1   9 357.623 24.9203   3
   8   1  -9 396.919 24.3096   6
   8   1  -9 334.903 23.7182   2
  -7  -1   9 71.2822 6.07772   7
  -7  -1   9 72.5725 6.87829   3
  -7   1   9 79.8131 6.10243   7
  -7   1   9 76.9871 6.98056   3
   7   1  -9 62.3619 5.76812   2
  -6  -1   9 1074.53 77.6390   3
   6   1  -9 1311.99 74.9689   2
  -6   1   9 1204.34 75.2590   7
  -5  -1   9 160.269 11.8251   7
  -5  -1   9 171.653 12.4750   1
  -5  -1   9 178.023 12.6511   3
  -5  -1   9 168.848 11.9331   1
   5   1  -9 151.944 11.1117   2
  -5   1   9 164.889 12.7912   3
  -5   1   9 167.992 11.7344   7
  -4  -1   9 2.22055 1.24439   1
  -4  -1   9 2.73997 1.45843   7
  -4  -1   9 2.63232 1.05714   1
  -4  -1   9 2.80948 1.77300   5
  -4  -1   9 2.11310 1.32344   3
  -4   1   9 1.24154 1.39910   5
  -4   1   9 2.07685 1.35160   3
  -4   1   9 3.40625 1.38475   7
   3  -1  -9 6.08381 0.73209   8
  -3  -1   9 7.03291 2.03775   3
  -3  -1   9 5.53281 1.21427   1
  -3  -1   9 6.63414 1.65540   7
  -3  -1   9 2.27267 1.87009   5
  -3  -1   9 4.97157 1.22837   1
  -3   1   9 7.37219 1.98762   5
  -3   1   9 5.98981 1.81409   3
  -3   1   9 5.13285 1.62669   7
  -2  -1   9 212.382 15.5543   3
  -2  -1   9 241.533 15.0877   7
  -2  -1   9 242.699 14.2882   1
  -2  -1   9 262.883 17.5011   5
  -2   1   9 211.412 16.0511   5
  -2   1   9 210.894 15.2115   3
  -2   1   9 199.321 14.9912   7
   2   1  -9 213.454 14.5274   8
  -1  -1   9 862.649 56.7247   3
  -1  -1   9 914.130 56.0272   7
  -1  -1   9 863.001 58.6379   5
   1  -1  -9 921.088 55.0366   4
  -1  -1   9 903.061 55.6147   1
   1   1  -9 884.473 55.6844   8
  -1   1   9 846.100 57.4753   5
  -1   1   9 905.325 56.1616   7
  -1   1   9 941.126 56.5608   3
   0  -1   9 1674.62 107.430   1
   0  -1   9 1561.93 107.050   1
   0  -1   9 1913.87 108.379   3
   0  -1   9 1745.90 110.178   5
   0   1  -9 1571.02 107.416   4
   0   1   9 1757.82 109.130   5
   0   1   9 1835.92 107.267   7
   0   1  -9 1743.31 107.126   8
   0   1   9 1814.21 107.906   3
  -1  -1  -9 10.1854 1.74347   4
   1  -1   9 16.0810 2.24651   1
   1  -1   9 8.71324 2.91162   5
   1  -1   9 12.9238 2.48655   3
   1  -1   9 4.78490 3.14796   1
  -1   1  -9 13.9534 1.85913   2
  -1   1  -9 16.0310 2.28916   4
  -1   1  -9 9.36411 1.93496   8
   1   1   9 14.3899 2.85936   5
   2  -1   9 719.482 49.8249   3
   2  -1   9 834.821 52.4521   5
  -2  -1  -9 788.539 49.5111   6
  -2  -1  -9 820.560 49.7111   4
  -2  -1  -9 794.483 48.8960   2
   2   1   9 767.954 49.1213   1
  -2   1  -9 810.796 49.6767   6
  -2   1  -9 731.023 50.1910   4
  -2   1  -9 788.654 49.7690   8
  -2   1  -9 814.682 48.9733   2
   2   1   9 761.702 56.0030   5
  -3  -1  -9 678.127 41.5524   2
   3  -1   9 744.061 43.0031   1
   3  -1   9 635.896 45.8249   5
  -3   1  -9 643.799 41.5614   2
  -3   1  -9 587.992 42.4257   8
   3   1   9 676.440 45.1778   5
  -3   1  -9 630.800 43.3120   4
   3   1   9 635.919 42.5530   1
  -3   1  -9 716.731 42.5508   6
  -4  -1  -9 161.423 11.9174   4
   4  -1   9 171.980 15.1588   5
  -4  -1  -9 158.191 11.4926   6
   4  -1   9 185.507 13.8116   1
  -4  -1  -9 149.618 10.6574   2
  -4   1  -9 126.715 12.3231   4
  -4   1  -9 136.640 10.6656   2
   4   1   9 174.159 14.5056   5
  -4   1  -9 176.469 12.0090   6
   4   1   9 135.845 12.1556   1
  -4   1  -9 175.378 12.1189   8
   5  -1   9 31.1012 4.70860   1
  -5  -1  -9 30.8771 3.61284   6
   5  -1   9 22.6857 6.01468   5
  -5  -1  -9 24.2450 2.90508   2
   5   1   9 24.5399 5.10131   1
  -5   1  -9 28.9917 4.57554   4
  -5   1  -9 28.9564 4.39825   8
  -5   1  -9 23.7050 3.82758   6
  -5   1  -9 28.8793 2.96006   2
  -6  -1  -9 34.8760 4.18426   6
   6  -1   9 37.3507 5.77618   1
  -6  -1  -9 34.7705 4.58410   8
  -6  -1  -9 37.1456 3.71356   2
   6  -1   9 39.4521 7.67760   5
  -6  -1  -9 27.3778 4.84962   4
  -6   1  -9 41.2980 3.74541   2
   6   1   9 31.9736 7.03211   5
  -6   1  -9 40.0230 4.54396   6
  -6   1  -9 35.3915 5.49343   4
   6   1   9 44.9145 7.07930   1
  -6   1  -9 37.3311 5.45592   8
  -7  -1  -9 101.379 8.23199   6
  -7  -1  -9 97.0869 7.42859   2
   7  -1   9 87.0674 13.3237   5
  -7   1  -9 72.7379 12.1505   4
  -7   1  -9 100.689 7.39969   2
  -7   1  -9 100.931 8.11356   6
  -8  -1  -9 110.082 8.42164   6
  -8  -1  -9 98.1965 7.70182   2
  -8   1  -9 102.996 7.70426   2
  -8   1  -9 104.703 8.19499   6
  -9  -1  -9 19.3319 2.66712   6
  -9  -1  -9 17.5739 2.34790   2
  -9   1  -9 21.6878 2.42238   2
  -9   1  -9 16.0036 2.26031   6
  13  -2  -9 218.181 15.0171   6
  13   2  -9 237.173 15.0161   2
  12  -2  -9 9.76556 1.72258   2
  12   2  -9 7.98880 1.90790   6
 -12   2   9 8.90978 2.02402   3
  12   2  -9 7.02251 1.91478   2
 -11   2   9 12.5218 2.27342   7
  11   2  -9 19.3486 2.87613   2
  11   2  -9 18.6982 2.78865   6
 -11   2   9 17.0517 4.02873   3
 -10  -2   9 3.97810 1.69555   7
 -10   2   9 3.72248 1.57528   7
  10   2  -9 2.90523 1.86790   2
 -10   2   9 1.06638 1.53410   3
  10   2  -9 1.77825 1.53494   6
  -9  -2   9 21.4836 3.50574   3
  -9  -2   9 28.4869 3.49704   7
  -9   2   9 28.6080 3.35591   7
  -9   2   9 23.6548 3.62434   3
   9   2  -9 24.5195 3.56509   2
   9   2  -9 27.5649 3.70536   6
  -8  -2   9 231.274 16.3716   7
  -8  -2   9 223.642 16.8040   3
   8   2  -9 236.530 16.7020   6
  -8   2   9 229.521 17.3030   3
  -8   2   9 245.668 16.2344   7
  -7  -2   9 543.446 32.5880   7
  -7  -2   9 497.880 33.1459   3
  -7   2   9 487.236 33.4198   3
   7   2  -9 489.269 31.9946   2
  -7   2   9 464.127 32.0598   7
   7   2  -9 490.971 32.5612   6
  -6  -2   9 6.91012 2.52913   3
  -6  -2   9 5.69733 2.35362   1
  -6  -2   9 8.32568 2.18333   7
  -6   2   9 4.32779 2.01460   3
   6   2  -9 5.86594 1.89586   6
  -6   2   9 5.76323 1.74067   7
   6   2  -9 8.61915 2.04581   2
  -5  -2   9 1516.41 91.1619   3
  -5  -2   9 1278.06 88.6113   1
  -5  -2   9 1347.73 88.6045   7
   5   2  -9 1550.99 88.2460   6
   5   2  -9 1366.81 87.4472   2
  -4  -2   9 181.922 14.1289   5
  -4  -2   9 179.828 13.3078   1
  -4  -2   9 199.226 13.7970   3
  -4  -2   9 174.966 13.0685   7
   4   2  -9 188.072 12.7661   6
   4   2  -9 169.167 12.2516   2
  -4   2   9 170.682 12.8265   7
  -4   2   9 206.474 13.5149   3
   3  -2  -9 25.4508 2.75250   8
  -3  -2   9 31.0416 3.40977   7
  -3  -2   9 32.9131 3.90952   3
  -3  -2   9 29.0676 3.92251   5
   3  -2  -9 29.0342 2.50580   4
  -3  -2   9 30.2592 3.52542   1
  -3   2   9 30.9004 3.64015   5
  -3   2   9 28.6732 3.32777   3
  -3   2   9 26.9317 3.18588   7
   3   2  -9 30.7378 3.05242   2
   3   2  -9 29.3633 3.07746   6
  -2  -2   9 -1.2228 1.36309   5
  -2  -2   9 2.56380 1.95131   3
  -2  -2   9 0.46698 1.16464   7
  -2  -2   9 0.92366 1.05037   1
   2  -2  -9 1.73841 0.66098   4
   2   2  -9 2.70606 1.36883   6
  -2   2   9 3.68318 1.48257   3
  -2   2   9 1.42961 1.32958   7
  -2   2   9 0.63707 1.36181   5
  -1  -2   9 1777.46 112.477   7
  -1  -2   9 2038.26 112.814   1
  -1  -2   9 1837.95 113.370   3
  -1   2   9 1645.89 112.537   3
   1   2  -9 1692.17 112.398   8
   1   2  -9 1855.98 112.098   2
  -1   2   9 1729.61 112.583   7
   1   2  -9 1935.28 112.693   6
  -1   2   9 1813.09 113.649   5
   0  -2   9 286.339 19.4955   7
   0  -2   9 288.273 21.5284   5
   0  -2   9 308.078 20.4851   3
   0  -2  -9 298.095 19.0064   4
   0  -2   9 332.221 19.9442   1
   0   2   9 298.075 20.8791   5
   0   2  -9 291.873 19.7148   6
   0   2  -9 298.595 19.1423   2
   0   2   9 281.613 19.5092   7
   0   2  -9 277.593 19.5802   8
   0   2   9 295.360 19.7608   3
   1  -2   9 616.506 42.3724   3
   1  -2   9 661.334 43.4406   5
  -1   2  -9 652.636 41.2547   6
  -1   2  -9 628.985 40.5697   2
  -1   2  -9 631.591 41.3275   8
   1   2   9 701.752 42.9307   5
  -2  -2  -9 620.344 44.3082   2
   2  -2   9 714.121 47.5570   5
   2  -2   9 709.190 45.5696   3
  -2  -2  -9 751.280 44.8577   6
  -2  -2  -9 748.096 44.8180   4
  -2   2  -9 697.972 44.2937   2
  -2   2  -9 671.543 45.9419   4
  -2   2  -9 706.447 45.0871   6
   2   2   9 725.092 46.9551   5
  -2   2  -9 727.547 45.5026   8
  -3  -2  -9 936.733 56.9607   4
   3  -2   9 914.549 57.7091   1
  -3  -2  -9 953.345 56.7898   6
   3  -2   9 992.030 60.6099   5
  -3   2  -9 892.516 58.5652   4
   3   2   9 793.423 56.7113   1
  -3   2  -9 873.672 57.0411   6
  -3   2  -9 946.783 56.3089   2
   3   2   9 919.189 59.5467   5
  -3   2  -9 799.702 57.4663   8
  -4  -2  -9 208.656 14.3271   4
  -4  -2  -9 186.528 13.8891   6
   4  -2   9 227.951 15.3545   1
   4  -2   9 216.425 18.0103   5
  -4  -2  -9 204.928 13.7036   2
  -4   2  -9 171.077 15.6647   4
  -4   2  -9 212.727 14.5707   6
  -4   2  -9 200.995 13.5327   2
   4   2   9 176.841 14.8068   1
   4   2   9 196.454 17.0363   5
  -4   2  -9 185.160 15.0670   8
   5  -2   9 9.53920 3.12210   1
  -5  -2  -9 10.5138 2.28035   6
  -5  -2  -9 12.2765 2.42161   2
   5  -2   9 8.35660 4.64740   5
  -5  -2  -9 11.7142 2.74281   4
  -5   2  -9 10.7156 3.38270   4
  -5   2  -9 10.7374 2.02418   2
  -5   2  -9 9.89947 3.30888   8
  -5   2  -9 11.0431 2.75337   6
   5   2   9 10.4960 5.06650   5
   5   2   9 3.26418 3.89536   1
  -6  -2  -9 388.476 25.7622   6
   6  -2   9 356.215 29.7692   5
  -6  -2  -9 359.701 24.8952   2
  -6  -2  -9 378.311 26.1819   4
   6   2   9 354.547 34.6434   5
  -6   2  -9 414.749 26.2505   6
  -6   2  -9 389.052 26.8899   8
  -6   2  -9 399.981 24.8465   2
  -6   2  -9 363.456 27.7383   4
  -7  -2  -9 4.30592 1.69759   6
  -7  -2  -9 3.02139 1.56716   2
  -7   2  -9 2.59311 1.52417   6
  -7   2  -9 4.31177 1.49382   2
  -8  -2  -9 6.31590 1.72414   2
  -8  -2  -9 5.03117 1.72965   6
  -8   2  -9 4.79220 1.46842   2
  -8   2  -9 3.85686 1.48848   6
  -9  -2  -9 127.572 8.87126   6
  -9   2  -9 115.763 8.39221   6
  12  -3  -9 59.5899 4.52570   2
 -12   3   9 55.3076 4.97826   3
  12   3  -9 51.6525 4.62972   6
  11   3  -9 -0.1094 1.33174   2
  11   3  -9 1.20478 1.23113   6
 -11   3   9 0.91881 1.40872   3
 -11   3   9 0.56053 1.74400   7
 -10   3   9 10.8998 1.97319   7
  10   3  -9 10.6509 2.66884   2
 -10   3   9 10.5215 2.41900   3
  10   3  -9 10.3496 2.43792   6
  -9  -3   9 35.0091 4.20247   7
  -9   3   9 36.3733 4.85659   3
  -9   3   9 39.3385 4.02384   7
   9   3  -9 38.6342 4.36755   2
   9   3  -9 40.2202 4.65049   6
  -8  -3   9 2.81167 3.90614   1
  -8  -3   9 -1.0696 1.63002   3
  -8  -3   9 -0.2163 1.34992   7
   8   3  -9 -1.0746 1.52797   2
   8   3  -9 0.15335 1.53853   6
  -8   3   9 0.04109 1.22576   7
  -8   3   9 0.87219 1.76429   3
  -7  -3   9 463.647 31.9401   7
  -7  -3   9 479.785 34.1768   1
  -7  -3   9 521.888 32.4407   3
  -7   3   9 453.692 31.4984   7
   7   3  -9 494.379 31.5791   2
  -6  -3   9 180.131 15.3427   3
  -6  -3   9 231.311 15.5286   7
   6   3  -9 211.206 15.4158   6
   6   3  -9 234.166 14.7522   2
  -6   3   9 196.140 15.6010   3
   5  -3  -9 172.941 12.9150   6
  -5  -3   9 184.213 14.2701   3
   5  -3  -9 182.810 13.3614   4
  -5  -3   9 181.541 14.6922   1
  -5   3   9 199.301 14.2281   3
   5   3  -9 208.116 13.9182   6
   5   3  -9 183.431 12.9758   2
  -5   3   9 195.123 13.5001   7
  -4  -3   9 17.5102 2.94446   7
  -4  -3   9 18.1677 3.17213   3
  -4  -3   9 14.4438 3.45158   1
   4  -3  -9 16.4004 2.58762   4
  -4   3   9 17.2821 2.82711   3
   4   3  -9 17.1704 2.68526   6
   4   3  -9 16.0993 2.44729   2
  -4   3   9 18.7899 2.60576   7
  -3  -3   9 768.933 51.2632   3
   3  -3  -9 804.958 50.0937   4
  -3  -3   9 815.495 50.8539   7
  -3  -3   9 784.550 51.9881   5
  -3  -3   9 770.564 51.3849   1
  -3   3   9 865.713 50.8157   7
   3   3  -9 758.034 50.4847   6
  -2  -3   9 44.7361 5.30483   5
  -2  -3   9 38.9705 4.61540   1
  -2  -3   9 31.6981 4.35982   3
  -2  -3   9 41.0694 4.17158   7
   2  -3  -9 37.9737 3.52996   4
  -2   3   9 39.5118 3.99357   3
  -2   3   9 39.8360 4.06060   7
   2   3  -9 35.7663 3.97471   6
   2   3  -9 39.5230 3.77322   2
  -1  -3   9 259.052 19.6278   5
   1  -3  -9 282.326 17.5640   4
  -1  -3   9 274.388 18.8376   1
  -1  -3   9 271.109 19.3637   3
  -1  -3   9 256.901 18.0657   7
  -1   3   9 255.356 18.0069   3
  -1   3   9 256.993 18.1724   7
  -1   3   9 271.030 18.3724   5
   1   3  -9 279.179 18.4136   6
   0  -3  -9 20.6520 2.81991   6
   0  -3   9 18.0337 3.26178   1
   0  -3  -9 23.9340 2.48409   4
   0  -3   9 21.6831 4.05685   5
   0  -3   9 17.8027 3.07245   3
   0   3  -9 21.7831 2.99619   6
   0   3   9 28.6300 4.49673   7
   0   3   9 14.5664 3.17698   5
   0   3  -9 24.2461 2.58617   2
   0   3  -9 19.3610 2.93206   8
  -1  -3  -9 36.3669 4.08346   6
   1  -3   9 39.3370 4.77631   1
   1  -3   9 40.0919 5.52084   5
   1  -3   9 42.2093 4.79852   3
  -1  -3  -9 39.1502 4.03717   2
  -1  -3  -9 46.9726 3.98144   4
   1   3   9 41.4879 5.30178   5
  -1   3  -9 42.4011 4.54800   8
  -1   3  -9 44.6244 4.44457   6
  -1   3  -9 40.4879 3.71489   2
   1   3   9 41.5219 3.96676   7
   2  -3   9 58.8505 7.11123   5
  -2  -3  -9 56.0760 5.02137   2
  -2  -3  -9 50.1599 5.06973   6
   2   3   9 54.0266 6.78765   5
  -2   3  -9 54.1966 4.55937   2
  -2   3  -9 53.7978 5.89955   8
  -2   3  -9 56.5771 5.37066   6
   3  -3   9 3.88457 3.22343   5
  -3  -3  -9 2.58743 1.63957   6
   3  -3   9 0.03910 1.79720   1
  -3  -3  -9 3.63830 2.04747   2
  -3  -3  -9 3.56096 1.60817   4
   3   3   9 2.68107 4.25479   5
  -3   3  -9 3.66242 2.36368   8
  -3   3  -9 1.53399 1.37683   2
  -3   3  -9 2.14058 1.54609   6
  -4  -3  -9 155.541 11.4806   6
   4  -3   9 154.246 12.5306   1
   4  -3   9 165.975 14.9644   5
  -4  -3  -9 144.130 11.2901   4
  -4   3  -9 137.840 10.4992   2
  -4   3  -9 139.436 13.1485   4
  -4   3  -9 157.759 11.6876   6
   4   3   9 153.549 14.2127   5
  -5  -3  -9 242.024 16.5133   4
  -5  -3  -9 240.401 15.7683   2
   5  -3   9 199.032 19.1650   5
  -5   3  -9 241.749 18.0468   8
  -5   3  -9 189.067 18.0974   4
  -5   3  -9 228.313 16.6940   6
  -6  -3  -9 17.3514 2.82624   6
  -6  -3  -9 16.7210 2.78983   2
  -6   3  -9 20.1363 2.51100   2
  -6   3  -9 14.2537 2.79540   6
  -7  -3  -9 312.750 20.9417   6
  -7  -3  -9 311.361 20.3836   2
  -7   3  -9 313.483 20.6388   6
  -7   3  -9 296.831 20.0178   2
  -8  -3  -9 1.81246 1.25805   2
  -8  -3  -9 0.81178 1.09901   6
  -8   3  -9 0.74301 0.96105   2
  -8   3  -9 0.78695 1.11462   6
 -11   4   9 16.6598 2.46009   3
  11   4  -9 13.8675 2.21170   2
  11   4  -9 9.61470 1.84587   6
 -10   4   9 242.667 15.3289   3
  10   4  -9 176.892 14.3772   6
  10   4  -9 236.997 14.7598   2
 -10   4   9 191.235 13.9555   7
   9   4  -9 6.72574 2.20980   6
   9   4  -9 4.71432 2.20959   2
  -9   4   9 5.12150 1.65318   7
  -9   4   9 4.49278 2.17947   3
   8  -4  -9 148.336 13.7980   4
  -8   4   9 178.734 12.4038   7
  -8   4   9 157.511 12.9957   3
   8   4  -9 161.289 12.4014   2
   8   4  -9 183.233 13.2688   6
  -7  -4   9 425.732 30.6761   1
  -7  -4   9 386.561 27.3023   3
   7  -4  -9 448.416 28.8042   4
  -7   4   9 352.327 27.0067   7
   7   4  -9 456.442 27.4659   2
  -6  -4   9 25.6069 5.68631   1
   6  -4  -9 25.8408 4.40018   4
   6   4  -9 29.9423 3.69831   2
  -6   4   9 20.7859 3.24615   7
  -6   4   9 28.6741 4.08421   3
   6   4  -9 31.6717 4.29697   6
  -5  -4   9 7.32672 3.56377   1
   5  -4  -9 8.03845 2.26604   4
   5  -4  -9 6.58253 1.98301   6
  -5  -4   9 5.50994 2.48016   3
  -5   4   9 7.86841 2.28536   7
  -5   4   9 7.64519 2.47720   3
   5   4  -9 9.58213 2.27782   2
   5   4  -9 5.99343 2.30229   6
   4  -4  -9 47.6454 4.07673   2
  -4  -4   9 44.3678 5.42614   3
   4  -4  -9 46.8138 4.65240   6
  -4  -4   9 52.4366 6.41127   1
   4  -4  -9 46.1062 5.00390   4
  -4   4   9 52.4792 4.92953   7
   4   4  -9 44.9902 4.50736   2
  -4   4   9 45.4325 5.07317   3
   4   4  -9 43.9873 5.00161   6
  -3  -4   9 173.698 14.2550   3
   3  -4  -9 188.211 12.7808   2
  -3  -4   9 184.556 15.0727   1
   3  -4  -9 204.519 13.6885   6
   3  -4  -9 176.440 13.5255   4
   3   4  -9 185.973 13.9005   6
  -3   4   9 205.649 14.0077   7
  -3   4   9 202.477 13.9301   3
   3   4  -9 188.952 13.2416   2
   2  -4  -9 1.26106 1.55462   4
   2  -4  -9 1.41946 1.56415   6
  -2  -4   9 1.60336 1.98303   1
  -2  -4   9 2.01106 1.92547   3
   2  -4  -9 2.09900 1.82925   2
  -2  -4   9 -1.6469 2.40363   5
  -2   4   9 2.46743 1.67794   3
  -2   4   9 0.94372 1.45982   7
   2   4  -9 2.65740 1.61809   2
   2   4  -9 2.46119 1.65166   6
   1  -4  -9 42.1736 4.30220   6
  -1  -4   9 42.6443 5.47847   5
  -1  -4   9 43.2856 4.92216   3
   1  -4  -9 32.8061 3.81634   2
  -1  -4   9 40.4461 5.45861   1
   1  -4  -9 42.3112 4.12742   4
   1   4  -9 37.0308 4.29888   6
   1   4  -9 38.2703 3.87072   2
  -1   4   9 38.3047 4.26835   7
   0  -4  -9 39.8313 4.21579   4
   0  -4   9 57.2643 6.08573   5
   0  -4   9 49.3627 5.63956   3
   0  -4   9 41.7648 5.40911   1
   0  -4  -9 41.5209 4.39800   6
   0  -4  -9 37.6563 4.04453   2
   0   4  -9 43.7865 4.13342   2
   0   4  -9 38.5000 4.53572   6
   0   4   9 44.6136 4.43377   7
  -1  -4  -9 19.3636 2.95779   4
  -1  -4  -9 23.9512 3.33418   6
   1  -4   9 23.7420 4.51550   5
  -1  -4  -9 20.9381 3.02989   2
   1  -4   9 23.7872 3.99325   1
  -1   4  -9 21.2678 3.30662   6
  -1   4  -9 24.8492 2.83854   2
   1   4   9 25.4859 3.04342   7
   2  -4   9 19.3058 3.84029   1
  -2  -4  -9 21.5001 3.10398   2
  -2  -4  -9 10.5130 2.41254   4
   2   4   9 15.0211 2.43275   7
  -2   4  -9 19.9265 3.00508   6
  -2   4  -9 17.1849 2.35637   2
  -3  -4  -9 196.048 14.9961   6
   3  -4   9 231.657 18.0222   5
  -3  -4  -9 182.945 14.5724   4
   3  -4   9 219.117 17.2560   1
  -3  -4  -9 205.368 14.3841   2
  -3   4  -9 199.799 14.9810   6
  -3   4  -9 216.941 14.0840   2
   4  -4   9 -3.4135 6.47385   5
  -4  -4  -9 0.41434 1.65388   2
  -4  -4  -9 1.88010 1.71573   6
  -4   4  -9 -0.7576 1.22923   2
  -4   4  -9 0.88280 1.61143   6
  -5  -4  -9 3.76367 1.83182   6
  -5  -4  -9 3.85309 1.91302   2
  -5   4  -9 2.58695 1.80703   6
  -5   4  -9 1.54294 1.36399   2
  -6  -4  -9 11.8065 2.40029   2
  -6  -4  -9 13.2436 2.40853   6
  -6   4  -9 10.8541 2.17915   6
  -6   4  -9 12.0913 2.01462   2
  -7  -4  -9 139.855 9.22618   6
  -7  -4  -9 122.574 8.66354   2
  -7   4  -9 103.494 8.38420   6
 -10   5   9 0.26789 1.75241   7
  10   5  -9 0.92046 1.26998   2
 -10   5   9 0.68678 1.14608   3
  -9   5   9 162.444 12.0445   3
  -9   5   9 159.422 11.1787   7
   8   5  -9 38.5555 4.20912   6
   8   5  -9 28.5899 3.88814   2
  -8   5   9 31.5444 4.13122   3
  -8   5   9 36.8693 3.72665   7
  -7   5   9 19.6162 3.33847   3
   7   5  -9 21.1026 3.15239   2
   7   5  -9 12.1467 2.81855   6
  -7   5   9 16.1741 2.72336   7
   6  -5  -9 53.2618 7.40532   4
  -6   5   9 61.3432 6.36964   3
  -6   5   9 61.2132 6.00171   7
   6   5  -9 71.8967 6.71665   6
   6   5  -9 70.6268 6.08826   2
  -5  -5   9 5.22756 2.23135   3
   5  -5  -9 7.44238 3.53759   4
   5  -5  -9 1.83332 1.44562   6
   5   5  -9 2.03601 1.78640   2
  -5   5   9 1.60898 1.74453   3
   5   5  -9 2.83748 2.05416   6
  -5   5   9 3.07755 1.92387   7
   4  -5  -9 221.830 17.6359   4
   4  -5  -9 257.330 16.3151   2
   4  -5  -9 260.733 17.3197   6
  -4  -5   9 230.415 19.3600   1
   4   5  -9 267.989 17.8830   6
  -4   5   9 222.847 17.1536   7
   4   5  -9 228.594 16.7055   2
  -4   5   9 269.808 17.8171   3
   3  -5  -9 349.846 24.8551   4
   3  -5  -9 371.361 23.6219   2
   3  -5  -9 359.012 24.4908   6
  -3  -5   9 385.386 25.5871   3
  -3   5   9 359.791 24.6864   7
  -3   5   9 401.685 24.7996   3
   3   5  -9 335.480 24.6521   6
   3   5  -9 360.434 24.0329   2
   2  -5  -9 46.6787 4.97816   4
  -2  -5   9 42.3435 6.87692   1
   2  -5  -9 42.5999 4.55998   6
   2  -5  -9 41.0586 4.10256   2
  -2   5   9 51.1277 4.90923   7
   2   5  -9 41.2118 4.18553   2
   2   5  -9 39.9956 4.66190   6
  -2   5   9 42.9138 4.55246   3
   1  -5  -9 2.56762 2.15945   4
   1  -5  -9 5.39507 1.93004   2
  -1  -5   9 0.07005 4.51914   1
   1  -5  -9 6.31421 2.01384   6
  -1   5   9 2.64423 1.62172   7
   1   5  -9 4.78430 1.98578   6
   1   5  -9 5.13155 1.80734   2
   0  -5  -9 80.3384 6.81252   4
   0  -5  -9 74.4937 6.76646   6
   0  -5  -9 77.4048 6.21703   2
   0  -5   9 83.9070 8.57570   1
   0   5   9 72.5301 6.51495   7
   0   5  -9 63.2075 6.53216   6
   0   5  -9 76.8411 6.15124   2
  -1  -5  -9 29.6498 4.34775   4
  -1  -5  -9 35.3251 3.69738   2
   1  -5   9 38.5421 5.97543   1
  -1  -5  -9 29.2672 3.97371   6
  -1   5  -9 30.6886 3.85528   6
  -1   5  -9 32.3741 3.51851   2
   1   5   9 30.5115 3.55930   7
  -2  -5  -9 38.2477 4.59368   6
  -2  -5  -9 39.0349 4.06286   2
  -2  -5  -9 28.8665 4.51596   4
  -2   5  -9 41.2461 3.87926   2
  -2   5  -9 38.6201 4.44445   6
   2   5   9 35.5840 3.71825   7
  -3  -5  -9 1.69112 1.66138   6
  -3  -5  -9 3.52152 1.89964   2
  -3   5  -9 4.30554 1.85852   6
  -3   5  -9 4.22431 1.58158   2
  -4  -5  -9 206.747 14.2062   6
  -4  -5  -9 159.353 13.0478   2
  -4   5  -9 186.132 13.7218   6
  -4   5  -9 204.955 13.3034   2
  -5  -5  -9 133.719 9.97695   6
  -5  -5  -9 122.326 9.38380   2
  -5   5  -9 129.870 9.12676   2
  -6  -5  -9 49.6004 4.20681   6
  -6  -5  -9 43.2913 3.86505   2
  -6   5  -9 33.1537 3.33339   2
   8   6  -9 1.23586 1.31418   2
  -8   6   9 1.73152 1.02238   7
  -7   6   9 120.484 9.47746   7
   7   6  -9 143.582 9.74792   2
  -6   6   9 4.12404 1.86402   3
   6   6  -9 2.06057 1.47275   6
  -6   6   9 2.87484 1.39746   7
   6   6  -9 1.05299 1.45829   2
  -5   6   9 4.60101 1.65194   7
   5   6  -9 4.12841 2.29250   2
  -5   6   9 3.79953 1.86430   3
   5   6  -9 4.31436 1.80471   6
   4  -6  -9 31.0770 3.67577   6
   4   6  -9 27.1248 3.42382   2
  -4   6   9 41.7820 4.22135   7
  -4   6   9 33.6438 3.95682   3
   3  -6  -9 420.870 25.9452   6
   3  -6  -9 407.216 25.2134   2
   3   6  -9 368.863 25.1820   2
  -3   6   9 342.325 25.6829   7
   3   6  -9 393.229 25.9410   6
   2  -6  -9 118.310 9.07011   6
   2   6  -9 108.571 8.39738   2
   2   6  -9 108.817 8.96166   6
  -2   6   9 119.425 9.23854   7
   1  -6  -9 3.87865 1.80393   6
   1  -6  -9 2.48071 1.97262   2
  -1   6   9 2.07032 1.50511   7
   1   6  -9 0.94934 1.33741   2
   1   6  -9 0.15507 1.22648   6
   0  -6  -9 15.4117 2.40102   2
   0  -6  -9 13.5318 2.54792   6
   0   6   9 13.7526 2.53898   7
   0   6  -9 16.0785 2.35462   2
  -1  -6  -9 16.8979 2.42974   2
  -1  -6  -9 14.8238 2.65018   6
  -1   6  -9 15.2870 3.02153   2
   1   6   9 11.9310 2.16687   7
  -1   6  -9 8.81535 2.10550   6
  -2  -6  -9 15.2228 2.81274   6
  -2  -6  -9 16.1922 2.48416   2
  -2   6  -9 13.8373 2.39866   6
  -2   6  -9 15.6877 2.24295   2
  -3  -6  -9 27.7346 3.07067   2
  -3  -6  -9 20.1325 3.16897   6
  -3   6  -9 28.3769 2.78112   2
  -4  -6  -9 27.8508 3.13814   2
  -4   6  -9 33.5587 2.99812   2
  -5  -6  -9 0.84096 0.98107   6
  -5  -6  -9 2.66039 1.30265   2
  -5   6  -9 1.18569 0.84673   2
  -6   7   9 22.2298 2.56199   7
   6   7  -9 30.7676 2.74737   2
   5   7  -9 1.04488 1.30612   2
  -5   7   9 -0.0502 0.86859   7
  -4   7   9 1.37679 1.17626   7
   4   7  -9 1.39246 1.14534   2
   3   7  -9 1.40740 1.10932   2
  -3   7   9 -0.1241 1.04977   7
   2  -7  -9 51.5782 4.15666   2
   2  -7  -9 54.3521 4.75923   6
  -2   7   9 46.3190 4.69220   7
   2   7  -9 56.9582 4.36949   2
   1  -7  -9 165.004 10.8803   6
   1  -7  -9 144.849 9.96828   2
  -1   7   9 124.965 10.6625   7
   1   7  -9 155.626 10.1172   2
   0  -7  -9 14.0498 2.02629   2
   0  -7  -9 18.6979 2.53120   6
   0   7   9 16.2336 2.22384   7
   0   7  -9 13.7250 1.87629   2
  -1  -7  -9 0.28069 1.62111   6
  -1  -7  -9 1.76713 1.27340   2
  -1   7  -9 0.41324 0.85778   2
  -2  -7  -9 0.83910 1.08107   6
  -2  -7  -9 0.20364 1.18527   2
  -2   7  -9 1.03606 0.87926   2
  13   0 -10 6.49469 2.06996   2
  13   0 -10 7.68533 2.28202   6
 -12   0  10 15.2688 3.43802   3
  12   0 -10 19.2713 2.64597   6
  12   0 -10 18.0915 2.44685   2
  11   0 -10 160.891 10.8084   2
  11   0 -10 163.171 11.3836   6
 -11   0  10 125.547 11.5054   3
 -11   0  10 153.169 12.3711   7
 -10   0  10 937.516 64.1535   3
  10   0 -10 1076.66 63.2355   2
 -10   0  10 1003.24 63.6637   7
  -9   0  10 546.786 36.2896   3
  -9   0  10 541.782 35.3324   7
  -8   0  10 701.257 43.5824   3
  -8   0  10 651.565 42.2076   7
   8   0 -10 629.112 41.6629   2
  -7   0  10 1197.37 70.6191   7
  -7   0  10 1043.88 71.6187   3
  -6   0  10 279.070 19.1176   3
  -6   0  10 258.131 17.9593   7
   6   0 -10 258.939 17.3000   2
  -5   0  10 1141.25 73.1347   5
  -4   0  10 353.901 24.9793   3
  -4   0  10 391.575 24.5442   7
  -4   0  10 370.508 25.9121   5
  -3   0  10 466.178 28.8046   7
  -3   0  10 390.546 30.1378   5
  -3   0  10 465.065 29.3324   3
  -2   0  10 3594.90 238.761   5
   2   0 -10 4081.78 235.971   8
  -1   0  10 2233.18 138.287   3
   1   0 -10 2109.48 136.728   8
  -1   0  10 2323.39 139.867   5
  -1   0  10 2249.01 137.435   7
   0   0 -10 177.439 12.1963   4
   0   0  10 191.083 13.2570   3
   0   0  10 152.161 14.2848   5
   0   0  10 174.465 12.2164   7
   0   0 -10 202.421 12.0668   8
  -1   0 -10 5409.13 311.777   4
   1   0  10 5087.51 312.069   3
  -1   0 -10 5265.87 311.378   8
   1   0  10 4479.41 314.038   5
  -2   0 -10 302.186 18.6617   8
   2   0  10 238.358 18.4965   3
   2   0  10 310.868 21.7918   5
  -2   0 -10 296.274 18.7335   6
   2   0  10 291.905 18.2253   1
  -2   0 -10 281.681 19.1498   4
  -2   0 -10 246.709 17.8253   2
  -3   0 -10 403.705 24.0849   8
  -3   0 -10 369.755 23.0925   2
   3   0  10 320.319 23.9218   1
   3   0  10 353.340 27.0624   5
  -3   0 -10 401.636 24.2791   6
  -3   0 -10 312.501 24.4354   4
  -4   0 -10 -0.7551 1.94929   4
  -4   0 -10 0.40375 1.33715   8
  -4   0 -10 0.19978 1.04138   2
  -4   0 -10 2.94690 1.74397   6
   4   0  10 0.66008 3.65239   5
   4   0  10 -1.0851 2.22883   1
   5   0  10 569.350 37.8671   1
   5   0  10 476.520 40.2462   5
  -5   0 -10 617.013 38.4254   4
  -5   0 -10 583.752 36.9789   8
  -5   0 -10 540.925 35.7599   2
  -5   0 -10 587.717 37.1468   6
  -6   0 -10 551.536 34.6730   6
  -6   0 -10 504.855 33.5596   2
  -7   0 -10 632.098 40.8778   6
  -8   0 -10 23.1445 2.80087   2
  -8   0 -10 27.8156 3.23136   6
  -9   0 -10 73.6384 5.02152   2
  -9   0 -10 55.7027 4.96056   6
  13  -1 -10 4.87506 1.28973   2
  13  -1 -10 4.83961 1.43359   6
  13   1 -10 4.54148 1.40394   6
  13   1 -10 3.94476 1.32553   2
  12  -1 -10 3.02980 1.39466   6
  12  -1 -10 3.85760 1.44128   2
 -12   1  10 6.43677 1.95684   3
  12   1 -10 2.46647 1.47765   2
  12   1 -10 3.07504 1.45733   6
 -11  -1  10 0.98755 1.37259   7
 -11  -1  10 0.37617 1.68274   3
  11  -1 -10 0.92335 1.34669   2
  11   1 -10 0.87615 1.24917   6
  11   1 -10 0.85010 1.35916   2
 -11   1  10 -0.1968 1.67670   3
 -11   1  10 1.67366 1.44399   7
  10  -1 -10 29.7375 3.19317   2
 -10  -1  10 31.3733 3.71475   7
 -10  -1  10 30.6176 4.01022   3
  10   1 -10 36.7674 3.79159   2
 -10   1  10 34.4551 4.35137   3
  10   1 -10 23.5740 3.50612   6
 -10   1  10 32.7508 3.65846   7
  -9  -1  10 899.055 54.4612   3
  -9  -1  10 816.976 53.4612   7
   9  -1 -10 851.447 52.6614   2
   9   1 -10 842.317 53.1726   2
  -9   1  10 772.868 53.1977   7
  -9   1  10 826.570 54.3529   3
   9   1 -10 866.554 53.6818   6
  -8  -1  10 1123.03 74.4551   3
  -8  -1  10 1126.06 73.4269   7
   8   1 -10 1200.64 73.5880   6
  -8   1  10 1227.40 74.9006   3
  -8   1  10 1159.91 73.3170   7
  -7  -1  10 76.9708 6.33741   7
  -7  -1  10 65.8491 7.01294   3
   7   1 -10 69.1863 5.89559   2
  -7   1  10 70.9382 6.08802   7
  -7   1  10 73.8464 7.15237   3
  -6  -1  10 191.040 14.2365   1
  -6  -1  10 232.593 14.7194   7
  -6  -1  10 198.319 15.3051   3
  -6   1  10 213.292 14.5704   7
   6   1 -10 204.789 13.8046   2
  -6   1  10 187.899 15.7190   3
  -5  -1  10 4.00937 1.24957   1
  -5  -1  10 3.50226 2.13059   3
  -5  -1  10 3.92277 1.58380   1
  -5  -1  10 2.31693 1.89260   5
  -5  -1  10 3.85367 1.66190   7
  -5   1  10 4.81647 1.70044   7
  -5   1  10 4.01926 1.76628   3
   5   1 -10 7.76285 1.91261   2
  -4  -1  10 16.0482 1.29469   1
  -4  -1  10 15.6315 1.30428   1
  -4  -1  10 10.4714 2.13711   7
  -4  -1  10 16.7519 2.93540   3
  -4   1  10 13.1897 2.89930   5
  -4   1  10 14.4544 2.28146   7
  -4   1  10 14.2671 2.56226   3
  -3  -1  10 97.7514 9.44747   5
  -3  -1  10 96.2462 8.20617   3
  -3  -1  10 105.428 7.72700   7
  -3   1  10 93.3206 7.60478   7
  -3   1  10 93.6406 8.52509   5
  -3   1  10 105.944 8.03883   3
  -2  -1  10 31.4968 3.31322   7
  -2  -1  10 27.5235 3.58725   3
  -2  -1  10 37.4664 5.11472   5
   2   1 -10 29.4373 2.84446   8
  -2   1  10 27.4175 3.40194   3
  -2   1  10 39.2446 3.50439   7
  -2   1  10 24.1459 4.06184   5
  -1  -1  10 2426.59 146.055   3
  -1  -1  10 2297.06 148.143   5
  -1  -1  10 2266.31 144.997   7
  -1   1  10 2471.79 145.148   7
   1   1 -10 2307.25 144.736   8
  -1   1  10 2235.17 146.871   5
  -1   1  10 2422.03 145.726   3
   0  -1  10 1087.23 68.0285   1
   0  -1  10 1158.85 69.5597   3
   0  -1  10 1058.75 67.8909   1
   0  -1 -10 1189.37 67.9589   4
   0   1 -10 1083.02 68.5105   6
   0   1 -10 1094.95 68.7517   4
   0   1 -10 1036.19 67.9123   2
   0   1  10 1096.11 69.0282   3
   0   1  10 1073.16 70.5901   5
   0   1  10 1092.72 68.2593   7
   0   1 -10 1095.71 68.4224   8
   1  -1  10 1340.45 82.2219   3
   1  -1  10 1398.99 81.3644   1
   1  -1  10 1240.51 84.7670   5
  -1  -1 -10 1383.33 81.3423   4
  -1   1 -10 1235.98 81.8306   4
  -1   1 -10 1276.22 80.7952   2
  -1   1 -10 1360.96 81.5434   8
  -1   1 -10 1246.11 81.3921   6
   1   1  10 1249.15 83.6848   5
   2  -1  10 139.681 14.1561   5
   2  -1  10 154.990 12.0555   3
  -2  -1 -10 169.047 11.1551   2
  -2  -1 -10 176.386 11.8749   6
  -2  -1 -10 142.899 11.7071   4
   2  -1  10 190.178 12.1574   1
   2   1  10 161.874 14.1756   5
  -2   1 -10 157.863 12.4524   4
  -2   1 -10 171.673 12.0762   8
  -2   1 -10 167.165 11.8154   6
  -2   1 -10 168.658 11.1672   2
  -3  -1 -10 139.254 10.1342   6
   3  -1  10 148.867 13.5731   5
  -3  -1 -10 136.057 9.32346   2
   3  -1  10 156.693 10.7501   1
  -3  -1 -10 139.618 10.5011   4
   3   1  10 135.745 12.8179   5
  -3   1 -10 117.214 10.8845   4
   3   1  10 125.789 9.41006   1
  -3   1 -10 120.005 9.21223   2
  -3   1 -10 130.339 10.1088   6
  -4  -1 -10 2.31904 2.16032   4
   4  -1  10 0.26883 2.20044   1
  -4  -1 -10 1.27832 1.31811   2
  -4  -1 -10 3.40714 1.65503   6
   4  -1  10 -7.8360 4.22680   5
   4   1  10 -3.4433 3.18765   5
  -4   1 -10 -1.0700 1.18233   2
  -4   1 -10 1.25716 1.54638   6
  -4   1 -10 1.95894 2.38632   4
   4   1  10 -2.4140 2.27033   1
  -4   1 -10 0.02850 3.15937   8
  -5  -1 -10 2085.54 131.489   2
  -5  -1 -10 2180.06 133.307   4
  -5  -1 -10 2208.41 132.322   8
  -5   1 -10 2178.12 133.152   8
  -5   1 -10 2088.04 134.337   4
   5   1  10 1882.76 136.126   5
  -5   1 -10 2229.42 131.491   2
  -6  -1 -10 58.6009 5.05829   2
  -6  -1 -10 55.9789 5.81791   8
   6  -1  10 62.2114 9.39495   5
  -6  -1 -10 69.5752 5.88986   6
  -6  -1 -10 45.9407 6.51263   4
  -6   1 -10 42.6934 6.75303   8
   6   1  10 64.7724 9.84269   5
  -6   1 -10 62.8310 4.97973   2
  -6   1 -10 64.3901 5.88304   6
  -6   1 -10 57.3241 7.10961   4
  -7  -1 -10 25.1437 2.97134   2
  -7   1 -10 27.9439 2.96986   2
  -8  -1 -10 499.681 31.8344   6
  -8   1 -10 465.720 31.6011   6
  -8   1 -10 506.161 31.2365   2
  -9  -1 -10 6.91172 1.47664   2
  -9  -1 -10 6.08267 1.44653   6
  -9   1 -10 3.88739 1.18921   2
  -9   1 -10 3.17393 1.24638   6
  13  -2 -10 46.8099 3.79698   6
  13  -2 -10 46.4144 3.55125   2
  13   2 -10 34.1024 3.51930   2
  13   2 -10 45.7429 4.57586   6
  12  -2 -10 46.6623 3.80908   2
 -12   2  10 41.8495 4.35478   3
  12   2 -10 46.5989 4.31999   6
  12   2 -10 39.3753 3.96841   2
  11  -2 -10 7.34105 1.63938   2
 -11  -2  10 7.11370 1.95600   7
  11   2 -10 6.11614 2.56609   6
  11   2 -10 4.55297 1.83353   2
 -11   2  10 5.19560 1.72595   7
 -11   2  10 6.26005 2.07536   3
 -10  -2  10 0.39021 1.65471   3
 -10  -2  10 -0.5043 1.20433   7
  10   2 -10 0.61451 1.31015   6
 -10   2  10 0.88015 1.22381   7
  10   2 -10 -1.2088 1.51088   2
 -10   2  10 0.97914 1.50304   3
  -9  -2  10 192.089 14.0962   7
  -9  -2  10 191.593 14.4187   3
   9   2 -10 216.662 14.7000   6
  -9   2  10 173.551 14.6381   3
   9   2 -10 190.362 13.9590   2
  -9   2  10 207.072 14.0122   7
  -8  -2  10 320.741 25.3316   1
  -8  -2  10 389.567 24.6716   3
   8   2 -10 369.932 24.8240   6
   8   2 -10 313.747 23.2666   2
  -8   2  10 372.132 25.6219   7
  -7  -2  10 45.9244 4.95764   7
  -7  -2  10 44.5293 6.05817   1
  -7  -2  10 39.9952 5.26467   3
   7   2 -10 46.0031 4.93601   6
  -7   2  10 42.8774 4.47050   7
  -7   2  10 59.7643 6.40037   3
   7   2 -10 48.5658 4.62988   2
  -6  -2  10 1396.61 89.9154   1
  -6  -2  10 1496.36 90.0011   7
  -6  -2  10 1319.59 90.0494   3
   6   2 -10 1449.39 88.5788   2
  -6   2  10 1449.74 89.1541   7
  -6   2  10 1357.90 90.0006   3
   6   2 -10 1488.99 89.3876   6
  -5  -2  10 776.641 46.0092   3
  -5  -2  10 616.589 44.7334   1
   5   2 -10 709.032 44.6120   6
  -5   2  10 688.297 44.9860   7
   5   2 -10 645.583 43.8545   2
  -5   2  10 770.267 45.6846   3
  -4  -2  10 24.5676 3.72099   3
  -4  -2  10 21.2883 3.77030   5
   4  -2 -10 23.8411 2.57835   4
  -4  -2  10 28.5939 3.53763   7
  -4  -2  10 31.3947 3.61965   1
  -4   2  10 27.4167 3.38424   7
   4   2 -10 28.9580 3.01866   2
  -4   2  10 29.8983 3.67393   3
   4   2 -10 32.1611 3.31365   6
  -3  -2  10 313.995 20.1971   3
  -3  -2  10 267.763 20.6688   5
  -3  -2  10 295.386 19.0281   1
   3  -2 -10 272.619 18.0035   8
  -3   2  10 286.561 19.4286   3
  -3   2  10 319.369 20.2031   5
   3   2 -10 268.777 18.8309   6
   3   2 -10 261.644 18.4708   2
  -2  -2  10 140.714 9.57424   1
  -2  -2  10 138.964 10.6011   3
  -2  -2  10 130.468 11.4731   5
  -2  -2  10 135.195 9.76976   7
  -2   2  10 129.713 9.85577   3
  -2   2  10 129.814 10.5559   5
   2   2 -10 121.622 9.50928   6
   2   2 -10 127.233 9.19406   2
   1  -2 -10 343.212 20.0832   4
  -1  -2  10 364.354 21.2601   1
  -1  -2  10 274.941 22.8753   5
  -1  -2  10 314.527 21.1648   7
  -1  -2  10 332.029 22.1785   3
  -1   2  10 314.372 21.4385   3
  -1   2  10 295.869 21.2448   7
   1   2 -10 310.250 21.2388   6
   1   2 -10 325.922 20.7361   2
   1   2 -10 309.028 21.1449   8
  -1   2  10 313.665 22.4079   5
   0  -2  10 23.3625 2.84032   7
   0  -2  10 25.2204 2.95256   1
   0  -2  10 28.4062 3.62856   3
   0  -2 -10 24.7742 2.43852   4
   0  -2  10 30.2186 4.68744   5
   0   2  10 23.8395 3.76450   5
   0   2  10 22.9716 2.79346   7
   0   2  10 17.3321 3.00450   3
   0   2 -10 18.8906 2.75270   8
   0   2 -10 20.7154 2.44829   2
   0   2 -10 21.7009 2.90646   6
   1  -2  10 311.565 24.3802   5
   1  -2  10 369.080 23.2487   3
   1  -2  10 300.955 22.2981   1
   1   2  10 347.238 24.1245   5
  -1   2 -10 340.669 22.3336   6
  -1   2 -10 340.143 22.5349   8
  -1   2 -10 340.205 21.6062   2
   2  -2  10 447.855 30.4068   5
  -2  -2 -10 451.449 27.2279   4
   2  -2  10 420.691 27.7117   1
   2  -2  10 423.369 27.9345   3
  -2  -2 -10 432.967 27.0685   6
  -2   2 -10 367.205 27.1605   6
  -2   2 -10 390.773 27.6934   8
  -2   2 -10 419.250 26.5618   2
   2   2  10 407.986 29.4554   5
  -2   2 -10 396.272 28.3127   4
  -3  -2 -10 1.89223 1.30775   6
  -3  -2 -10 1.33516 1.51877   4
  -3  -2 -10 0.44024 1.66385   2
   3  -2  10 1.06570 3.45024   5
   3  -2  10 1.90417 1.80660   1
   3   2  10 1.94230 3.09527   5
  -3   2 -10 2.24540 2.04676   8
  -3   2 -10 -0.2406 1.19363   2
  -3   2 -10 1.38168 1.34589   6
  -3   2 -10 2.04649 2.30160   4
   4  -2  10 10.6750 4.78247   5
   4  -2  10 16.6525 3.86724   1
  -4  -2 -10 17.2794 2.59543   6
  -4  -2 -10 18.3353 3.15064   4
  -4   2 -10 13.5277 4.29595   4
  -4   2 -10 13.6795 2.16963   2
  -4   2 -10 16.3478 2.88620   6
   4   2  10 16.1071 5.42645   5
  -4   2 -10 12.8303 3.67754   8
   5  -2  10 258.308 25.5150   5
  -5  -2 -10 336.025 22.9746   4
  -5  -2 -10 361.438 22.5836   6
  -5  -2 -10 323.187 21.8632   2
  -5   2 -10 328.441 24.7736   4
  -5   2 -10 344.837 21.7648   2
  -5   2 -10 337.651 23.7187   8
  -6  -2 -10 68.7299 5.62053   2
  -6  -2 -10 63.2867 5.95160   6
  -6   2 -10 61.4738 6.03270   6
  -6   2 -10 69.4213 5.38392   2
  -7  -2 -10 272.790 20.3144   6
  -7  -2 -10 317.929 20.0060   2
  -7   2 -10 284.126 20.2685   6
  -7   2 -10 339.394 19.8857   2
  -8  -2 -10 97.3002 7.68258   2
  -8  -2 -10 103.410 7.74227   6
  -8   2 -10 90.5662 8.85589   6
  -8   2 -10 101.201 7.14967   2
  12  -3 -10 42.8482 3.35686   2
  12   3 -10 39.1652 3.68751   6
 -12   3  10 37.3804 3.86155   3
  12   3 -10 38.5474 3.77659   2
  11  -3 -10 305.796 20.1683   2
  11   3 -10 314.895 21.0667   6
  11   3 -10 323.977 20.8331   2
 -11   3  10 308.715 21.4264   3
 -10   3  10 21.7188 3.30808   3
 -10   3  10 19.5405 2.66281   7
  10   3 -10 18.3368 3.06564   6
  10   3 -10 22.6002 3.11579   2
  -9  -3  10 0.46585 1.80202   3
  -9  -3  10 -0.6912 1.26887   7
  -9   3  10 0.03625 1.17275   7
  -9   3  10 0.43734 1.56806   3
   9   3 -10 0.48470 1.71652   2
   9   3 -10 0.26101 1.37524   6
  -8  -3  10 -0.6886 4.17072   1
  -8  -3  10 1.85899 1.63904   7
  -8  -3  10 2.09456 1.96296   3
   8   3 -10 0.55996 1.62874   6
  -8   3  10 0.45488 1.92042   3
   8   3 -10 1.79079 1.85107   2
  -8   3  10 1.91729 1.43107   7
  -7  -3  10 1586.07 99.1166   3
  -7   3  10 1455.15 98.4605   3
  -7   3  10 1621.19 97.4292   7
  -6  -3  10 773.744 46.9342   7
  -6  -3  10 724.397 47.7570   1
   6  -3 -10 730.223 46.3549   4
  -6   3  10 643.301 46.8110   3
   6   3 -10 723.544 45.6998   2
  -5  -3  10 375.010 24.3952   3
   5  -3 -10 355.350 22.8546   4
   5  -3 -10 312.714 22.3818   6
  -5  -3  10 343.984 25.7972   1
  -5   3  10 312.497 23.1283   7
  -5   3  10 380.734 24.0671   3
   5   3 -10 332.083 22.4269   2
  -4  -3  10 394.427 25.9452   7
  -4  -3  10 388.080 26.3316   1
  -4  -3  10 348.623 26.1689   3
  -4  -3  10 392.385 26.9331   5
  -4   3  10 365.943 25.6393   7
   4   3 -10 414.293 25.6526   6
   4   3 -10 356.288 24.7343   2
  -4   3  10 400.136 25.9993   3
  -3  -3  10 723.877 51.7732   5
   3  -3 -10 853.958 49.5506   4
  -3  -3  10 722.535 51.2230   3
  -3  -3  10 800.646 50.6798   7
  -3  -3  10 817.991 51.1327   1
   3   3 -10 738.005 49.6832   2
  -3   3  10 865.890 50.8055   7
  -3   3  10 741.553 50.4799   3
   3   3 -10 839.566 50.5519   6
  -2  -3  10 232.893 17.8503   5
  -2  -3  10 242.662 17.1533   3
  -2  -3  10 224.564 16.2504   7
   2  -3 -10 260.212 15.3329   4
  -2  -3  10 259.417 16.9959   1
  -2   3  10 223.243 16.2210   3
  -2   3  10 196.174 16.1487   5
  -2   3  10 223.438 16.3541   7
   2   3 -10 241.926 16.3953   6
   2   3 -10 231.229 15.6947   2
  -1  -3  10 18.4932 4.01246   5
  -1  -3  10 20.5190 3.31915   1
  -1  -3  10 20.3833 2.82795   7
  -1  -3  10 21.6697 3.47853   3
   1  -3 -10 25.7038 2.46381   4
   1   3 -10 19.2334 2.66790   2
  -1   3  10 20.6782 3.02557   7
   1   3 -10 23.1253 3.13040   6
  -1   3  10 17.5696 2.92371   3
  -1   3  10 20.0964 3.82464   5
   0  -3 -10 19.3598 2.44401   4
   0  -3  10 17.6099 3.04522   1
   0  -3 -10 18.7447 3.20740   6
   0  -3  10 16.0252 3.09322   3
   0  -3  10 14.2144 3.38353   5
   0   3 -10 17.6231 2.76470   6
   0   3  10 13.6718 3.68869   5
   0   3 -10 16.2964 2.43415   2
   0   3  10 18.2410 2.65414   7
   1  -3  10 699.779 49.2557   5
   1  -3  10 770.419 47.9795   3
  -1  -3 -10 730.532 46.5575   4
  -1  -3 -10 665.291 46.7823   6
  -1   3 -10 750.364 47.6257   8
  -1   3 -10 750.757 46.2997   2
  -1   3 -10 742.146 47.2362   6
   1   3  10 778.452 48.3379   5
  -2  -3 -10 795.266 51.2914   2
  -2  -3 -10 818.682 51.8685   6
  -2  -3 -10 787.880 51.4945   4
   2  -3  10 794.816 52.6175   1
   2  -3  10 820.367 54.8204   5
  -2   3 -10 869.095 52.2794   6
  -2   3 -10 847.682 51.1384   2
  -2   3 -10 816.232 52.8161   8
   2   3  10 763.027 53.4148   5
  -3  -3 -10 95.2165 7.50834   4
   3  -3  10 81.5893 8.28771   1
   3  -3  10 72.9677 9.76217   5
  -3  -3 -10 101.582 7.62594   6
  -3   3 -10 84.4289 7.53132   6
  -3   3 -10 85.9888 6.68886   2
   3   3  10 68.8674 12.3608   5
  -3   3 -10 79.6840 8.67534   8
  -4  -3 -10 1.82351 1.94638   2
   4  -3  10 0.47305 4.45768   5
  -4  -3 -10 4.14264 1.81602   6
   4  -3  10 0.35542 2.60673   1
  -4  -3 -10 2.95379 2.17263   4
  -4   3 -10 1.54024 3.09926   8
  -4   3 -10 5.20370 1.71261   2
  -4   3 -10 2.95147 1.81551   6
  -5  -3 -10 0.03301 1.53654   2
  -5  -3 -10 1.86512 1.42026   6
  -5   3 -10 2.88541 1.41753   2
  -5   3 -10 0.39992 1.54555   6
  -6  -3 -10 42.0707 4.09776   2
  -6  -3 -10 42.1294 4.36009   6
  -6   3 -10 45.8288 3.85676   2
  -6   3 -10 36.2092 4.25108   6
  -7  -3 -10 5.27691 1.75572   2
  -7  -3 -10 5.36385 1.66923   6
  -7   3 -10 4.25930 1.35796   2
  -7   3 -10 4.31857 1.46824   6
  -8  -3 -10 26.8847 2.78860   6
  -8  -3 -10 23.9557 2.44414   2
  -8   3 -10 18.8407 2.20168   2
  11   4 -10 61.7001 5.36240   6
 -11   4  10 83.9111 6.95700   3
  11   4 -10 67.1523 5.45465   2
  10   4 -10 117.167 8.65629   2
  10   4 -10 108.566 8.71021   6
 -10   4  10 111.940 9.05464   3
  -9   4  10 0.28460 1.86571   3
   9   4 -10 0.83139 1.57901   6
  -9   4  10 2.45707 1.34435   7
  -8   4  10 110.713 9.56514   3
   8   4 -10 102.581 9.08637   6
   8   4 -10 102.223 8.52734   2
  -8   4  10 104.334 8.32769   7
   7  -4 -10 8.22942 4.02234   4
  -7  -4  10 9.99429 2.60015   3
  -7   4  10 10.0180 2.95031   3
   7   4 -10 9.83453 2.59758   2
  -7   4  10 9.60573 2.32165   7
   7   4 -10 6.82692 2.66908   6
  -6  -4  10 145.600 11.3883   3
   6  -4 -10 132.956 11.3389   4
  -6   4  10 122.021 11.2420   3
   6   4 -10 160.846 10.6962   2
   5  -4 -10 1293.69 81.7443   4
   5  -4 -10 1101.37 78.3221   6
   5   4 -10 1350.98 79.3223   6
  -5   4  10 1249.83 79.4193   7
   5   4 -10 1196.18 77.9451   2
  -5   4  10 1306.44 79.4933   3
  -4  -4  10 502.154 35.1240   1
   4  -4 -10 501.455 33.4303   4
   4  -4 -10 492.617 33.2708   6
  -4  -4  10 519.563 34.6505   3
   4   4 -10 541.297 34.1191   6
  -4   4  10 556.251 34.0345   7
   4   4 -10 498.991 33.0359   2
  -4   4  10 500.162 34.0041   3
  -3  -4  10 949.279 63.9694   1
   3  -4 -10 899.043 62.3528   6
   3  -4 -10 1013.46 62.3963   4
  -3  -4  10 1099.78 64.0661   3
  -3   4  10 1055.71 63.1420   7
   3   4 -10 1014.19 63.1508   6
  -3   4  10 967.234 62.8776   3
   3   4 -10 938.225 62.1026   2
  -2  -4  10 326.872 23.7521   5
   2  -4 -10 338.781 21.9389   4
  -2  -4  10 363.970 23.5675   3
  -2  -4  10 348.173 23.7262   1
   2  -4 -10 343.701 22.3242   6
   2   4 -10 350.784 21.9613   2
  -2   4  10 289.894 22.3752   7
  -2   4  10 297.237 22.1647   3
   2   4 -10 331.856 22.6572   6
   1  -4 -10 29.4190 3.41360   4
  -1  -4  10 23.2436 4.96749   5
  -1  -4  10 31.7527 4.65371   3
  -1  -4  10 30.6726 4.95277   1
   1  -4 -10 31.0483 3.65418   6
   1   4 -10 31.5297 3.96590   6
  -1   4  10 30.4081 3.73213   7
   1   4 -10 27.8458 3.27505   2
   0  -4  10 133.690 11.1036   5
   0  -4 -10 109.663 9.13549   6
   0  -4 -10 109.245 8.57633   2
   0  -4 -10 123.671 8.90977   4
   0  -4  10 117.232 10.2139   1
   0   4 -10 115.270 11.7349   6
   0   4  10 122.212 9.20234   7
   0   4 -10 116.836 8.94461   2
   1  -4  10 40.3570 5.66181   1
  -1  -4 -10 38.9607 4.42315   4
  -1  -4 -10 49.6526 4.89254   6
   1  -4  10 41.2973 6.59945   5
  -1   4 -10 44.2520 4.87629   6
  -1   4 -10 44.7660 4.11215   2
   2  -4  10 73.4356 9.01523   5
   2  -4  10 70.0939 7.64349   1
  -2  -4 -10 58.0902 6.32521   6
  -2  -4 -10 76.3252 6.54823   4
  -2  -4 -10 68.8326 6.12411   2
  -2   4 -10 77.7135 5.86663   2
  -2   4 -10 73.1223 6.61787   6
  -3  -4 -10 83.5077 7.64071   6
  -3  -4 -10 86.9184 7.22587   2
   3  -4  10 81.7330 11.2841   5
  -3  -4 -10 74.8528 8.69249   4
  -3   4 -10 102.533 8.00665   6
  -3   4 -10 89.6196 6.83636   2
  -4  -4 -10 496.820 31.9799   6
  -4   4 -10 479.285 30.8677   2
  -4   4 -10 467.457 31.9783   6
  -5  -4 -10 91.7540 7.46165   6
  -5  -4 -10 83.1929 6.95568   2
  -5   4 -10 93.4135 7.56609   6
  -5   4 -10 79.3669 6.56008   2
  -6  -4 -10 0.35823 1.15212   6
  -6  -4 -10 1.66671 1.51350   2
  -6   4 -10 1.21798 1.09232   2
  -6   4 -10 -0.3136 0.98682   6
  -7  -4 -10 1.20659 1.08449   6
  -7  -4 -10 0.87959 1.19923   2
  -7   4 -10 1.39055 0.89933   2
 -10   5  10 11.5469 1.71356   7
 -10   5  10 15.8803 2.32774   3
  10   5 -10 13.9425 2.06174   2
   9   5 -10 1.41652 1.57105   2
  -9   5  10 0.74843 1.02296   7
   9   5 -10 -0.3993 1.04736   6
  -9   5  10 0.38318 1.31894   3
   8   5 -10 133.366 10.3106   6
   8   5 -10 117.276 9.83674   2
  -8   5  10 148.661 10.8202   3
  -8   5  10 135.407 9.85236   7
   7   5 -10 16.2925 2.82748   2
  -7   5  10 14.2605 2.85052   7
  -6   5  10 91.5660 8.03646   7
  -6   5  10 104.788 8.79087   3
  -5  -5  10 127.931 10.7088   3
   5  -5 -10 120.711 10.9441   4
   5  -5 -10 141.820 10.1928   6
  -5   5  10 136.560 10.8798   7
   5   5 -10 130.998 10.7123   6
  -5   5  10 134.418 10.8457   3
   5   5 -10 133.832 9.90756   2
   4  -5 -10 11.9550 2.13407   2
   4  -5 -10 17.8814 2.69690   6
  -4  -5  10 9.27713 2.83192   3
  -4   5  10 16.9383 3.01097   3
   4   5 -10 15.2409 2.60341   2
  -4   5  10 15.3375 2.82010   7
   4   5 -10 15.3630 2.95965   6
  -3  -5  10 294.208 21.5352   3
   3  -5 -10 313.100 19.4138   2
   3  -5 -10 284.433 20.3650   4
   3  -5 -10 299.901 20.2987   6
   3   5 -10 280.743 19.7922   2
  -3   5  10 282.356 20.5023   7
  -3   5  10 322.414 20.5599   3
   3   5 -10 298.496 20.6664   6
  -2  -5  10 131.044 12.4638   1
   2  -5 -10 142.074 9.58161   2
   2  -5 -10 124.087 10.3398   4
   2  -5 -10 133.510 10.3576   6
   2   5 -10 137.006 9.90318   2
  -2   5  10 136.462 10.6740   7
   2   5 -10 136.872 10.5730   6
   1  -5 -10 177.831 11.9262   4
   1  -5 -10 158.915 11.8750   6
   1  -5 -10 144.600 10.9040   2
   1   5 -10 148.648 11.1807   2
   1   5 -10 161.129 12.1177   6
  -1   5  10 165.050 12.0225   7
   0  -5 -10 35.0625 4.10560   6
   0  -5 -10 31.3653 3.61436   2
   0  -5 -10 34.5622 5.42799   4
   0   5 -10 29.5789 3.51428   2
   0   5  10 34.1064 3.89343   7
   0   5 -10 36.3829 4.21370   6
  -1  -5 -10 71.0524 6.57547   6
  -1  -5 -10 62.1282 5.65473   2
   1   5  10 64.8527 5.78877   7
  -1   5 -10 76.0897 5.77713   2
  -2  -5 -10 1.57867 1.69639   6
  -2  -5 -10 2.33234 2.97222   2
  -2   5 -10 1.20867 1.46887   6
  -2   5 -10 1.36265 1.20146   2
  -3  -5 -10 482.544 29.2858   2
  -3   5 -10 485.250 29.6924   2
  -3   5 -10 392.361 29.5947   6
  -4  -5 -10 3.53500 1.88435   2
  -4  -5 -10 4.07585 1.80665   6
  -4   5 -10 3.45909 1.64791   6
  -4   5 -10 2.45328 1.35187   2
  -5  -5 -10 8.76336 1.96201   6
  -5  -5 -10 6.93733 1.97914   2
  -5   5 -10 6.24391 1.58711   6
  -5   5 -10 10.0535 1.66216   2
  -6  -5 -10 0.85432 0.95243   6
  -6  -5 -10 2.39232 1.60054   2
  -6   5 -10 1.28832 0.88486   2
  -8   6  10 5.06522 1.72103   3
   8   6 -10 3.05270 1.38611   2
  -8   6  10 4.85671 1.26669   7
   7   6 -10 9.79667 1.96044   6
   7   6 -10 12.0577 2.21726   2
  -7   6  10 11.3905 1.95320   7
  -7   6  10 12.4667 3.54182   3
   6   6 -10 15.1488 2.65572   6
  -6   6  10 20.4572 2.72925   7
  -6   6  10 24.9746 3.27868   3
  -5   6  10 2.89118 1.93446   3
   5   6 -10 7.53888 1.90562   2
  -5   6  10 2.25407 1.43874   7
   5   6 -10 6.04724 2.00467   6
   4  -6 -10 0.56496 1.18871   6
   4   6 -10 1.53170 1.57114   6
   4   6 -10 -0.3347 1.19473   2
  -4   6  10 -0.4098 1.78072   3
  -4   6  10 2.09927 1.44620   7
   3  -6 -10 193.249 12.6863   2
   3  -6 -10 195.640 13.5772   6
   3   6 -10 173.684 13.5938   6
   3   6 -10 200.022 13.5937   2
   2  -6 -10 0.77800 1.39180   6
   2  -6 -10 1.25453 1.56345   2
   2   6 -10 1.37695 1.70653   2
  -2   6  10 5.24650 1.77921   7
   2   6 -10 3.16602 1.57903   6
   1  -6 -10 155.290 11.4615   6
   1  -6 -10 149.585 10.5597   2
  -1   6  10 154.493 11.4522   7
   1   6 -10 151.715 10.7580   2
   1   6 -10 160.921 11.3711   6
   0  -6 -10 21.6568 2.72495   2
   0  -6 -10 23.2188 3.13288   6
   0   6 -10 21.9577 2.60108   2
   0   6  10 19.0423 2.76995   7
   0   6 -10 20.7317 2.86420   6
  -1  -6 -10 -0.3001 1.53243   2
  -1  -6 -10 -0.0143 1.28355   6
  -1   6 -10 -0.4689 1.19612   6
  -1   6 -10 -0.1606 1.00966   2
  -2  -6 -10 4.22266 1.77977   6
  -2  -6 -10 5.42377 2.14081   2
  -2   6 -10 4.93525 1.43401   2
  -2   6 -10 2.69704 1.48683   6
  -3  -6 -10 3.17037 1.48854   6
  -3  -6 -10 2.46987 1.66368   2
  -3   6 -10 3.21852 2.48452   6
  -3   6 -10 3.65925 1.29731   2
  -4  -6 -10 0.86397 1.09850   6
  -4   6 -10 -0.3977 0.84299   2
  -5   7  10 1.19445 1.02769   7
   5   7 -10 1.39590 1.05700   2
   4   7 -10 10.2429 1.67403   2
  -4   7  10 4.58331 1.47100   7
   3   7 -10 2.38061 1.72193   2
  -3   7  10 0.92804 1.13621   7
  -2   7  10 46.8208 4.30565   7
   1  -7 -10 264.341 16.9627   6
   1   7 -10 238.525 16.4462   2
   0  -7 -10 25.2208 2.78461   6
   0   7 -10 19.9799 2.22347   2
  13   0 -11 0.01389 0.88251   6
  13   0 -11 -0.3032 0.98479   2
 -12   0  11 0.48126 1.36810   7
  12   0 -11 0.51445 1.15321   6
  12   0 -11 -1.1271 1.09672   2
 -12   0  11 1.64978 1.70793   3
  11   0 -11 0.83580 1.40421   2
 -11   0  11 0.59441 1.41042   3
 -11   0  11 0.49703 1.23383   7
  11   0 -11 -0.0243 1.07156   6
  10   0 -11 0.12799 1.12972   6
 -10   0  11 -0.2759 1.38534   3
  10   0 -11 1.86074 1.47931   2
 -10   0  11 1.72550 1.56895   7
   9   0 -11 -0.5134 1.47657   2
  -9   0  11 0.40036 1.32566   7
  -9   0  11 0.04375 1.70628   3
  -8   0  11 -0.0132 1.74049   3
  -8   0  11 1.31262 1.45411   7
   8   0 -11 0.48341 1.68282   2
  -7   0  11 -0.9000 1.85267   3
  -7   0  11 0.70748 1.30164   7
   7   0 -11 -0.1689 1.79528   2
  -6   0  11 -0.0725 1.22324   7
  -6   0  11 0.33020 1.54994   3
  -5   0  11 0.11995 1.20879   7
  -5   0  11 -2.9792 1.19851   5
  -5   0  11 -0.2968 1.58418   3
  -4   0  11 1.05815 1.77623   5
  -4   0  11 3.48817 1.61938   7
  -4   0  11 -0.8305 1.34427   3
  -3   0  11 -0.8019 1.47770   3
  -3   0  11 -1.3602 1.52879   5
  -3   0  11 0.31198 1.22616   7
  -2   0  11 -0.5482 1.17685   3
  -2   0  11 -0.8524 1.02076   7
  -2   0  11 0.47994 1.90435   5
   2   0 -11 0.02672 0.61590   8
  -1   0  11 2.98854 2.64260   5
  -1   0  11 0.03635 1.08601   7
   1   0 -11 -0.5137 0.59299   8
  -1   0  11 -0.1984 1.50631   3
   0   0 -11 -0.6271 1.06328   4
   0   0 -11 0.21253 0.78111   8
   0   0  11 -0.2528 1.60133   3
   0   0  11 -2.4206 1.24774   7
   0   0  11 3.68499 2.36368   5
  -1   0 -11 0.94534 1.57507   6
  -1   0 -11 -0.7504 1.28540   4
  -1   0 -11 -1.3018 0.95546   8
   1   0  11 0.28426 1.62460   5
   1   0  11 0.05205 2.05188   3
  -2   0 -11 0.17130 1.46882   6
  -2   0 -11 1.47385 1.44315   2
  -2   0 -11 -0.5584 1.68380   4
  -2   0 -11 0.52949 1.32078   8
   2   0  11 -0.8432 1.79987   5
   2   0  11 -0.2471 1.65531   3
  -3   0 -11 0.00428 1.33875   6
  -3   0 -11 1.08338 1.39536   8
  -3   0 -11 -0.4804 1.20551   2
  -3   0 -11 -0.9015 2.19162   4
   3   0  11 -5.0439 2.64662   5
   4   0  11 -1.2559 3.21818   5
  -4   0 -11 0.28053 1.11432   2
  -4   0 -11 -0.1572 1.44157   6
  -4   0 -11 0.07489 1.78593   8
   4   0  11 -1.0138 2.89241   1
  -4   0 -11 2.59208 2.91394   4
  -5   0 -11 1.65575 1.23490   2
  -5   0 -11 5.48491 3.32368   4
  -5   0 -11 -1.3417 2.00283   8
  -5   0 -11 0.58739 1.34891   6
   5   0  11 1.86802 4.87308   5
  -6   0 -11 0.16058 1.17560   6
  -6   0 -11 -0.2625 1.20828   2
  -7   0 -11 0.03208 1.15169   6
  -7   0 -11 0.80862 1.21124   2
  -8   0 -11 -1.0921 0.92681   2
  -8   0 -11 0.53836 1.35074   6
  13  -1 -11 1.13487 1.05240   6
  13  -1 -11 1.87217 1.13208   2
  13   1 -11 0.83472 1.05212   2
  13   1 -11 2.47363 1.18151   6
 -12  -1  11 24.9939 3.17918   7
  12  -1 -11 37.9379 3.64003   6
  12  -1 -11 29.5184 3.09086   2
  12   1 -11 33.1548 3.54961   6
  12   1 -11 34.1751 3.34203   2
 -12   1  11 33.7192 3.76021   3
 -11  -1  11 57.1088 5.34730   7
 -11  -1  11 54.7756 5.46785   3
  11  -1 -11 58.4353 4.93222   2
 -11   1  11 59.5427 5.33605   7
  11   1 -11 66.0055 6.47025   6
 -11   1  11 56.8313 5.78694   3
  11   1 -11 65.7730 5.35977   2
  10  -1 -11 21.4842 2.85070   2
 -10  -1  11 24.9153 3.59033   3
 -10  -1  11 26.2161 3.44663   7
  10   1 -11 28.1157 3.38692   2
 -10   1  11 24.5372 3.26181   7
  10   1 -11 25.7208 3.36773   6
 -10   1  11 23.4066 3.72922   3
  -9  -1  11 396.008 25.0306   3
   9  -1 -11 369.815 23.0458   2
  -9  -1  11 329.124 23.6763   7
  -9   1  11 303.458 23.3809   7
   9   1 -11 371.752 23.9346   6
  -9   1  11 383.607 25.0241   3
   9   1 -11 328.445 23.3277   2
   8  -1 -11 82.2148 5.81047   2
  -8  -1  11 59.3757 6.49640   1
  -8  -1  11 78.1748 8.02570   7
  -8  -1  11 72.2518 7.19601   3
  -8   1  11 59.3228 6.12987   7
  -8   1  11 77.5254 9.46489   3
   8   1 -11 73.8400 6.29753   6
   8   1 -11 55.9924 5.71652   2
  -7  -1  11 259.528 21.7282   3
  -7  -1  11 307.190 21.1794   7
  -7  -1  11 284.403 20.0597   1
  -7   1  11 328.012 21.2255   7
  -7   1  11 295.375 22.1425   3
   7   1 -11 345.147 21.0294   6
   7   1 -11 331.820 20.5106   2
  -6  -1  11 391.822 30.2013   3
  -6  -1  11 490.502 29.9809   7
   6   1 -11 409.213 28.7055   2
  -6   1  11 492.023 29.7226   7
  -5  -1  11 2.42705 1.83999   5
  -5  -1  11 5.15740 1.88267   7
  -5  -1  11 3.64914 2.14798   3
  -5   1  11 8.32590 2.04777   7
   5   1 -11 8.03916 2.08872   6
  -5   1  11 5.89212 2.28263   3
  -4  -1  11 220.956 15.6266   7
  -4  -1  11 228.879 16.8249   3
  -4  -1  11 221.614 17.8169   5
  -4   1  11 225.661 16.0628   3
  -4   1  11 227.154 15.5708   7
  -4   1  11 210.417 16.6172   5
  -3  -1  11 3.36374 1.76799   3
  -3  -1  11 2.69395 2.44205   5
  -3   1  11 2.15270 1.52902   7
  -3   1  11 1.47723 1.49666   3
  -3   1  11 2.51490 1.94983   5
  -2  -1  11 6.50623 2.26719   3
  -2  -1  11 5.44659 2.40007   5
  -2  -1  11 7.44667 1.87073   7
  -2   1  11 8.55768 1.93481   7
  -2   1  11 1.93480 2.08254   5
  -2   1  11 9.10148 2.32531   3
  -1  -1  11 -0.7839 1.12910   7
  -1  -1  11 -0.3754 1.41277   3
  -1  -1  11 2.31121 1.94854   5
  -1   1  11 -1.1682 1.84828   5
  -1   1  11 0.77362 1.54651   3
   1   1 -11 -0.1724 0.81531   8
  -1   1  11 -0.0958 1.14388   7
   0  -1  11 1260.50 79.5446   7
   0  -1  11 1389.14 80.9042   3
   0  -1  11 1343.85 84.1599   5
   0  -1 -11 1306.38 78.9273   4
   0   1  11 1173.25 79.2526   7
   0   1 -11 1261.53 79.5489   8
   0   1 -11 1274.72 79.7036   6
   0   1  11 1189.64 82.0676   5
   0   1  11 1303.86 80.2770   3
   0   1 -11 1279.41 79.0287   2
   1  -1  11 0.62635 0.93199   1
   1  -1  11 2.56595 1.84238   3
  -1  -1 -11 1.78552 1.67058   4
   1  -1  11 2.08972 2.50331   5
   1   1  11 1.99300 2.72432   5
   1   1  11 3.08603 1.95042   3
  -1   1 -11 1.82133 1.68879   4
  -1   1 -11 1.77329 1.52962   6
  -1   1 -11 0.39349 1.34026   2
  -1   1 -11 -0.5305 1.29100   8
  -2  -1 -11 78.3037 6.63508   4
   2  -1  11 70.5782 6.53766   3
   2  -1  11 74.8361 9.20343   5
   2  -1  11 65.3443 6.00672   1
  -2  -1 -11 75.8228 6.39395   6
  -2   1 -11 77.1062 6.63012   8
  -2   1 -11 75.2840 7.08913   4
  -2   1 -11 81.0481 6.40336   6
  -2   1 -11 78.1860 5.76142   2
   2   1  11 63.3346 8.15116   5
   3  -1  11 974.884 64.3559   5
   3  -1  11 882.032 55.2863   1
  -3  -1 -11 931.656 54.5405   2
  -3  -1 -11 756.775 55.4917   4
  -3  -1 -11 905.649 55.2979   6
  -3   1 -11 841.255 55.3584   6
   3   1  11 890.479 59.0103   5
  -3   1 -11 818.330 56.4804   4
   4  -1  11 483.796 35.4978   5
  -4  -1 -11 484.385 29.9251   2
  -4  -1 -11 450.243 30.3833   8
  -4  -1 -11 443.559 31.3370   4
  -4  -1 -11 477.494 30.5510   6
  -4   1 -11 473.852 31.4661   8
  -4   1 -11 462.658 31.1380   6
  -4   1 -11 471.418 29.7172   2
   4   1  11 435.216 34.2739   5
  -5  -1 -11 4.84754 1.71910   6
  -5  -1 -11 3.34458 3.84970   4
  -5  -1 -11 7.33733 1.86633   2
  -5   1 -11 4.63505 1.55834   2
  -5   1 -11 1.98526 1.82861   6
   5   1  11 -4.8730 6.29300   5
  -6  -1 -11 16.8874 2.71424   6
  -6  -1 -11 11.7943 3.10397   2
  -6   1 -11 16.3391 3.74347   2
  -6   1 -11 15.8809 2.68401   6
  -7  -1 -11 24.7477 2.91047   2
  -7  -1 -11 25.9355 3.23846   6
  -7   1 -11 27.0407 2.83445   2
  -7   1 -11 27.8377 3.22937   6
  -8  -1 -11 9.63517 2.04426   6
  -8  -1 -11 15.1203 1.92870   2
  -8   1 -11 17.9468 2.04591   2
  -8   1 -11 14.3684 2.06520   6
  12  -2 -11 104.677 7.31132   6
  12  -2 -11 87.6118 6.67926   2
  12   2 -11 95.7787 7.07715   2
  12   2 -11 88.9366 7.25416   6
 -11  -2  11 66.5598 5.88559   7
  11  -2 -11 65.1070 5.29253   2
  11   2 -11 77.2725 6.30586   6
  11   2 -11 68.7644 5.83357   2
 -11   2  11 68.0364 5.69881   7
 -11   2  11 67.9507 6.43750   3
 -10  -2  11 228.358 15.9419   7
  10  -2 -11 219.881 15.2243   2
 -10   2  11 232.167 15.6737   7
  10   2 -11 218.618 16.0525   6
  10   2 -11 229.204 15.7267   2
 -10   2  11 222.055 16.5276   3
  -9  -2  11 -1.6068 1.33771   3
  -9  -2  11 0.90944 1.48508   7
   9   2 -11 -1.0124 1.74004   2
   9   2 -11 -0.7638 1.32069   6
  -9   2  11 1.31627 1.34074   7
  -9   2  11 0.60148 1.76972   3
  -8  -2  11 1.18720 2.06307   3
  -8  -2  11 3.66719 1.88840   7
  -8  -2  11 0.64773 3.28669   1
   8   2 -11 1.94061 1.72857   6
  -8   2  11 1.63207 2.14638   3
  -8   2  11 1.24745 1.43260   7
   8   2 -11 1.88437 1.88945   2
  -7  -2  11 321.762 20.9638   7
  -7  -2  11 261.637 21.3127   3
   7   2 -11 296.873 20.0652   2
  -7   2  11 305.407 20.4284   7
  -7   2  11 315.887 21.8972   3
  -6  -2  11 58.1964 6.50358   3
  -6  -2  11 59.5003 5.98255   7
  -6  -2  11 49.4105 5.65805   1
   6   2 -11 62.9418 5.77158   6
  -6   2  11 67.1414 5.97841   7
  -6   2  11 63.9693 6.74267   3
   6   2 -11 57.2785 5.09594   2
  -5  -2  11 323.469 22.2939   3
  -5  -2  11 292.375 20.6868   1
  -5   2  11 317.285 21.9717   3
   5   2 -11 274.351 20.2481   2
   5   2 -11 318.515 21.0299   6
  -5   2  11 355.126 21.4887   7
  -4  -2  11 1809.88 107.719   5
  -4  -2  11 1675.83 106.643   3
  -4  -2  11 1835.91 104.883   1
  -4  -2  11 1691.31 105.771   7
  -4   2  11 1590.75 105.592   7
   4   2 -11 1554.55 105.037   6
  -4   2  11 1743.76 106.110   3
   4   2 -11 1631.76 104.643   2
   3  -2 -11 56.4387 4.78115   8
  -3  -2  11 55.1911 6.47245   3
  -3  -2  11 73.3344 5.27337   1
  -3  -2  11 71.0291 7.36657   5
  -3  -2  11 70.4573 5.99603   7
   3   2 -11 61.5310 5.48650   6
   3   2 -11 62.4385 5.20380   2
  -3   2  11 64.0193 5.86625   7
  -3   2  11 65.4084 6.01824   3
  -3   2  11 64.6845 6.45209   5
  -2  -2  11 374.199 24.8624   5
  -2  -2  11 304.719 23.1642   3
   2  -2 -11 356.944 21.6505   8
  -2  -2  11 337.765 22.3500   7
  -2   2  11 312.590 23.3160   5
   2   2 -11 336.242 21.6906   2
  -2   2  11 359.904 22.6214   7
  -2   2  11 324.964 22.5616   3
   2   2 -11 314.177 22.1856   6
  -1  -2  11 425.297 29.7734   5
  -1  -2  11 447.558 26.9344   1
  -1  -2  11 384.189 27.1114   7
  -1  -2  11 426.015 28.2894   3
  -1   2  11 419.579 27.6431   3
   1   2 -11 395.114 26.6234   2
   1   2 -11 422.058 27.4087   6
  -1   2  11 431.892 28.9474   5
   1   2 -11 376.825 27.1188   8
  -1   2  11 449.724 27.4394   7
   0  -2  11 3.62866 1.81697   7
   0  -2  11 0.37064 1.28801   1
   0  -2  11 0.61747 2.07037   5
   0  -2  11 0.00704 1.53091   3
   0  -2 -11 0.31226 1.20997   4
   0   2 -11 -0.1585 1.19632   6
   0   2 -11 -0.2429 1.25607   2
   0   2 -11 -0.8081 1.18921   8
   0   2  11 0.98761 2.57554   5
   0   2  11 0.43242 1.32584   7
  -1  -2 -11 192.902 14.0793   4
   1  -2  11 225.805 14.7002   1
   1  -2  11 214.336 15.4160   3
   1  -2  11 215.571 17.4110   5
  -1   2 -11 194.795 14.5398   6
   1   2  11 219.887 16.7975   5
  -1   2 -11 200.233 14.8372   8
  -1   2 -11 208.067 13.8430   2
   2  -2  11 1.24281 1.85222   3
   2  -2  11 2.11046 3.07832   5
   2  -2  11 0.00330 1.65649   1
  -2  -2 -11 -3.1044 1.80763   4
  -2  -2 -11 0.24099 1.30340   6
   2   2  11 2.36005 3.34362   5
  -2   2 -11 2.72403 2.32871   4
  -2   2 -11 0.39936 1.23936   6
  -2   2 -11 1.34976 1.28052   2
  -2   2 -11 0.80202 1.71054   8
   3  -2  11 362.816 26.9903   5
  -3  -2 -11 366.431 22.8185   6
   3  -2  11 349.935 23.2445   1
  -3  -2 -11 349.448 23.0567   4
   3   2  11 347.327 25.9819   5
  -3   2 -11 315.400 21.8977   2
  -3   2 -11 315.023 22.9002   6
  -3   2 -11 329.677 24.4794   4
  -3   2 -11 315.293 23.5804   8
  -4  -2 -11 268.315 17.2010   6
   4  -2  11 281.708 22.0839   5
   4  -2  11 251.664 18.0348   1
  -4  -2 -11 268.590 16.9348   2
  -4  -2 -11 245.375 17.7840   4
  -4   2 -11 243.235 18.5263   8
  -4   2 -11 225.703 17.4706   6
  -4   2 -11 208.589 18.9971   4
   4   2  11 258.773 21.4038   5
  -4   2 -11 231.965 16.4369   2
  -5  -2 -11 1.36039 1.29687   6
  -5  -2 -11 0.43298 1.62590   2
   5  -2  11 -5.9154 6.13440   5
  -5   2 -11 1.84943 1.71618   6
  -5   2 -11 3.27313 1.44920   2
  -5   2 -11 0.46018 4.08550   8
  -5   2 -11 -4.8349 4.88686   4
  -6  -2 -11 63.0861 5.52645   6
  -6  -2 -11 57.3710 4.99886   2
  -6   2 -11 59.5607 4.82182   2
  -6   2 -11 56.1724 5.41061   6
  -7  -2 -11 148.095 9.69233   2
  -7   2 -11 121.169 9.71845   6
  -7   2 -11 140.020 9.40569   2
  -8  -2 -11 9.42284 1.69215   6
  -8  -2 -11 5.88587 1.57856   2
  -8   2 -11 7.68617 1.45984   2
  -8   2 -11 8.61130 1.49199   6
  12  -3 -11 49.6420 3.86767   2
 -12   3  11 46.7708 4.34654   3
  12   3 -11 41.3927 3.93853   6
  12   3 -11 47.4692 3.98337   2
 -11   3  11 73.6464 6.54456   7
  11   3 -11 65.9262 5.59381   2
  11   3 -11 64.3872 5.76087   6
 -11   3  11 65.0685 6.08422   3
 -10   3  11 13.7074 2.80607   3
  10   3 -11 16.1598 2.79271   6
  10   3 -11 16.3417 2.85104   2
 -10   3  11 14.9402 2.25652   7
  -9  -3  11 0.60747 1.34721   7
  -9  -3  11 -0.6809 1.63474   3
   9   3 -11 -0.6267 1.51133   2
   9   3 -11 -0.0045 1.44111   6
  -9   3  11 -1.1762 1.67815   3
  -9   3  11 -0.3754 1.04591   7
  -8  -3  11 35.9955 4.61518   3
  -8  -3  11 37.4841 4.52060   7
  -8   3  11 42.0343 4.31450   7
   8   3 -11 44.3174 4.58865   2
   8   3 -11 37.4947 4.82500   6
  -7  -3  11 11.0528 4.08570   1
  -7  -3  11 21.7455 3.68103   7
  -7  -3  11 13.3653 3.42198   3
   7  -3 -11 23.9011 4.26227   4
   7   3 -11 12.8890 2.71481   2
  -7   3  11 17.0449 3.54885   3
  -7   3  11 17.1465 2.77094   7
   7   3 -11 15.2215 3.19984   6
  -6  -3  11 112.332 11.5426   3
  -6  -3  11 131.210 10.3337   7
  -6  -3  11 106.402 10.3068   1
   6  -3 -11 106.616 9.03225   4
  -6   3  11 129.808 12.1953   3
   6   3 -11 132.749 10.3832   6
   6   3 -11 106.485 8.70383   2
  -6   3  11 115.052 9.59010   7
  -5  -3  11 240.204 16.6870   3
  -5  -3  11 216.832 15.9747   1
   5   3 -11 199.712 14.5291   2
  -5   3  11 191.086 15.1818   7
   5   3 -11 226.700 15.5213   6
  -4  -3  11 316.222 22.1233   3
  -4  -3  11 287.492 22.4302   5
  -4  -3  11 326.378 21.6765   7
  -4  -3  11 301.277 21.4153   1
   4   3 -11 295.256 20.2978   2
   4   3 -11 321.306 21.1765   6
  -4   3  11 312.506 21.5508   3
  -3  -3  11 507.271 32.4195   7
  -3  -3  11 542.227 33.3776   3
  -3  -3  11 530.492 34.8584   1
  -3  -3  11 484.117 33.9789   5
   3   3 -11 473.669 31.3663   2
  -3   3  11 481.534 32.3357   3
  -3   3  11 440.674 32.2155   7
   3   3 -11 474.954 32.0638   6
  -2  -3  11 277.277 18.2435   3
  -2  -3  11 227.158 18.7399   5
  -2  -3  11 246.257 17.1058   7
   2   3 -11 246.427 16.4462   2
  -2   3  11 233.462 17.0973   3
   2   3 -11 245.076 17.1935   6
  -1  -3  11 81.6776 6.71996   1
  -1  -3  11 62.8320 6.70787   3
  -1  -3  11 67.7167 7.78129   5
  -1   3  11 58.2171 5.93382   7
  -1   3  11 60.7463 6.93054   5
  -1   3  11 65.8098 6.11630   3
   1   3 -11 74.6046 6.34753   6
   1   3 -11 72.2212 5.57083   2
   0  -3  11 69.6943 8.22427   5
   0  -3 -11 74.9202 7.76684   6
   0  -3  11 81.8102 7.43181   3
   0  -3  11 79.0139 6.96963   1
   0  -3 -11 80.1036 5.97293   4
   0   3  11 63.9858 7.76223   5
   0   3 -11 78.0121 6.75502   6
   0   3 -11 75.8586 5.98810   2
   0   3  11 75.1925 6.36195   7
  -1  -3 -11 54.2157 5.56412   6
   1  -3  11 61.0946 6.28347   1
  -1  -3 -11 73.4768 5.62052   4
   1  -3  11 63.3633 6.40110   3
  -1   3 -11 66.9388 6.63643   8
   1   3  11 59.8479 7.63289   5
  -1   3 -11 63.0008 5.12002   2
  -1   3 -11 54.5899 5.73474   6
   2  -3  11 73.2048 8.83296   5
  -2  -3 -11 74.4332 6.24036   4
  -2  -3 -11 66.9781 6.09894   6
   2  -3  11 68.2242 6.98143   1
  -2   3 -11 63.3879 7.06355   8
  -2   3 -11 66.8095 5.50259   2
  -2   3 -11 69.0507 6.34732   6
   3  -3  11 28.3282 6.99180   5
  -3  -3 -11 37.0269 4.27238   2
  -3  -3 -11 40.5858 4.18903   6
   3  -3  11 38.6946 5.54896   1
  -3  -3 -11 35.4959 4.58465   4
  -3   3 -11 34.1098 3.53981   2
  -3   3 -11 25.6807 5.49263   8
  -3   3 -11 36.2743 4.37511   6
  -4  -3 -11 158.919 12.7029   2
   4  -3  11 180.022 18.9958   5
  -4   3 -11 182.451 15.3290   8
  -4   3 -11 206.815 13.9495   6
  -4   3 -11 183.016 12.5736   2
  -5  -3 -11 85.9623 7.46347   6
  -5  -3 -11 81.8943 6.54660   2
  -5   3 -11 82.5779 7.64720   6
  -5   3 -11 67.1816 6.40629   2
  -6  -3 -11 142.636 10.1637   2
  -6  -3 -11 152.883 10.6903   6
  -6   3 -11 145.833 10.5794   6
  -6   3 -11 134.108 9.81080   2
  -7  -3 -11 74.0284 6.70598   6
  -7  -3 -11 71.1382 5.48110   2
  -7   3 -11 70.0150 5.58488   6
  11  -4 -11 24.5621 2.77220   2
  11   4 -11 26.5590 2.78353   2
  11   4 -11 23.0917 2.70076   6
 -11   4  11 28.3864 3.16897   3
  10   4 -11 0.82336 1.26135   6
 -10   4  11 0.00885 0.98586   7
  10   4 -11 1.51331 1.49240   2
 -10   4  11 0.84315 1.33077   3
  -9   4  11 0.58851 1.15117   7
   9   4 -11 1.53561 1.64642   2
   9   4 -11 0.06639 1.38845   6
  -9   4  11 -0.4026 1.36295   3
   8   4 -11 177.807 13.7711   6
  -8   4  11 174.647 12.8913   7
  -8   4  11 185.043 14.0795   3
   8   4 -11 183.817 13.0806   2
  -7  -4  11 3.49707 2.00362   3
  -7   4  11 4.86441 1.85352   7
  -7   4  11 3.90916 2.28979   3
   7   4 -11 3.16564 2.01884   6
   7   4 -11 5.10017 2.03537   2
  -6  -4  11 43.0712 5.67621   3
  -6  -4  11 53.6889 9.41464   1
  -6   4  11 57.3746 5.82296   7
  -6   4  11 60.3037 6.29789   3
   6   4 -11 58.1163 6.12574   6
   6   4 -11 64.7229 5.42814   2
  -5  -4  11 108.882 9.73230   3
   5  -4 -11 96.3218 8.22627   6
   5   4 -11 116.206 9.41768   6
   5   4 -11 108.447 8.36732   2
  -5   4  11 108.654 8.97355   7
  -5   4  11 117.214 9.55926   3
   4  -4 -11 251.568 17.2306   6
  -4  -4  11 267.375 18.8971   1
  -4  -4  11 256.438 18.7014   3
  -4   4  11 233.282 17.7415   7
  -4   4  11 244.691 18.0015   3
   4   4 -11 247.201 17.9004   6
   4   4 -11 257.967 17.0281   2
  -3  -4  11 63.0031 6.47245   3
   3  -4 -11 56.2659 5.55467   6
  -3  -4  11 58.9281 6.75824   1
  -3   4  11 50.4591 6.84283   3
  -3   4  11 57.2193 5.75830   7
   3   4 -11 56.9096 5.06519   2
   3   4 -11 56.7816 5.71516   6
   2  -4 -11 4.88345 1.94829   6
  -2  -4  11 5.68948 2.62641   1
  -2  -4  11 5.25548 2.52043   3
  -2  -4  11 5.80231 3.53549   5
   2   4 -11 6.52901 2.17672   6
  -2   4  11 3.39104 1.85592   7
  -2   4  11 6.48968 2.36170   3
   2   4 -11 5.08965 1.77399   2
  -1  -4  11 0.51582 2.28145   1
  -1  -4  11 6.34471 2.76627   3
  -1  -4  11 3.11260 3.35226   5
   1  -4 -11 6.32339 2.19738   6
   1   4 -11 4.28123 1.71046   2
  -1   4  11 3.92029 1.80789   7
   1   4 -11 4.99214 1.93528   6
   0  -4  11 24.9532 3.95053   3
   0  -4 -11 18.7257 2.99079   6
   0  -4  11 14.9392 4.80377   5
   0   4  11 18.8147 2.83187   7
   0   4 -11 21.4883 3.34738   6
   0   4 -11 22.3611 2.67034   2
   1  -4  11 -5.1311 4.27918   5
  -1  -4 -11 1.31319 1.62335   6
   1  -4  11 -3.5536 2.47859   1
  -1   4 -11 0.19472 1.49437   6
  -1   4 -11 1.63821 1.39227   2
   1   4  11 1.90843 1.51640   7
  -2  -4 -11 151.916 11.6107   2
   2  -4  11 156.823 15.0672   5
  -2   4 -11 173.602 12.5510   6
  -2   4 -11 172.108 11.5356   2
  -3  -4 -11 8.26548 2.33092   6
  -3  -4 -11 9.33451 3.73702   2
  -3   4 -11 7.21706 1.86551   2
  -3   4 -11 6.90869 2.26885   6
  -4  -4 -11 25.9967 3.46205   6
  -4  -4 -11 20.8332 3.28967   2
  -4   4 -11 26.2652 2.89877   2
  -4   4 -11 26.1615 3.59018   6
  -5  -4 -11 21.3480 3.01019   6
  -5   4 -11 24.2874 2.67021   2
  -5   4 -11 27.7202 3.29123   6
  -6  -4 -11 0.72086 1.49714   2
  -6  -4 -11 1.19724 1.67115   6
  -6   4 -11 0.35807 0.98026   6
  -6   4 -11 1.62910 1.23716   2
 -10   5  11 0.37773 1.10205   7
  10   5 -11 1.68020 1.22888   2
 -10   5  11 -0.0499 1.01033   3
   9   5 -11 29.2061 3.99542   6
  -9   5  11 26.2765 3.30671   3
   9   5 -11 24.1225 3.00925   2
  -9   5  11 19.8526 3.36361   7
  -8   5  11 5.35741 2.02498   3
   8   5 -11 4.85575 1.84828   6
  -8   5  11 4.60637 1.53345   7
   8   5 -11 3.90692 1.88072   2
  -7   5  11 0.59869 1.14457   7
  -7   5  11 0.03119 1.50238   3
   7   5 -11 0.47550 1.48616   6
   7   5 -11 0.71583 1.50440   2
  -6   5  11 201.782 16.3877   3
   6   5 -11 245.292 16.4128   6
   6   5 -11 227.207 15.3356   2
  -6   5  11 208.382 15.6206   7
  -5  -5  11 58.0215 6.12552   3
   5  -5 -11 65.6071 5.60867   6
   5   5 -11 60.4706 5.42729   2
  -5   5  11 50.8815 5.78641   7
  -5   5  11 63.6915 6.23960   3
   5   5 -11 72.8000 6.43860   6
   4  -5 -11 -0.4341 1.26391   6
  -4  -5  11 3.00900 2.08614   3
   4   5 -11 2.52919 1.77101   6
  -4   5  11 1.20988 1.65902   7
  -4   5  11 6.52079 2.13931   3
   4   5 -11 2.79834 1.60705   2
   3  -5 -11 326.940 20.1978   6
  -3   5  11 284.799 20.4916   7
  -3   5  11 256.589 19.8495   3
   3   5 -11 303.465 19.6697   2
   3   5 -11 302.830 20.4822   6
   2  -5 -11 261.053 18.4832   6
   2   5 -11 283.147 18.0946   2
   2   5 -11 265.337 18.7773   6
   1  -5 -11 86.0894 7.03181   6
  -1   5  11 74.6397 6.96185   7
   1   5 -11 80.3121 6.46503   2
   1   5 -11 84.2727 7.23945   6
   0  -5 -11 55.1705 5.19071   6
   0   5 -11 52.4176 4.50425   2
   0   5  11 41.8531 4.57820   7
   0   5 -11 49.8992 5.08449   6
  -1  -5 -11 0.93807 1.93237   2
  -1  -5 -11 -0.1923 1.92974   6
  -1   5 -11 0.31010 1.10791   2
  -1   5 -11 0.89799 1.40765   6
   1   5  11 -0.1768 1.47975   7
  -2  -5 -11 33.1036 4.01287   6
  -2  -5 -11 28.4414 3.55761   2
  -2   5 -11 31.8099 3.81501   6
  -3  -5 -11 55.6858 5.68161   6
  -3  -5 -11 53.7500 6.68244   2
  -3   5 -11 67.4594 5.11186   2
  -3   5 -11 67.4799 5.83721   6
  -4  -5 -11 17.1124 2.54224   6
  -4  -5 -11 9.66098 2.44556   2
  -4   5 -11 13.7385 2.00644   2
  -4   5 -11 15.1881 2.36132   6
  -5  -5 -11 50.8785 4.45162   6
  -5   5 -11 49.0169 3.86778   2
   8   6 -11 85.2068 6.31183   2
  -7   6  11 26.7034 3.28287   7
  -7   6  11 21.2708 2.97931   3
   7   6 -11 27.1031 3.01980   2
   7   6 -11 17.2591 2.48165   6
  -6   6  11 13.0889 2.16306   7
   6   6 -11 10.6979 2.21158   6
   6   6 -11 20.7773 2.52851   2
  -6   6  11 16.6850 2.60431   3
  -5   6  11 2.49738 1.85505   3
   5   6 -11 0.68665 1.37698   6
  -5   6  11 0.10980 1.10871   7
   5   6 -11 0.57217 1.23290   2
   4  -6 -11 7.82262 1.80279   6
  -4   6  11 6.61440 1.98286   7
   4   6 -11 8.57412 2.09709   6
   4   6 -11 8.63767 1.89278   2
   3  -6 -11 9.11365 1.88439   6
  -3   6  11 5.51960 1.89313   7
   3   6 -11 6.95745 1.98854   6
   3   6 -11 6.37223 1.72406   2
   2  -6 -11 143.367 10.0660   6
   2   6 -11 132.488 9.44537   2
   2   6 -11 126.811 9.94440   6
   1  -6 -11 -0.2416 1.13084   6
   1   6 -11 -0.6959 1.03190   6
   1   6 -11 0.60939 1.23080   2
  -1   6  11 0.10368 1.21822   7
   0   6  11 72.8115 6.30377   7
   0   6 -11 93.3975 6.17403   2
   0   6 -11 74.7397 6.42966   6
  -1  -6 -11 167.075 11.5316   6
  -1   6 -11 146.360 11.0136   6
  -2  -6 -11 43.6009 4.51110   6
  -2   6 -11 28.7022 3.26676   6
  -3  -6 -11 2.43824 1.29638   6
  -3   6 -11 1.38631 0.90430   2
  13   0 -12 301.955 21.5029   2
  13   0 -12 360.590 21.7216   6
  12   0 -12 191.900 11.9899   6
 -12   0  12 139.045 11.6350   3
 -12   0  12 149.441 11.4427   7
  12   0 -12 189.734 11.9498   2
  11   0 -12 124.279 8.82870   6
 -11   0  12 111.869 8.67000   7
  11   0 -12 106.347 8.18415   2
 -11   0  12 103.575 8.99486   3
 -10   0  12 126.537 10.3510   7
  10   0 -12 134.720 9.93757   2
 -10   0  12 147.792 11.3638   3
  10   0 -12 139.021 10.3520   6
   9   0 -12 776.472 49.9917   2
  -9   0  12 793.691 51.8916   3
  -9   0  12 800.060 50.6141   7
  -8   0  12 240.241 16.9511   3
   8   0 -12 183.458 14.7003   2
  -8   0  12 228.272 15.5242   7
  -6   0  12 180.852 14.3693   3
  -6   0  12 159.072 12.3771   7
  -5   0  12 1271.44 76.4399   7
  -5   0  12 1142.15 77.8174   5
  -4   0  12 78.4907 8.04206   5
  -4   0  12 84.5378 7.30657   3
  -4   0  12 63.6826 6.22091   7
  -3   0  12 206.902 16.1642   3
  -3   0  12 243.349 15.7813   7
   2   0 -12 38.1397 3.23685   8
  -2   0  12 43.1614 4.06206   7
  -2   0  12 46.1643 4.78628   3
  -2   0  12 31.3068 5.28840   5
   1   0 -12 82.3968 5.97285   8
  -1   0  12 80.4021 8.77831   5
  -1   0  12 80.2332 7.72312   7
  -1   0  12 87.6637 7.49116   3
   0   0  12 1156.42 73.3099   3
   0   0  12 1182.38 75.8661   5
   0   0 -12 1140.11 72.0198   8
  -1   0 -12 5074.58 293.378   8
   1   0  12 4789.73 293.866   3
  -1   0 -12 4791.15 293.310   6
   1   0  12 4365.90 296.705   5
  -1   0 -12 4781.99 293.550   4
  -2   0 -12 801.778 50.7946   6
  -2   0 -12 858.842 49.8507   2
   2   0  12 717.559 50.4408   3
  -2   0 -12 718.719 51.2314   8
  -2   0 -12 822.138 51.4321   4
   2   0  12 894.599 56.0117   5
   3   0  12 193.862 16.8347   5
  -3   0 -12 186.034 11.9493   2
  -3   0 -12 149.697 13.5227   4
  -3   0 -12 180.566 13.0552   8
  -3   0 -12 171.802 13.0101   6
  -4   0 -12 24.6175 5.68025   4
   4   0  12 34.6002 7.51242   5
  -4   0 -12 43.0924 4.58170   6
  -4   0 -12 39.8521 4.99492   8
  -4   0 -12 41.9245 3.66651   2
  -5   0 -12 337.243 22.6775   6
  -5   0 -12 334.223 21.7780   2
  -6   0 -12 137.044 9.72324   6
  -6   0 -12 116.595 8.86484   2
  -7   0 -12 91.5567 7.28469   6
  -7   0 -12 96.1016 8.12458   2
  12  -1 -12 22.7590 2.66679   6
 -12  -1  12 17.0826 2.43182   7
  12  -1 -12 19.4795 2.32734   2
 -12   1  12 16.1611 2.37859   7
  12   1 -12 18.6535 2.57685   6
  12   1 -12 18.7284 3.21099   2
 -12   1  12 16.9364 2.64914   3
  11  -1 -12 50.9234 4.86376   6
 -11  -1  12 54.6243 5.24607   3
 -11  -1  12 56.1111 5.13089   7
  11  -1 -12 50.3367 4.55014   2
 -11   1  12 51.3741 5.41734   3
 -11   1  12 53.4771 4.94466   7
  11   1 -12 59.7326 4.97717   2
  11   1 -12 58.8962 5.25799   6
  10  -1 -12 96.5844 8.93309   2
 -10  -1  12 93.8919 7.74822   7
 -10  -1  12 73.9205 7.79661   3
 -10   1  12 94.2754 7.68469   7
  10   1 -12 106.517 7.93819   6
  10   1 -12 93.1962 7.40651   2
 -10   1  12 93.6227 8.46753   3
  -9  -1  12 49.1285 5.06413   7
   9  -1 -12 53.3621 4.58146   2
  -9  -1  12 52.8377 5.88487   3
   9   1 -12 51.5866 5.05638   6
   9   1 -12 41.3892 4.70618   2
  -9   1  12 42.6317 5.56180   3
  -9   1  12 46.6868 4.78886   7
  -8  -1  12 31.4736 4.66071   3
  -8  -1  12 28.1412 3.81776   7
   8   1 -12 30.2995 3.80872   2
   8   1 -12 31.7922 3.80644   6
  -8   1  12 33.2947 4.84387   3
  -8   1  12 24.1131 3.42567   7
   7   1 -12 488.091 31.2613   2
  -7   1  12 539.723 32.3838   7
   7   1 -12 461.007 31.7312   6
  -7   1  12 452.186 34.2625   3
  -6  -1  12 920.263 65.2110   3
  -6  -1  12 1154.97 64.8317   7
  -6   1  12 1006.53 63.8636   7
   6   1 -12 936.530 62.7284   2
   6   1 -12 1018.83 63.5277   6
  -5  -1  12 841.550 56.4048   5
  -5  -1  12 862.812 53.8841   3
   5   1 -12 773.337 53.4380   6
  -5   1  12 775.047 52.3812   7
  -5   1  12 863.672 53.4938   3
  -4  -1  12 613.409 36.8723   3
  -4  -1  12 554.309 35.7553   7
  -4  -1  12 611.441 38.2588   5
  -4   1  12 464.690 36.6130   5
  -4   1  12 524.664 35.5573   7
  -4   1  12 530.949 36.1582   3
  -3  -1  12 99.2467 8.74958   3
  -3  -1  12 96.0931 9.78901   5
  -3  -1  12 106.666 8.21551   7
  -3   1  12 103.425 8.58316   3
  -3   1  12 89.4657 9.30648   5
  -3   1  12 108.999 8.20271   7
  -2  -1  12 98.2436 7.38049   7
  -2  -1  12 79.2701 7.83706   3
  -2  -1  12 81.7556 9.71793   5
   2  -1 -12 93.6446 5.89652   8
  -2   1  12 98.8015 7.35761   7
  -2   1  12 91.7193 7.94148   3
  -2   1  12 85.7180 8.87354   5
   1  -1 -12 643.659 36.9096   8
  -1  -1  12 584.205 39.0203   3
  -1  -1  12 616.958 42.0064   5
  -1  -1  12 562.053 37.8160   7
  -1   1  12 619.263 40.6345   5
  -1   1  12 615.224 37.8144   7
   1   1 -12 539.917 37.8165   6
  -1   1  12 610.411 38.8026   3
   1   1 -12 560.673 37.5914   8
   0  -1  12 453.125 28.3277   3
   0  -1  12 456.886 30.8780   5
   0   1 -12 381.677 26.8923   8
   0   1  12 396.862 27.5519   3
   0   1  12 434.920 30.1184   5
   0   1  12 388.269 26.6327   7
   0   1 -12 429.770 27.1870   6
   1  -1  12 152.284 11.6315   3
   1  -1  12 155.091 14.1582   5
  -1  -1 -12 134.602 10.5683   4
  -1   1 -12 158.562 10.2890   2
  -1   1 -12 152.581 11.0669   6
  -1   1 -12 150.629 11.0860   8
   1   1  12 146.341 13.7006   5
  -2  -1 -12 1406.66 92.0706   4
   2  -1  12 1585.74 96.5171   5
   2  -1  12 1395.58 92.1424   3
  -2  -1 -12 1384.84 91.8973   6
   2   1  12 1667.59 99.4517   5
  -2   1 -12 1419.59 92.8477   4
  -2   1 -12 1498.42 92.0728   6
  -2   1 -12 1499.30 92.6891   8
  -3  -1 -12 837.978 50.8195   2
  -3  -1 -12 798.583 51.4142   6
   3  -1  12 897.599 57.0570   5
  -3  -1 -12 854.810 51.4230   8
  -3   1 -12 724.761 52.6401   4
  -3   1 -12 806.893 50.6114   2
  -3   1 -12 804.410 51.8301   6
   3   1  12 740.184 55.0805   5
  -4  -1 -12 49.7519 8.39387   4
   4  -1  12 73.2860 10.2314   5
  -4  -1 -12 65.8157 5.60449   2
  -4  -1 -12 79.3763 7.54386   8
  -4  -1 -12 75.6355 6.12091   6
   4   1  12 63.6885 11.2758   5
  -4   1 -12 59.9486 7.44747   8
  -4   1 -12 64.7933 6.55258   6
  -4   1 -12 71.4143 5.41719   2
  -5  -1 -12 35.3888 4.30756   2
  -5  -1 -12 35.7275 3.83372   6
  -5   1 -12 36.4254 4.17544   6
  -5   1 -12 29.6144 3.45616   2
  -6  -1 -12 39.7640 3.71076   2
  -6  -1 -12 42.8190 4.19014   6
  -6   1 -12 40.1676 3.55416   2
  -6   1 -12 33.2450 3.87835   6
  -7  -1 -12 92.5595 6.59844   2
  -7   1 -12 86.1864 6.69160   2
  12  -2 -12 65.5230 4.95480   6
  12  -2 -12 55.0226 4.46825   2
 -12   2  12 53.9222 5.13063   3
  12   2 -12 54.6716 4.69396   2
  12   2 -12 58.3464 5.07286   6
 -11  -2  12 201.153 14.1238   7
  11  -2 -12 190.046 13.3555   2
 -11   2  12 214.028 14.8342   3
  11   2 -12 187.740 13.8177   2
  11   2 -12 221.942 14.4932   6
 -11   2  12 201.002 13.9164   7
  10  -2 -12 550.996 35.8458   2
 -10   2  12 494.975 38.3937   7
  10   2 -12 614.617 37.9547   2
  10   2 -12 584.619 37.2200   6
 -10   2  12 591.882 37.8061   3
  -9  -2  12 186.115 13.5512   7
   9  -2 -12 176.462 12.3861   2
  -9  -2  12 181.904 13.9739   3
  -9   2  12 178.560 14.6814   3
  -9   2  12 183.003 13.2123   7
   9   2 -12 195.164 13.9802   6
  -8  -2  12 83.8616 8.14545   3
  -8  -2  12 85.9401 7.54463   7
  -8   2  12 99.8019 9.27013   3
  -8   2  12 83.6707 7.06495   7
   8   2 -12 82.1226 7.64981   6
   8   2 -12 74.5926 6.88189   2
  -7  -2  12 163.859 13.5380   3
  -7   2  12 173.839 12.4333   7
   7   2 -12 168.706 12.7528   6
  -7   2  12 155.374 13.7705   3
  -6  -2  12 418.392 28.1690   7
   6   2 -12 394.186 26.9066   2
  -6   2  12 455.511 28.2915   7
   6   2 -12 402.090 27.7242   6
  -6   2  12 416.949 28.9584   3
   5   2 -12 532.533 34.3620   6
  -5   2  12 564.558 35.6246   3
   5   2 -12 493.367 33.6088   2
  -4  -2  12 33.5073 4.57240   3
  -4  -2  12 33.5019 4.10725   7
  -4  -2  12 28.3725 4.74945   5
  -4   2  12 40.2528 4.18982   7
   4   2 -12 25.6052 3.31690   6
   4   2 -12 31.5812 3.47024   2
  -4   2  12 30.7626 4.19847   3
  -3  -2  12 748.337 45.9752   7
  -3  -2  12 659.977 47.9892   5
   3   2 -12 724.273 45.5585   6
  -3   2  12 680.767 45.8278   7
   3   2 -12 718.020 44.9236   2
  -3   2  12 702.216 46.9258   5
  -3   2  12 748.448 46.3090   3
  -2  -2  12 115.044 9.06574   7
  -2  -2  12 112.095 11.0215   5
  -2  -2  12 108.908 9.91312   3
   2   2 -12 121.471 8.55070   2
  -2   2  12 137.923 9.42105   7
   2   2 -12 113.267 9.06005   6
  -2   2  12 122.420 10.4739   5
  -2   2  12 116.329 9.48837   3
  -1  -2  12 541.696 35.5661   3
  -1  -2  12 475.107 34.2071   7
  -1  -2  12 507.624 37.1243   5
   1   2 -12 548.983 33.8057   2
  -1   2  12 500.440 36.1661   5
  -1   2  12 542.052 34.8902   3
  -1   2  12 571.669 34.3982   7
   1   2 -12 560.418 34.6406   6
   0  -2  12 655.224 47.6264   5
   0  -2  12 722.839 45.7759   3
   0   2  12 657.851 46.6683   5
   0   2 -12 693.895 44.8438   8
   0   2  12 631.932 43.9800   7
   0   2 -12 746.990 44.8825   6
   0   2 -12 762.750 44.0094   2
   1  -2  12 38.0698 4.66484   3
   1  -2  12 30.2083 3.52617   1
   1  -2  12 43.8673 9.10942   5
  -1  -2 -12 39.0385 3.87443   6
  -1   2 -12 40.5378 4.20340   6
   1   2  12 39.1069 5.91258   5
  -1   2 -12 32.0193 5.12602   8
  -1   2 -12 34.6041 3.41298   2
   2  -2  12 2.55636 3.73924   5
   2  -2  12 3.10050 2.35770   1
  -2  -2 -12 4.78528 1.63484   6
  -2   2 -12 2.69645 1.63575   6
   2   2  12 3.37826 4.45105   5
  -2   2 -12 5.55747 2.54607   8
  -2   2 -12 2.44891 1.43455   2
  -3  -2 -12 153.728 10.1768   6
  -3  -2 -12 129.225 10.8273   4
  -3  -2 -12 117.503 9.71335   2
  -3   2 -12 138.529 10.5442   6
  -3   2 -12 120.966 9.35914   2
   3   2  12 150.989 14.5283   5
  -3   2 -12 131.270 11.3461   8
   4  -2  12 13.9531 6.62116   5
  -4  -2 -12 18.1624 2.93351   2
  -4  -2 -12 21.0255 2.86327   6
  -4   2 -12 15.5829 3.07957   6
  -4   2 -12 17.0805 2.40632   2
  -4   2 -12 18.5399 4.10129   8
  -5  -2 -12 75.2505 6.24844   6
  -5  -2 -12 70.0042 5.87183   2
  -5   2 -12 62.4338 7.23488   6
  -5   2 -12 73.9867 5.56941   2
  -6  -2 -12 20.1358 3.40095   2
  -6  -2 -12 17.0871 2.59396   6
  -6   2 -12 20.5204 2.71965   6
  -6   2 -12 20.6002 2.32567   2
  -7  -2 -12 103.134 7.03373   6
  -7  -2 -12 78.1164 6.59097   2
  -7   2 -12 82.2499 6.28682   2
  -7   2 -12 90.6814 6.72967   6
  11  -3 -12 37.8604 3.55136   2
 -11   3  12 43.5837 3.85890   7
 -11   3  12 46.9877 4.64797   3
  11   3 -12 44.6698 4.10341   2
  11   3 -12 46.8792 4.38305   6
  10  -3 -12 2.46637 2.33258   2
  10   3 -12 1.28098 1.53877   6
 -10   3  12 0.93965 1.48735   3
 -10   3  12 1.85566 1.27661   7
  10   3 -12 -0.0646 1.49712   2
  -9  -3  12 165.455 13.2468   3
  -9  -3  12 168.918 13.3456   7
   9   3 -12 185.641 13.8968   6
  -9   3  12 212.849 15.4409   3
  -9   3  12 199.883 13.2793   7
  -8  -3  12 1032.99 65.4557   7
  -8  -3  12 948.211 65.5119   3
   8   3 -12 1101.61 64.9193   2
  -8   3  12 1022.64 66.4045   3
  -7  -3  12 25.5161 4.38950   7
  -7  -3  12 13.4852 7.34598   1
  -7  -3  12 19.1461 3.66529   3
  -7   3  12 22.3725 3.92518   3
   7   3 -12 21.7849 3.58699   6
  -7   3  12 19.2202 3.05223   7
   7   3 -12 22.9821 3.20357   2
  -6  -3  12 47.9385 6.11668   3
  -6  -3  12 44.7532 6.15847   1
  -6  -3  12 52.0965 5.92267   7
   6   3 -12 59.1713 5.75371   6
   6   3 -12 49.5816 4.87832   2
  -6   3  12 60.3362 6.43902   3
  -6   3  12 61.9278 5.85955   7
  -5  -3  12 62.3603 6.78442   7
  -5  -3  12 71.4758 7.57284   3
  -5  -3  12 68.6080 6.87824   1
  -5   3  12 79.1692 6.99295   7
   5   3 -12 75.8156 6.80607   6
  -5   3  12 77.7142 7.36796   3
  -4  -3  12 821.677 49.3412   1
  -4  -3  12 791.960 50.8460   7
   4   3 -12 746.274 49.6298   6
  -4   3  12 733.853 50.0842   3
  -4   3  12 836.937 51.1295   7
   4   3 -12 726.922 48.7531   2
  -3  -3  12 37.8694 4.20922   1
  -3  -3  12 36.0431 4.31004   7
  -3  -3  12 48.4651 5.62749   3
  -3  -3  12 39.0913 5.95734   5
   3   3 -12 34.4501 3.67428   2
  -3   3  12 31.5264 4.14164   7
   3   3 -12 34.5815 4.10505   6
  -3   3  12 35.9790 4.38505   3
  -2  -3  12 1058.36 59.9986   1
  -2  -3  12 909.931 60.1443   7
  -2  -3  12 958.730 62.6390   5
   2   3 -12 951.573 59.4495   2
  -2   3  12 871.043 60.2040   3
  -2   3  12 959.352 60.4978   7
   2   3 -12 930.763 60.3036   6
  -1  -3  12 64.2824 6.75603   3
  -1  -3  12 60.9837 7.45346   5
  -1  -3  12 58.8394 5.74182   1
   1   3 -12 63.6999 5.16923   2
  -1   3  12 64.6023 5.71750   7
   1   3 -12 61.3207 5.84012   6
   0  -3  12 108.310 10.8437   5
   0  -3  12 91.1681 8.53515   1
   0  -3 -12 115.890 10.4884   6
   0   3 -12 106.765 8.40098   2
   0   3 -12 121.770 8.98518   6
   0   3  12 107.193 8.28436   7
   1  -3  12 322.219 23.8155   3
   1  -3  12 337.715 25.9392   5
  -1   3 -12 356.542 23.3957   6
  -1   3 -12 346.114 22.2281   2
   2  -3  12 237.356 18.8359   5
  -2  -3 -12 201.642 14.9620   6
  -2   3 -12 206.498 15.2704   6
  -2   3 -12 221.048 14.3463   2
  -2   3 -12 205.666 16.4417   8
  -3  -3 -12 482.377 30.4354   6
   3  -3  12 447.568 36.9284   5
  -3   3 -12 423.413 31.7470   8
  -3   3 -12 463.595 30.8007   6
  -3   3 -12 470.983 29.6176   2
  -4  -3 -12 46.3303 4.45614   6
  -4  -3 -12 36.1529 4.19948   2
  -4   3 -12 40.8117 4.66003   6
  -4   3 -12 38.7467 3.88713   2
  -5  -3 -12 574.279 39.1942   2
  -5  -3 -12 602.976 38.1493   6
  -5   3 -12 594.769 38.3253   6
  -6  -3 -12 155.452 11.7060   2
  -6  -3 -12 186.426 12.3345   6
  -6   3 -12 175.072 11.9701   2
  -6   3 -12 181.263 12.2092   6
  10   4 -12 222.676 15.8704   6
 -10   4  12 232.294 16.3928   3
 -10   4  12 259.557 15.9446   7
  10   4 -12 213.787 15.5100   2
   9   4 -12 59.9272 5.62078   6
  -9   4  12 48.8890 4.77267   7
  -9   4  12 59.6738 5.81468   3
  -8  -4  12 1.21286 1.56417   3
  -8   4  12 0.12048 1.07706   7
  -8   4  12 -2.3111 1.20298   3
   8   4 -12 -0.6648 2.46616   6
   8   4 -12 0.89965 1.63997   2
  -7  -4  12 21.1577 3.54598   3
   7   4 -12 28.5593 4.06764   6
  -7   4  12 23.4784 3.96025   3
  -7   4  12 31.4258 3.62736   7
   7   4 -12 28.0892 3.48070   2
  -6  -4  12 4.64676 2.33068   3
  -6   4  12 3.89283 2.33913   3
   6   4 -12 6.13100 2.02612   2
  -6   4  12 7.89203 2.32688   7
   6   4 -12 3.48560 2.04299   6
   5  -4 -12 54.5911 5.25045   6
  -5  -4  12 64.1213 6.85269   3
   5   4 -12 57.7397 5.30881   2
  -5   4  12 77.1857 6.79953   3
  -5   4  12 64.9219 6.09471   7
   5   4 -12 57.7039 6.09004   6
   4  -4 -12 266.566 19.2979   6
  -4  -4  12 268.705 20.7355   1
  -4  -4  12 313.483 21.1148   3
  -4   4  12 279.977 20.0885   7
  -4   4  12 326.935 20.5304   3
   4   4 -12 285.691 20.0694   6
   4   4 -12 277.308 19.0606   2
  -3  -4  12 207.436 14.2328   1
   3  -4 -12 159.601 12.8728   6
  -3   4  12 190.305 13.6030   3
   3   4 -12 174.835 13.4809   6
   3   4 -12 194.283 12.8401   2
  -2  -4  12 230.888 16.5990   3
  -2  -4  12 198.322 17.1807   5
  -2  -4  12 225.080 16.0012   1
   2  -4 -12 200.833 15.0931   6
   2   4 -12 225.950 14.8360   2
  -2   4  12 207.560 15.7409   7
   2   4 -12 233.058 15.8648   6
  -1  -4  12 610.651 38.3670   3
   1  -4 -12 561.183 37.0033   6
  -1  -4  12 545.963 39.2273   5
  -1  -4  12 556.874 40.1841   1
   1   4 -12 595.911 36.4917   2
   1   4 -12 612.087 37.5735   6
  -1   4  12 516.053 36.9687   7
   0  -4 -12 1.39580 1.62679   6
   0   4  12 -0.0998 1.30370   7
   0   4 -12 0.26533 1.36418   6
   0   4 -12 1.19841 1.26033   2
  -1  -4 -12 189.008 13.7914   6
  -1   4 -12 197.389 13.9396   6
  -1   4 -12 180.871 12.8426   2
  -2  -4 -12 5.37487 2.24961   6
  -2   4 -12 3.07480 1.41034   2
  -2   4 -12 5.42093 1.97896   6
  -3  -4 -12 48.2599 4.86809   6
  -3   4 -12 43.7004 4.82825   6
  -3   4 -12 48.0357 4.18358   2
  -4   4 -12 111.699 9.37951   6
  -4   4 -12 129.417 8.62911   2
  -5  -4 -12 2.94716 2.49025   2
  -5  -4 -12 1.02947 1.44138   6
  -5   4 -12 -0.1187 1.13597   2
  -5   4 -12 1.67814 1.93261   6
  -9   5  12 87.8052 6.70983   7
   9   5 -12 97.5284 6.97056   2
   9   5 -12 81.1994 6.86182   6
  -9   5  12 104.733 7.65072   3
   8   5 -12 11.3512 2.29373   6
  -8   5  12 7.93161 1.70924   7
  -8   5  12 8.40571 2.28245   3
   8   5 -12 5.98489 1.86284   2
  -7   5  12 53.6044 5.78929   3
   7   5 -12 66.2459 5.39950   2
  -7   5  12 58.9916 5.30901   7
   7   5 -12 60.0603 5.82335   6
   6   5 -12 30.1769 3.91586   6
  -6   5  12 26.3658 3.92741   3
  -6   5  12 32.0360 3.69359   7
   6   5 -12 29.5584 3.38100   2
   5   5 -12 120.455 10.2253   2
  -5   5  12 121.804 9.75104   3
   5   5 -12 120.273 9.72160   6
   4  -5 -12 48.7837 4.55266   6
  -4  -5  12 48.6400 5.44920   3
   4   5 -12 47.0698 4.34893   2
  -4   5  12 39.4290 4.67013   3
   4   5 -12 52.2595 5.08236   6
  -4   5  12 45.5478 4.97700   7
   3  -5 -12 3.45813 1.74336   6
   3   5 -12 0.84888 1.28554   2
   3   5 -12 1.83617 1.45107   6
  -3   5  12 2.54342 1.68179   7
   2  -5 -12 212.744 14.4804   6
   2   5 -12 201.495 13.5952   2
   2   5 -12 211.771 14.5262   6
  -2   5  12 169.706 14.1489   7
   1  -5 -12 162.680 11.6688   6
   1   5 -12 168.720 11.1505   2
   1   5 -12 154.655 11.8317   6
  -1   5  12 147.729 11.5095   7
   0  -5 -12 5.58225 1.87081   6
   0   5  12 2.63335 1.53191   7
   0   5 -12 3.02369 1.37877   2
  -1  -5 -12 40.0702 4.30430   6
  -1   5 -12 37.6798 3.53616   2
  -1   5 -12 36.0992 4.06321   6
  -2  -5 -12 7.30428 2.11472   6
  -2   5 -12 10.2978 1.80218   2
  -2   5 -12 11.0536 2.22038   6
  -3  -5 -12 75.9196 6.10437   6
  -3   5 -12 60.9320 5.73086   6
  -4  -5 -12 0.87884 1.12343   6
  -4   5 -12 1.49100 0.94579   2
  -4   5 -12 -0.0445 1.00695   6
   7   6 -12 20.4349 2.49666   6
   7   6 -12 21.4144 2.46153   2
  -7   6  12 21.9326 2.38821   7
  -6   6  12 2.09782 1.46643   7
   6   6 -12 -0.2577 1.11633   6
   6   6 -12 0.90850 1.27261   2
  -5   6  12 5.57781 1.59868   7
   5   6 -12 7.87592 1.74481   2
   5   6 -12 6.10116 1.85318   6
  -4   6  12 8.41270 2.00018   7
   4   6 -12 8.63717 2.01521   6
   3  -6 -12 80.4469 6.10065   6
   3   6 -12 71.3302 6.16784   6
  -3   6  12 63.6334 6.08358   7
   3   6 -12 80.6394 5.76615   2
   2  -6 -12 4.05025 1.49725   6
   2   6 -12 3.01053 1.20700   2
   2   6 -12 4.39866 1.50045   6
  -2   6  12 1.06055 1.23414   7
   1  -6 -12 1.72927 1.31933   6
  -1   6  12 0.73950 1.16820   7
   1   6 -12 0.73317 1.12879   6
   1   6 -12 1.48293 1.09175   2
   0   6 -12 15.7484 3.05918   6
   0   6 -12 15.8519 1.95931   2
  -1   6 -12 107.303 7.25693   2
  -1   6 -12 88.9616 7.16164   6
  12   0 -13 0.21221 1.00636   6
  12   0 -13 0.84601 1.45328   2
 -12   0  13 0.34077 1.18505   7
 -12   0  13 -1.1491 1.30923   3
  11   0 -13 -0.3384 1.00781   6
  11   0 -13 -0.0610 1.56707   2
 -11   0  13 0.23562 1.16396   7
 -11   0  13 0.51394 1.43385   3
  10   0 -13 0.28110 1.18848   6
 -10   0  13 0.58149 1.67091   3
  10   0 -13 -0.5832 1.78716   2
 -10   0  13 0.30307 1.34025   7
   9   0 -13 0.40657 1.96752   2
  -9   0  13 0.96115 1.53079   7
   9   0 -13 -0.0573 1.22991   6
  -9   0  13 -0.3780 1.70505   3
  -8   0  13 -0.1733 2.04213   3
  -8   0  13 2.01990 1.63590   7
  -7   0  13 0.63668 1.83680   7
  -7   0  13 0.92280 2.34111   3
  -6   0  13 -0.6892 1.49438   7
  -6   0  13 0.66314 2.45417   3
  -5   0  13 0.27857 1.62477   7
  -5   0  13 1.11659 2.13335   5
  -5   0  13 0.38626 2.01547   3
  -4   0  13 0.22198 1.58012   3
  -4   0  13 2.48020 1.68717   7
  -4   0  13 -1.0963 2.04219   5
  -3   0  13 0.04539 1.32467   7
  -3   0  13 0.23203 2.32978   5
  -3   0  13 0.15539 1.65601   3
  -2   0  13 1.31785 1.85018   3
  -2   0  13 3.24561 1.55259   7
  -2   0  13 0.11166 2.30684   5
  -1   0  13 0.77067 1.75051   3
  -1   0  13 0.75635 2.50998   5
  -1   0  13 0.47278 1.43608   7
   1   0 -13 2.66295 1.13547   8
   0   0 -13 0.95903 1.38550   8
   0   0  13 -2.4945 2.67319   5
   0   0  13 1.24050 1.83565   3
   1   0  13 -3.1699 2.93101   5
  -1   0 -13 -0.2429 1.43214   6
  -1   0 -13 -2.3249 1.35923   8
   1   0  13 0.69109 1.75078   3
  -2   0 -13 -0.1367 1.39706   6
  -2   0 -13 1.32862 1.88552   8
   2   0  13 2.51064 4.18516   5
  -2   0 -13 -4.9633 3.12360   4
   3   0  13 -2.3741 4.68098   5
  -3   0 -13 2.17923 2.37292   8
  -3   0 -13 0.65995 1.43317   6
  -3   0 -13 -0.0533 1.30762   2
  -4   0 -13 0.02071 1.27252   6
  -5   0 -13 0.58858 1.17405   6
  -5   0 -13 -0.7287 1.24032   2
  -6   0 -13 -0.1928 1.22080   2
  -6   0 -13 0.86426 1.10459   6
  -7   0 -13 -0.1221 0.83681   6
  -7   0 -13 1.09100 1.23333   2
  12  -1 -13 15.2007 2.06384   6
 -12  -1  13 12.5659 1.99108   7
 -12   1  13 7.78369 1.73553   7
 -12   1  13 9.03993 2.06206   3
  12   1 -13 9.58808 1.93685   2
  12   1 -13 13.2203 2.08284   6
  11  -1 -13 53.9346 4.69816   6
  11  -1 -13 50.3372 5.45490   2
 -11  -1  13 47.6329 4.78465   7
  11   1 -13 51.6932 4.66841   2
 -11   1  13 50.9271 5.24432   3
  11   1 -13 53.3619 4.94011   6
 -11   1  13 51.2169 4.74833   7
 -10  -1  13 57.3554 5.80311   3
  10  -1 -13 53.7029 4.87458   2
 -10  -1  13 58.1976 6.89374   7
  10   1 -13 51.9438 5.12220   2
  10   1 -13 66.8144 7.35722   6
 -10   1  13 52.8183 6.07558   3
  -9  -1  13 529.142 36.1239   7
  -9  -1  13 551.577 37.2886   3
  -9   1  13 543.192 35.9414   7
   9   1 -13 577.503 36.2080   6
  -9   1  13 563.315 37.5219   3
  -8  -1  13 104.652 9.84814   3
  -8  -1  13 102.714 8.74921   7
   8   1 -13 102.182 8.22052   2
  -8   1  13 121.540 10.7895   3
  -8   1  13 102.473 8.52821   7
   8   1 -13 103.325 8.57988   6
  -7  -1  13 58.2834 5.60528   7
  -7  -1  13 44.3732 6.21780   3
  -7   1  13 61.1393 6.11370   7
   7   1 -13 40.4987 4.72525   6
  -7   1  13 55.4680 6.96457   3
  -6  -1  13 43.2422 6.48172   7
  -6   1  13 41.7922 6.72414   3
  -6   1  13 52.0201 6.27110   7
   6   1 -13 52.0830 4.95344   6
  -5  -1  13 21.8028 5.24559   5
  -5  -1  13 24.9331 3.77244   7
  -5  -1  13 33.2177 5.06448   3
   5   1 -13 33.7021 3.62912   6
  -5   1  13 31.4180 3.91444   7
  -5   1  13 30.3877 4.48855   3
  -4  -1  13 4.31779 2.68941   3
  -4  -1  13 6.17393 3.04832   5
  -4  -1  13 4.44459 2.01892   7
  -4   1  13 4.33583 2.16670   3
  -4   1  13 1.09064 2.19390   5
  -4   1  13 4.01649 1.92376   7
  -3  -1  13 283.038 20.8672   5
  -3  -1  13 262.164 18.9630   3
  -3  -1  13 265.223 18.1261   7
  -3   1  13 281.337 18.2171   7
  -3   1  13 248.553 19.7532   5
  -3   1  13 234.643 18.4887   3
  -2  -1  13 41.9597 6.00401   5
  -2  -1  13 39.2390 4.11811   7
  -2  -1  13 39.7914 4.95744   3
  -2   1  13 42.6200 5.72998   5
  -2   1  13 39.4711 4.06927   7
  -2   1  13 39.8742 4.67718   3
   1  -1 -13 173.902 11.0176   8
  -1  -1  13 158.960 11.8928   7
  -1  -1  13 189.995 15.5383   5
  -1  -1  13 174.246 13.1643   3
   1   1 -13 163.078 12.0219   6
  -1   1  13 159.603 11.7397   7
   1   1 -13 172.664 11.8331   8
  -1   1  13 173.624 14.5888   5
  -1   1  13 167.278 12.7429   3
   0  -1  13 570.319 43.9323   5
   0  -1  13 546.649 37.8223   3
   0  -1 -13 597.054 36.2155   8
   0   1  13 579.403 40.1129   5
   0   1  13 529.963 37.1738   3
   0   1 -13 645.642 37.2027   6
   0   1 -13 541.439 36.9265   8
  -1  -1 -13 -2.4741 1.44454   8
   1  -1  13 -0.4789 2.96350   5
  -1  -1 -13 0.24307 1.76405   6
   1  -1  13 -1.2984 1.66103   3
   1   1  13 -0.7460 3.58956   5
  -1   1 -13 1.43426 1.64719   2
  -1   1 -13 0.02935 1.73115   8
  -2  -1 -13 9.12420 2.12394   6
  -2  -1 -13 5.80931 2.09235   8
   2  -1  13 9.84651 4.64300   5
  -2   1 -13 10.9246 2.15150   2
  -2   1 -13 10.0751 2.25360   6
   2   1  13 9.39411 5.32134   5
  -2   1 -13 8.45035 2.50881   8
  -3  -1 -13 220.467 15.2105   6
  -3   1 -13 178.187 16.4162   4
  -3   1 -13 222.611 14.5030   2
   3   1  13 225.196 20.4426   5
  -3   1 -13 240.242 15.9858   6
  -4  -1 -13 21.8673 2.85863   2
  -4  -1 -13 18.7402 2.71758   6
  -4   1 -13 20.0244 3.33110   6
  -5  -1 -13 69.6530 5.69834   2
  -5  -1 -13 77.3009 6.16423   6
  -5   1 -13 70.8048 6.19300   6
  -5   1 -13 67.2160 5.40156   2
  -6  -1 -13 17.1839 2.42948   6
  -6  -1 -13 11.2272 2.16331   2
  -6   1 -13 12.3519 2.11066   2
  -6   1 -13 16.2797 2.30079   6
  12  -2 -13 31.0138 2.97115   6
 -12   2  13 26.8003 3.24400   3
  12   2 -13 32.6038 3.18113   6
  12   2 -13 27.0722 2.79627   2
 -11  -2  13 18.5285 2.51975   7
  11   2 -13 17.2586 2.55760   2
  11   2 -13 18.4593 2.68012   6
 -11   2  13 16.7095 2.87855   3
 -11   2  13 18.3827 2.44103   7
 -10  -2  13 269.639 18.2180   7
  10   2 -13 251.103 17.7026   2
 -10   2  13 290.431 19.2502   3
  10   2 -13 259.549 18.3153   6
 -10   2  13 248.808 17.8182   7
  -9  -2  13 101.454 9.58278   3
  -9  -2  13 116.276 9.38092   7
  -9   2  13 136.945 10.6972   3
   9   2 -13 128.831 9.73761   6
   9   2 -13 102.645 8.94309   2
  -9   2  13 113.669 9.01592   7
  -8  -2  13 258.756 20.0120   3
  -8  -2  13 291.424 19.8383   7
   8   2 -13 258.618 19.2607   6
  -8   2  13 312.874 21.7463   3
  -8   2  13 254.308 18.7313   7
   8   2 -13 281.072 18.5791   2
   7   2 -13 339.134 23.9515   6
   7   2 -13 349.684 23.1163   2
  -7   2  13 379.374 24.3145   7
  -7   2  13 335.848 25.1012   3
  -6  -2  13 202.011 16.1033   3
  -6   2  13 214.730 14.8804   7
  -6   2  13 214.555 16.0380   3
   6   2 -13 186.977 14.5416   6
  -5  -2  13 316.117 22.2811   3
  -5  -2  13 282.002 20.5078   7
   5   2 -13 279.463 19.1670   2
  -5   2  13 285.084 24.4155   3
   5   2 -13 297.519 19.8864   6
  -4  -2  13 51.7866 5.34437   7
  -4  -2  13 58.3862 6.65468   3
   4   2 -13 44.9709 4.46485   2
  -4   2  13 45.1941 4.99156   7
   4   2 -13 46.1544 4.70861   6
  -4   2  13 49.6324 5.50880   3
  -3  -2  13 59.4989 6.92980   3
  -3  -2  13 76.2981 6.66347   7
  -3  -2  13 68.4007 8.07833   5
   3   2 -13 71.7166 5.84082   2
  -3   2  13 82.0050 6.76535   7
  -3   2  13 63.3530 7.47623   5
   3   2 -13 78.9485 6.49212   6
  -3   2  13 78.9391 7.02790   3
  -2  -2  13 506.178 37.0416   3
  -2  -2  13 502.916 35.9217   7
  -2  -2  13 521.892 40.6327   5
   2   2 -13 582.373 35.3333   2
  -2   2  13 624.803 36.2904   7
   2   2 -13 582.766 36.2870   6
  -2   2  13 566.903 37.9610   5
  -2   2  13 553.476 36.6546   3
  -1  -2  13 60.0501 7.66365   5
  -1  -2  13 48.0372 4.93679   7
   1   2 -13 59.4472 5.33490   6
  -1   2  13 45.3400 5.24091   3
   1   2 -13 60.4441 4.69103   2
  -1   2  13 52.4711 7.10187   5
  -1   2  13 58.0309 4.92442   7
   0  -2  13 -1.2623 2.78191   5
   0  -2  13 0.33500 1.76400   3
   0   2 -13 0.62552 1.50358   6
   0   2 -13 0.55384 1.73683   8
   0   2 -13 -0.6395 1.35502   2
   0   2  13 7.79782 4.01861   5
   1  -2  13 288.514 22.0591   5
  -1  -2 -13 273.061 17.8664   6
  -1   2 -13 246.295 18.5056   8
  -1   2 -13 261.993 17.2929   2
   1   2  13 242.366 20.7927   5
  -1   2 -13 264.583 18.2142   6
   2  -2  13 34.0905 6.87574   5
  -2  -2 -13 23.7983 3.01988   6
   2   2  13 19.4123 7.51399   5
  -2   2 -13 20.7416 2.71101   2
  -2   2 -13 28.8043 4.50349   8
  -2   2 -13 22.5557 3.27250   6
  -3  -2 -13 17.1587 2.60993   6
   3  -2  13 21.1468 9.49587   5
  -3   2 -13 15.6650 2.84037   6
  -3   2 -13 18.7544 2.44546   2
  -3   2 -13 19.9753 5.18442   8
  -4  -2 -13 367.116 22.9980   6
  -4   2 -13 306.633 24.2382   6
  -4   2 -13 348.662 22.1137   2
  -5  -2 -13 71.6412 5.97982   6
  -5  -2 -13 60.2152 5.65825   2
  -5   2 -13 73.9990 6.23582   6
  -5   2 -13 78.1802 5.45919   2
  -6  -2 -13 38.3377 4.57842   6
  -6  -2 -13 26.0896 3.82236   2
  -6   2 -13 29.0637 2.79158   2
 -11   3  13 29.5353 3.08513   7
  11   3 -13 31.7904 3.21833   2
  11   3 -13 42.2016 5.19903   6
 -11   3  13 37.1221 4.47826   3
  10   3 -13 5.22916 1.90378   2
 -10   3  13 7.25817 2.35837   3
 -10   3  13 7.77988 1.65309   7
  10   3 -13 10.0449 2.24062   6
  -9  -3  13 41.9566 4.78209   3
  -9  -3  13 49.2751 4.90141   7
   9   3 -13 55.9123 5.48590   6
  -9   3  13 47.8457 5.71753   3
  -9   3  13 54.1400 4.78426   7
   9   3 -13 40.7876 4.55184   2
  -8  -3  13 38.1431 4.80904   3
  -8  -3  13 36.1718 4.62104   7
  -8   3  13 48.7854 5.63428   3
  -8   3  13 46.6988 4.47618   7
   8   3 -13 29.6883 4.38486   6
   8   3 -13 38.9307 4.17360   2
  -7  -3  13 12.6033 3.21057   7
  -7  -3  13 9.48628 3.01650   3
  -7   3  13 9.59349 3.12866   3
   7   3 -13 11.2264 2.49569   2
   7   3 -13 11.3901 2.79615   6
  -7   3  13 13.0892 2.66914   7
  -6  -3  13 8.35784 3.12399   3
  -6  -3  13 5.52132 2.41357   7
  -6   3  13 15.3274 2.68490   7
  -6   3  13 8.45624 2.99047   3
   6   3 -13 10.4054 2.33767   2
   6   3 -13 11.8612 2.69186   6
  -5  -3  13 379.071 25.3360   3
  -5  -3  13 320.330 24.1335   7
  -5   3  13 381.240 24.8793   3
   5   3 -13 345.774 23.9241   6
   5   3 -13 334.318 22.8743   2
  -4  -3  13 189.305 14.5182   7
  -4  -3  13 176.926 15.7548   5
  -4  -3  13 220.091 16.4756   3
  -4   3  13 212.886 14.7003   7
  -4   3  13 199.319 14.7777   3
   4   3 -13 188.538 14.1597   6
   4   3 -13 189.011 13.4032   2
  -3  -3  13 1110.48 69.5275   7
  -3  -3  13 1076.94 71.6801   5
   3   3 -13 1116.93 68.5401   2
   3   3 -13 1117.13 69.4408   6
  -3   3  13 1084.10 69.6827   3
  -3   3  13 1067.89 69.5397   7
  -2  -3  13 40.1568 5.12736   3
  -2  -3  13 32.0683 5.64928   5
  -2   3  13 45.3747 4.48141   7
   2   3 -13 39.1082 3.80423   2
  -2   3  13 36.8118 4.43920   3
   2   3 -13 35.2997 4.22272   6
  -1  -3  13 94.6796 8.98490   3
  -1  -3  13 81.9947 10.0357   5
  -1   3  13 108.938 7.85837   7
   1   3 -13 105.523 7.37388   2
   1   3 -13 91.6749 8.02022   6
   0  -3  13 14.6620 4.76687   5
   0  -3  13 15.8721 3.17786   3
   0   3 -13 16.8049 2.84580   6
   0   3 -13 16.5105 2.32853   2
  -1  -3 -13 0.43541 1.51325   6
   1  -3  13 2.97214 6.15169   5
  -1   3 -13 0.63451 1.32843   6
  -1   3 -13 0.01725 1.17368   2
  -2  -3 -13 24.6637 3.26883   6
  -2   3 -13 24.0277 3.37976   6
  -2   3 -13 25.1849 2.85479   2
  -3  -3 -13 7.10388 2.02900   6
  -3   3 -13 5.59463 1.64819   2
  -4  -3 -13 -0.2259 1.07043   6
  -4   3 -13 -0.5322 1.00995   2
  -4   3 -13 0.30284 1.29986   6
  -5  -3 -13 183.372 12.8207   6
  -5   3 -13 183.537 12.8529   6
  10   4 -13 7.07699 1.80176   2
 -10   4  13 10.6149 1.70658   7
  10   4 -13 12.5108 2.08414   6
 -10   4  13 11.1468 2.24561   3
   9   4 -13 -0.0014 1.17546   6
   9   4 -13 0.82573 1.44359   2
  -9   4  13 0.13524 0.93003   7
  -9   4  13 0.66264 1.48358   3
  -8  -4  13 13.2577 2.52909   3
   8   4 -13 15.5543 2.60171   2
   8   4 -13 12.7126 2.69116   6
  -8   4  13 16.5616 2.46262   7
  -8   4  13 16.9104 3.14331   3
  -7  -4  13 92.1820 8.11194   3
   7   4 -13 97.2461 7.46938   2
  -7   4  13 78.9867 8.21790   3
  -7   4  13 115.704 9.76693   7
  -6  -4  13 2.08948 1.95552   3
   6   4 -13 6.19688 2.02737   2
  -6   4  13 4.95235 1.93249   7
  -6   4  13 7.52691 2.60732   3
   6   4 -13 6.88726 2.32638   6
  -5  -4  13 83.1408 8.27163   3
   5  -4 -13 76.3094 6.89358   6
  -5   4  13 102.689 8.20057   3
   5   4 -13 87.6965 7.68115   6
  -5   4  13 90.2965 7.61692   7
   5   4 -13 83.8125 6.74645   2
   4  -4 -13 62.6044 5.92411   6
  -4  -4  13 85.0304 7.85901   3
  -4   4  13 79.0578 7.03076   7
  -4   4  13 74.9665 6.88876   3
   4   4 -13 80.0141 6.13385   2
   4   4 -13 77.5766 6.84870   6
  -3  -4  13 15.5430 3.32492   3
   3  -4 -13 12.3210 2.22280   6
  -3   4  13 7.45815 2.31627   7
   3   4 -13 12.1717 2.45834   6
  -3   4  13 10.7873 2.88574   3
   3   4 -13 11.9215 2.14578   2
   2  -4 -13 2.57010 1.76082   6
  -2  -4  13 4.29642 2.52898   3
  -2  -4  13 -6.9128 4.27350   5
   2   4 -13 3.45659 1.51188   2
   2   4 -13 3.50877 1.75368   6
  -2   4  13 2.72408 1.65810   7
  -1  -4  13 5.76179 2.47982   3
   1  -4 -13 8.67406 2.12449   6
  -1   4  13 9.28740 2.11559   7
   1   4 -13 10.3174 2.23013   6
   1   4 -13 6.92089 1.78514   2
   0  -4 -13 0.24574 2.48163   6
   0   4 -13 1.91857 1.36537   2
   0   4 -13 0.79302 1.36590   6
  -1  -4 -13 1.00191 1.57845   6
  -1   4 -13 0.99126 1.38882   6
  -1   4 -13 2.78651 1.48038   2
  -2  -4 -13 9.07696 2.28933   6
  -2   4 -13 14.5864 2.55441   6
  -2   4 -13 15.3730 2.10896   2
  -3  -4 -13 2.14406 1.57967   6
  -3   4 -13 0.64979 1.31809   6
  -3   4 -13 -0.4458 0.99115   2
  -4  -4 -13 48.8403 4.52238   6
  -4   4 -13 42.9622 4.16514   6
  -4   4 -13 36.3311 3.81279   2
  -8   5  13 5.07781 1.87785   3
  -8   5  13 2.12288 1.39666   7
   8   5 -13 2.37260 1.45602   2
   7   5 -13 19.7777 3.14403   6
  -7   5  13 27.6619 3.03889   7
   7   5 -13 29.9612 3.01837   2
  -7   5  13 18.4960 3.15239   3
   6   5 -13 63.8694 5.33205   2
  -6   5  13 62.7893 5.68540   7
  -6   5  13 62.8503 6.02718   3
   6   5 -13 67.2332 6.07264   6
  -5   5  13 7.19080 2.02863   7
  -5   5  13 11.2087 2.68227   3
   5   5 -13 10.9951 2.38724   6
   5   5 -13 9.71006 1.96160   2
   4  -5 -13 2.23890 1.45462   6
   4   5 -13 1.46885 1.45143   6
   4   5 -13 1.36011 1.25228   2
  -4   5  13 0.85533 1.35692   7
   3  -5 -13 164.401 12.0000   6
   3   5 -13 181.696 12.6218   6
  -3   5  13 156.280 12.3686   7
   3   5 -13 180.675 11.7829   2
   2  -5 -13 117.664 8.89574   6
   2   5 -13 126.336 8.53488   2
   2   5 -13 108.036 9.08933   6
  -2   5  13 123.251 9.13671   7
   1  -5 -13 3.56420 1.61983   6
   1   5 -13 1.12297 1.29786   6
  -1   5  13 2.27741 1.38539   7
   1   5 -13 1.79881 1.24610   2
   0  -5 -13 20.9173 2.93354   6
   0   5 -13 22.4446 2.50432   2
   0   5 -13 24.2378 3.01204   6
  -1  -5 -13 13.8558 2.37792   6
  -1   5 -13 14.0155 1.94937   2
  -1   5 -13 16.2904 2.43312   6
  -2  -5 -13 15.8483 2.56227   6
  -2   5 -13 22.7571 2.81363   6
  -2   5 -13 17.6674 2.20194   2
  -3  -5 -13 142.204 9.15475   6
  -3   5 -13 102.143 8.57546   6
  -3   5 -13 124.093 8.24583   2
   6   6 -13 5.50165 1.36284   2
  -6   6  13 9.14599 1.50148   7
   6   6 -13 3.78025 1.42526   6
  -5   6  13 21.1655 2.44730   7
   5   6 -13 15.1113 2.33454   6
   5   6 -13 19.0025 2.18676   2
   4   6 -13 121.211 7.56185   2
  -4   6  13 103.041 7.88870   7
   4   6 -13 93.1066 7.83616   6
   3  -6 -13 3.24504 1.26159   6
   3   6 -13 4.38233 1.45665   6
  -3   6  13 4.03443 1.49108   7
   3   6 -13 3.10411 1.47298   2
   2  -6 -13 55.7552 4.35421   6
   2   6 -13 54.7616 4.42075   2
  -2   6  13 42.0849 4.02692   7
   2   6 -13 43.4464 4.19865   6
   1  -6 -13 2.08612 1.17926   6
   1   6 -13 2.48019 0.99628   2
   1   6 -13 2.07814 1.21322   6
   0  -6 -13 2.98778 1.33556   6
   0   6 -13 2.62963 1.23555   6
   0   6 -13 1.63684 0.92371   2
 -12   0  14 99.7669 7.37108   7
 -12   0  14 100.343 7.60335   3
  11   0 -14 2.88237 2.58370   2
 -11   0  14 0.22819 1.36662   3
 -11   0  14 0.26579 1.15809   7
  11   0 -14 0.57510 1.15013   6
 -10   0  14 680.022 44.8429   3
  10   0 -14 705.472 43.6590   6
 -10   0  14 659.595 43.7563   7
   9   0 -14 534.306 32.8790   6
  -9   0  14 485.320 33.1076   7
  -9   0  14 485.441 34.3957   3
  -8   0  14 703.155 53.4267   3
  -8   0  14 813.092 52.4227   7
   8   0 -14 905.550 51.9438   6
   7   0 -14 841.172 57.0532   6
  -7   0  14 974.870 58.4602   7
  -6   0  14 792.842 53.1525   3
  -6   0  14 807.120 51.6633   7
  -5   0  14 42.8329 4.99456   7
  -5   0  14 55.3091 6.26875   3
  -4   0  14 1415.34 98.3111   3
  -4   0  14 1730.60 97.7591   7
  -4   0  14 1509.82 99.7353   5
  -3   0  14 204.409 20.3161   5
  -3   0  14 229.193 17.0744   3
  -3   0  14 248.202 16.3827   7
  -2   0  14 225.436 16.7791   3
  -2   0  14 238.819 18.8608   5
  -2   0  14 222.152 15.6131   7
  -1   0  14 1614.40 95.2792   5
   1   0 -14 1499.10 90.3587   8
  -1   0  14 1299.03 90.6629   7
   0   0  14 170.570 13.5711   3
   0   0  14 195.562 16.8550   5
   0   0 -14 194.308 12.8320   8
   1   0  14 74.2254 6.93038   3
  -1   0 -14 89.5871 7.16849   8
   1   0  14 101.791 10.7160   5
  -1   0 -14 83.0132 6.91915   6
  -2   0 -14 70.7900 6.46456   6
  -2   0 -14 67.9359 7.55817   8
   2   0  14 95.9309 13.0088   5
  -3   0 -14 947.230 60.0524   6
  -4   0 -14 111.789 8.53618   6
  -4   0 -14 110.208 8.02052   2
  -5   0 -14 85.7043 6.93210   2
  -5   0 -14 108.640 7.64020   6
  -6   0 -14 8.47434 1.72970   6
 -12  -1  14 66.2156 5.81178   7
  12  -1 -14 75.7888 5.72834   6
 -12   1  14 70.0161 6.00856   3
  12   1 -14 83.5128 5.98703   6
 -12   1  14 73.6073 6.66484   7
  11  -1 -14 229.948 14.5259   6
 -11  -1  14 206.563 16.1035   3
 -11  -1  14 195.894 14.5504   7
 -11   1  14 227.583 15.3884   3
  11   1 -14 220.750 14.7983   6
 -11   1  14 210.371 14.5705   7
  11   1 -14 190.001 14.1180   2
 -10  -1  14 113.862 9.32920   7
  10  -1 -14 124.022 9.01473   6
 -10  -1  14 121.604 9.91990   3
 -10   1  14 124.144 9.32347   7
 -10   1  14 119.107 10.1951   3
  10   1 -14 123.747 9.43638   6
  -9  -1  14 76.6747 7.33430   3
  -9  -1  14 63.9561 6.29915   7
  -9   1  14 72.1165 7.60417   3
   9   1 -14 61.0943 5.79807   2
  -9   1  14 62.8269 6.05529   7
   9   1 -14 77.1256 6.48552   6
  -8  -1  14 155.499 11.5807   7
  -8  -1  14 132.622 11.7992   3
  -8   1  14 140.299 12.7999   3
   8   1 -14 123.568 10.4731   6
  -8   1  14 142.967 11.0226   7
  -7  -1  14 77.5015 7.29927   7
  -7  -1  14 65.8289 7.86671   3
  -7   1  14 78.1884 8.49439   3
   7   1 -14 78.2522 6.81217   6
  -7   1  14 76.6660 6.93583   7
  -6  -1  14 136.020 11.8490   7
  -6  -1  14 158.811 13.7590   3
  -6   1  14 177.071 13.4193   3
   6   1 -14 150.068 11.3791   6
  -5  -1  14 202.753 16.6239   5
  -5  -1  14 177.491 14.4360   7
   5   1 -14 209.544 13.8962   6
  -5   1  14 192.000 14.4362   7
  -4  -1  14 2313.78 149.992   5
  -4  -1  14 2282.74 148.643   3
  -4  -1  14 2432.02 149.350   7
  -4   1  14 2435.68 148.349   3
  -4   1  14 2359.13 147.622   7
  -4   1  14 2390.66 149.371   5
  -3  -1  14 600.662 39.1520   3
  -3  -1  14 572.327 37.6477   7
  -3  -1  14 605.386 40.7947   5
  -3   1  14 542.131 39.0793   3
  -3   1  14 502.926 39.4233   5
  -3   1  14 653.907 38.1974   7
  -2  -1  14 780.273 51.7700   7
  -2  -1  14 794.833 55.2568   5
  -2  -1  14 813.309 53.0887   3
   2   1 -14 790.568 53.0036   6
  -2   1  14 846.934 51.8103   7
  -2   1  14 824.986 53.4153   3
  -2   1  14 872.346 54.9855   5
  -1  -1  14 51.2294 7.42182   5
  -1  -1  14 54.1739 5.72969   3
  -1  -1  14 42.1406 4.53068   7
   1  -1 -14 51.1438 3.79989   8
  -1   1  14 45.5620 4.86244   7
  -1   1  14 54.2705 7.48163   5
   1   1 -14 52.4954 5.16213   6
  -1   1  14 50.9502 5.72959   3
   0  -1  14 1.32769 1.79624   3
   0  -1  14 -0.0326 3.25561   5
   0  -1 -14 2.39033 1.59062   8
   0   1  14 8.25086 3.90575   5
   0   1 -14 -0.2714 1.66675   8
   0   1  14 -1.1021 1.80481   3
   0   1 -14 1.15611 1.57862   6
   1  -1  14 9.30471 2.57159   3
  -1  -1 -14 10.8411 2.52514   8
   1  -1  14 13.6471 4.75014   5
  -1  -1 -14 10.0395 2.50705   6
   1   1  14 12.9917 5.24452   5
  -1   1 -14 9.65420 2.82709   8
  -1   1 -14 10.0903 2.17555   6
  -2  -1 -14 180.693 14.2533   8
   2  -1  14 214.229 18.7978   5
  -2  -1 -14 213.479 14.1735   6
  -2   1 -14 192.390 14.4030   6
  -2   1 -14 199.927 15.0448   8
  -2   1 -14 206.491 13.3851   2
   2   1  14 213.047 18.6372   5
  -3  -1 -14 0.78842 1.70750   6
  -3   1 -14 -0.1512 1.36001   6
  -3   1 -14 1.60784 1.37342   2
  -4  -1 -14 192.914 13.2045   6
  -4   1 -14 199.478 13.5777   6
  -4   1 -14 173.434 12.4552   2
  -5  -1 -14 26.6681 3.04350   6
  -5   1 -14 26.0329 2.69435   2
  -6  -1 -14 186.274 12.6897   6
  11  -2 -14 2.82707 1.21444   6
 -11  -2  14 2.35396 1.34672   7
 -11  -2  14 1.71315 2.02928   3
 -11   2  14 2.59445 1.23608   7
  11   2 -14 2.15091 1.32860   6
 -11   2  14 0.07104 1.18053   3
  11   2 -14 3.06660 1.70238   2
 -10  -2  14 53.7233 5.33354   3
 -10  -2  14 54.6432 5.22099   7
  10   2 -14 66.9735 5.67128   6
  10   2 -14 44.1073 4.83779   2
 -10   2  14 65.9524 6.23891   3
 -10   2  14 59.0897 5.10741   7
  -9  -2  14 -0.1057 1.59260   3
  -9  -2  14 1.72480 1.81657   7
  -9   2  14 -1.1598 1.05834   7
   9   2 -14 -0.2963 1.81003   2
   9   2 -14 2.18163 1.65642   6
  -9   2  14 1.14670 2.38011   3
  -8  -2  14 41.6561 5.55070   3
  -8  -2  14 64.0027 6.43601   7
  -8   2  14 49.8941 5.05746   7
   8   2 -14 36.7956 4.73416   6
  -8   2  14 49.4164 6.09931   3
  -7  -2  14 379.152 26.0492   7
   7   2 -14 350.507 24.3137   2
   7   2 -14 396.891 25.5504   6
  -6  -2  14 439.192 31.3710   7
  -6  -2  14 441.130 32.3566   3
   6   2 -14 493.051 30.0170   2
   6   2 -14 480.698 30.8344   6
  -5  -2  14 30.9829 5.16322   3
  -5  -2  14 27.7363 4.06548   7
  -5   2  14 28.3875 4.31766   3
   5   2 -14 24.4868 3.31821   6
  -5   2  14 26.6700 3.78262   7
  -4  -2  14 664.092 41.3635   3
  -4  -2  14 580.567 41.4361   5
  -4  -2  14 613.604 39.3930   7
  -4   2  14 548.727 39.0858   7
   4   2 -14 592.341 38.7994   6
  -4   2  14 610.486 39.9649   3
  -3  -2  14 3.89469 2.34861   3
  -3  -2  14 -0.0588 3.15962   5
  -3  -2  14 4.44220 2.00285   7
  -3   2  14 4.33810 1.91538   7
   3   2 -14 4.17741 1.87024   6
  -3   2  14 -1.2916 3.67487   5
  -3   2  14 3.04906 2.10416   3
  -2  -2  14 45.8532 5.74807   3
  -2  -2  14 52.5984 5.09870   7
  -2  -2  14 58.3264 7.45403   5
  -2   2  14 53.5194 7.16778   5
   2   2 -14 58.6143 5.35279   6
  -2   2  14 50.1596 5.45228   3
  -2   2  14 60.2071 5.15918   7
  -1  -2  14 110.518 10.0869   3
  -1  -2  14 126.226 12.2527   5
   1   2 -14 124.771 8.51738   2
  -1   2  14 101.982 9.19023   3
  -1   2  14 114.687 8.73410   7
  -1   2  14 140.879 11.8292   5
   1   2 -14 131.169 9.39073   6
   0  -2  14 1.21080 1.81439   3
   0  -2  14 3.30804 3.66047   5
   0  -2 -14 3.12880 1.62974   8
   0   2 -14 1.24979 1.41832   6
   0   2  14 0.47241 4.76725   5
   0   2 -14 1.07362 1.46746   2
   1  -2  14 463.849 31.7128   5
  -1  -2 -14 368.973 26.4201   8
  -1  -2 -14 461.180 27.1173   6
   1  -2  14 450.226 28.0633   3
  -1   2 -14 383.777 27.1446   6
   1   2  14 367.570 30.3963   5
  -1   2 -14 399.068 26.2711   2
  -2   2 -14 789.865 50.5846   6
  -3  -2 -14 25.9870 3.09980   6
  -3   2 -14 23.0804 3.39544   6
  -3   2 -14 25.1447 2.68780   2
  -4  -2 -14 88.0553 6.67165   6
  -4   2 -14 78.1711 5.89491   2
  -4   2 -14 78.1892 6.93954   6
  -5  -2 -14 5.29579 1.45989   6
  -5   2 -14 3.28114 1.18048   2
  -5   2 -14 2.40585 1.23053   6
  11   3 -14 0.15228 1.71256   2
 -11   3  14 0.25534 1.06131   3
 -11   3  14 -0.4607 0.87417   7
  11   3 -14 -0.7363 0.88283   6
 -10   3  14 53.4098 4.84950   7
  10   3 -14 61.8292 5.45173   6
 -10   3  14 60.6634 5.80501   3
  -9  -3  14 23.1392 3.30820   3
  -9  -3  14 30.4406 3.60470   7
  -9   3  14 32.4647 4.25260   3
   9   3 -14 20.9252 3.16313   2
  -9   3  14 28.9766 3.23285   7
   9   3 -14 31.5792 3.86692   6
  -8  -3  14 213.711 16.1179   3
  -8   3  14 243.486 15.7531   7
   8   3 -14 235.379 15.1314   2
   8   3 -14 197.841 15.7925   6
  -8   3  14 206.423 16.5006   3
  -7  -3  14 0.64428 1.78816   3
  -7  -3  14 2.17963 1.88060   7
  -7   3  14 1.66226 2.03649   3
   7   3 -14 2.97450 1.88125   6
  -7   3  14 2.31947 1.65828   7
   7   3 -14 -0.8575 2.68482   2
  -6  -3  14 357.053 26.0560   3
  -6   3  14 393.991 26.1218   3
  -6   3  14 344.291 24.7955   7
   6   3 -14 354.186 24.0101   2
   6   3 -14 398.321 25.2903   6
  -5  -3  14 252.848 19.0876   3
  -5  -3  14 237.672 18.2251   7
  -5   3  14 248.227 18.5541   3
   5   3 -14 242.010 16.8872   2
   5   3 -14 287.297 18.1622   6
  -4  -3  14 304.055 21.2994   7
  -4   3  14 303.273 21.1762   7
   4   3 -14 314.962 20.1301   2
   4   3 -14 304.499 21.0540   6
  -4   3  14 305.431 21.5406   3
  -3  -3  14 1.92111 1.59560   7
  -3  -3  14 0.98826 2.32432   3
   3   3 -14 0.02207 1.42646   2
  -3   3  14 1.69612 1.59256   7
   3   3 -14 1.93843 1.57679   6
  -3   3  14 2.43852 1.97815   3
  -2  -3  14 99.0623 10.7187   5
  -2  -3  14 99.7571 8.92074   3
   2   3 -14 96.6369 7.96719   6
  -2   3  14 105.656 7.91177   7
   2   3 -14 89.5145 7.12555   2
  -1  -3  14 18.9884 3.54855   3
  -1  -3  14 26.7836 5.63092   5
   1   3 -14 22.4012 2.66935   2
   1   3 -14 23.8025 3.23818   6
  -1   3  14 21.2698 2.75415   7
   0  -3  14 425.617 28.1378   3
   0  -3  14 483.998 34.8029   5
   0   3 -14 383.997 27.2980   6
   0   3 -14 400.445 26.2792   2
  -1   3 -14 107.987 8.44581   2
  -1   3 -14 109.425 8.72698   6
  -2  -3 -14 54.8223 4.91137   6
  -2   3 -14 38.8956 3.94816   2
  -2   3 -14 54.0957 5.09976   6
  -3  -3 -14 288.623 17.6664   6
  -3   3 -14 256.813 16.5896   2
  -3   3 -14 219.980 17.5206   6
  -4  -3 -14 3.75695 1.60402   6
  -4   3 -14 3.29953 1.18823   2
  -4   3 -14 3.57397 1.47410   6
   9   4 -14 10.1488 1.94896   2
   9   4 -14 9.31949 2.15584   6
  -9   4  14 12.1116 2.06225   7
  -9   4  14 11.3184 2.59072   3
  -8  -4  14 190.151 16.3165   3
   8   4 -14 216.878 14.7734   2
  -8   4  14 232.292 16.0972   3
  -8   4  14 230.917 15.0826   7
  -7  -4  14 153.239 11.9650   3
  -7   4  14 156.512 11.4752   7
  -7   4  14 154.538 12.2375   3
   7   4 -14 161.143 11.0753   2
   7   4 -14 156.716 12.0603   6
  -6   4  14 316.914 21.2722   7
   6   4 -14 305.578 20.5472   2
  -6   4  14 312.944 21.9471   3
   6   4 -14 318.187 21.7039   6
   5   4 -14 6.28460 1.74321   2
   5   4 -14 7.93130 2.46450   6
  -5   4  14 6.01049 2.29834   3
  -4  -4  14 32.0125 4.56111   3
  -4   4  14 29.6559 3.89864   7
   4   4 -14 34.2962 3.92957   6
   4   4 -14 34.2531 3.74925   2
  -4   4  14 30.5244 4.01921   3
  -3  -4  14 0.56725 1.73070   3
  -3   4  14 0.59487 2.25344   7
   3   4 -14 1.71856 2.38815   2
   3   4 -14 1.13129 1.39905   6
  -2  -4  14 0.16116 1.60782   3
  -2   4  14 3.22916 1.53707   7
   2   4 -14 1.83751 1.37856   2
   2   4 -14 1.06985 1.31280   6
   1  -4 -14 25.5345 3.22599   6
   1   4 -14 30.6110 4.62039   6
   1   4 -14 23.1483 2.70240   2
  -1   4  14 25.8796 2.94154   7
   0  -4 -14 75.2000 6.14540   6
   0   4 -14 66.3469 6.02114   6
   0   4 -14 65.1364 5.25620   2
  -1  -4 -14 250.872 17.2682   6
  -1   4 -14 253.770 16.4148   2
  -1   4 -14 247.333 17.3490   6
  -2   4 -14 113.015 7.93653   2
  -3  -4 -14 1.46644 1.29260   6
  -3   4 -14 -0.6225 1.15253   6
  -3   4 -14 1.09532 1.01599   2
  -8   5  14 4.78221 2.81945   3
  -8   5  14 4.91305 1.24637   7
   8   5 -14 3.46480 1.34156   2
   8   5 -14 5.35206 1.56853   6
   7   5 -14 2.45677 1.25360   2
  -7   5  14 2.99899 1.73959   3
   7   5 -14 1.73779 1.96586   6
  -6   5  14 1.36504 1.18749   7
   6   5 -14 1.46821 1.38658   2
  -6   5  14 0.38372 1.82773   3
   6   5 -14 1.00828 1.38884   6
   5   5 -14 105.097 7.81036   2
   5   5 -14 110.787 8.60094   6
  -5   5  14 112.829 8.45520   7
   4  -5 -14 9.53273 1.88365   6
  -4   5  14 8.78176 1.85823   7
   4   5 -14 8.35777 2.00511   6
   4   5 -14 9.13727 1.76701   2
   3  -5 -14 16.9903 2.34410   6
   3   5 -14 15.3282 2.46510   6
   3   5 -14 15.2689 2.11807   2
  -3   5  14 14.8187 2.37239   7
   2  -5 -14 108.763 7.83455   6
  -2   5  14 98.0943 8.32954   7
   2   5 -14 112.007 8.21274   6
   2   5 -14 96.1131 7.32728   2
   1  -5 -14 54.8657 4.81471   6
   1   5 -14 56.5919 4.97678   6
   1   5 -14 54.4979 4.35648   2
   0  -5 -14 135.390 9.05951   6
   0   5 -14 106.950 8.83139   6
  -1  -5 -14 14.7979 2.30737   6
  -1   5 -14 12.0271 1.74429   2
  -1   5 -14 18.4756 2.99197   6
  11   0 -15 -0.1843 1.28501   6
 -11   0  15 -0.2794 1.19347   3
 -11   0  15 -0.1840 1.22450   7
 -10   0  15 0.49349 1.62484   3
 -10   0  15 -0.8242 1.07537   7
  10   0 -15 0.26713 1.16022   6
  -9   0  15 -0.1679 1.42071   7
  -9   0  15 -0.0384 1.76509   3
   9   0 -15 1.18361 1.34880   6
   8   0 -15 -0.5921 2.36997   6
  -8   0  15 0.50872 1.65243   7
  -8   0  15 0.07884 2.02201   3
  -7   0  15 6.03474 2.39863   7
   7   0 -15 -0.2936 1.63081   6
  -7   0  15 -0.1131 2.88400   3
  -6   0  15 -0.4180 1.57405   7
  -6   0  15 2.71844 2.36138   3
  -5   0  15 0.38910 1.66563   7
  -5   0  15 -0.1046 1.80183   3
  -4   0  15 -0.0408 2.44848   5
  -4   0  15 0.13482 1.53057   7
  -4   0  15 -0.0773 1.79727   3
  -3   0  15 0.99214 1.89580   3
  -3   0  15 2.42968 1.56612   7
  -3   0  15 -4.7500 2.61073   5
  -2   0  15 -1.0335 1.58648   3
  -2   0  15 -0.4367 1.39254   7
  -2   0  15 -0.1204 3.25869   5
  -1   0  15 0.41997 1.61648   3
  -1   0  15 -4.5820 3.29234   5
   0   0 -15 -0.5061 1.52717   6
   0   0  15 -2.2962 4.40780   5
   0   0  15 -0.4004 1.64606   3
  -1   0 -15 -0.3933 1.34305   6
   1   0  15 3.25240 4.63307   5
  -2   0 -15 0.63080 1.39552   6
  -3   0 -15 0.54620 1.14201   6
  -4   0 -15 1.01331 1.09564   6
  -5   0 -15 0.07014 0.84648   6
 -11  -1  15 34.6191 3.71761   3
  11  -1 -15 40.8982 3.53436   6
 -11  -1  15 31.8709 3.50946   7
 -11   1  15 32.3334 3.46247   7
 -11   1  15 37.2944 4.81314   3
  11   1 -15 38.6251 4.63144   6
 -10  -1  15 196.906 14.4518   7
  10  -1 -15 211.599 14.1639   6
 -10  -1  15 219.302 15.1730   3
 -10   1  15 179.025 14.2241   7
  10   1 -15 229.403 14.7246   6
 -10   1  15 200.668 15.3484   3
   9  -1 -15 118.699 8.88100   6
  -9  -1  15 123.723 10.3050   3
  -9  -1  15 120.970 9.51566   7
   9   1 -15 111.831 9.26604   6
  -9   1  15 120.518 9.28283   7
  -9   1  15 121.156 10.5857   3
  -8  -1  15 442.705 33.4237   3
  -8  -1  15 524.196 32.6245   7
  -8   1  15 507.053 32.6988   7
  -8   1  15 474.469 33.8681   3
  -7  -1  15 -0.1443 1.61620   7
  -7  -1  15 0.77475 2.15416   3
   7   1 -15 1.20317 1.66260   6
  -7   1  15 0.99156 1.60339   7
  -7   1  15 0.11625 2.30915   3
[truncated: 27,989 more chars]
