# Supplementary material for: 5-Phenyl-3-(2-phosphono­eth­yl)-1,2,3-triazol-1-ium chloride
Source: IUCrdata. 2022 Feb 25;7(Pt 2):x220189. doi: 10.1107/S2414314622001894 (PMC9462002; doi:10.1107/S2414314622001894)
Supplement: Supplementary file 2 [file x-07-x220189-Isup4.hkl]

data_I                                                                          
_shelx_title ' 1_a.res in P2(1)/c'                                              
_shelx_refln_list_code          4                                               
_shelx_F_calc_maximum       97.20                                               
_exptl_crystal_F_000       600.00                                               
_reflns_d_resolution_high  0.8393                                               
                                                                                
loop_                                                                           
 _space_group_symop_operation_xyz                                               
 'x, y, z'                                                                      
 '-x, y+1/2, -z+1/2'                                                            
 '-x, -y, -z'                                                                   
 'x, -y-1/2, z-1/2'                                                             
                                                                                
_cell_length_a    11.5857                                                       
_cell_length_b     7.0616                                                       
_cell_length_c    16.6118                                                       
_cell_angle_alpha  90.000                                                       
_cell_angle_beta  108.222                                                       
_cell_angle_gamma  90.000                                                       
                                                                                
_shelx_F_squared_multiplier     1.000                                           
                                                                                
loop_                                                                           
 _refln_index_h                                                                 
 _refln_index_k                                                                 
 _refln_index_l                                                                 
 _refln_F_squared_calc                                                          
 _refln_F_squared_meas                                                          
 _refln_F_squared_sigma                                                         
 _refln_observed_status                                                         
   1   0   0       1096.51        853.44        30.31 o                         
   2   0   0        153.60        135.18         6.22 o                         
   3   0   0       1048.88       1008.45        44.16 o                         
   4   0   0       1831.56       2080.17        90.67 o                         
   5   0   0        811.23        987.61        43.70 o                         
   6   0   0        267.05        332.08        12.37 o                         
   7   0   0        789.77        760.28        21.38 o                         
   8   0   0       2980.37       3312.03       102.11 o                         
   9   0   0        499.28        590.39        19.15 o                         
  10   0   0        107.72        104.36         4.89 o                         
  11   0   0         12.46         15.05         1.56 o                         
  12   0   0          0.53          0.31         1.05 o                         
   1   1   0       4023.61       3995.20       122.32 o                         
   3   1   0        879.69        927.17        25.69 o                         
   4   1   0        129.95        107.48         3.70 o                         
   5   1   0         95.16         76.57         1.93 o                         
   6   1   0       2299.85       2651.15        57.79 o                         
   7   1   0       1291.90       1347.87        26.53 o                         
   8   1   0         11.44         12.33         0.80 o                         
   9   1   0         65.73         67.04         2.68 o                         
  10   1   0         13.93         17.04         1.04 o                         
  11   1   0         36.01         34.35         1.72 o                         
  12   1   0          0.47          0.15         0.60 o                         
   0   2   0       5836.89       5761.57       250.01 o                         
   1   2   0         88.70         67.09         2.43 o                         
   2   2   0       1989.06       1988.91        54.86 o                         
   3   2   0         21.25         12.06         0.79 o                         
   4   2   0        572.50        577.99        16.46 o                         
   5   2   0         22.23         24.77         0.93 o                         
   6   2   0         10.17          5.58         0.50 o                         
   7   2   0        438.36        456.68         9.99 o                         
   8   2   0          0.97          1.14         0.48 o                         
   9   2   0        106.77        103.23         3.29 o                         
  10   2   0        727.29        752.59        24.41 o                         
  11   2   0        140.93        146.18         6.04 o                         
  12   2   0         72.18         49.66         4.26 o                         
   1   3   0        942.68        934.35        31.89 o                         
   2   3   0       2520.10       2528.34        69.66 o                         
   3   3   0       1360.10       1240.77        25.65 o                         
   4   3   0       1703.86       1707.94        33.50 o                         
   5   3   0       1379.98       1356.49        30.01 o                         
   6   3   0        380.59        387.61        10.60 o                         
   7   3   0        605.26        588.66        18.66 o                         
   8   3   0          0.98          0.29         0.53 o                         
   9   3   0        248.25        281.64         7.10 o                         
  10   3   0         78.63         72.10         8.69 o                         
  11   3   0          3.71          4.16         0.81 o                         
  12   3   0         58.84         39.44         3.97 o                         
   0   4   0        981.06        942.22        26.50 o                         
   1   4   0        325.68        282.20         5.92 o                         
   2   4   0       1078.77       1050.40        21.92 o                         
   3   4   0        444.60        410.57         9.45 o                         
   4   4   0         19.39         19.03         0.85 o                         
   5   4   0        205.94        206.60         5.95 o                         
   6   4   0        712.58        736.73        16.73 o                         
   7   4   0         92.15         71.79         5.13 o                         
   8   4   0          0.03         -0.02         0.71 o                         
   9   4   0          0.35         -0.45         0.93 o                         
  10   4   0         56.58         45.24         3.96 o                         
  11   4   0        145.05        125.33         8.57 o                         
   1   5   0        147.90        156.12         3.60 o                         
   2   5   0          6.32          6.71         0.58 o                         
   3   5   0          1.48          1.47         0.48 o                         
   4   5   0        238.73        243.44         5.70 o                         
   5   5   0        192.33        203.73         7.40 o                         
   6   5   0         73.90         76.07         3.04 o                         
   7   5   0         31.15         31.97         1.95 o                         
   8   5   0        290.09        230.45        19.98 o                         
   9   5   0         40.54         35.46         3.45 o                         
  10   5   0          9.22          8.26         1.46 o                         
   0   6   0        126.10        128.89         5.30 o                         
   1   6   0         58.69         64.72         2.69 o                         
   2   6   0         81.53         89.51         4.25 o                         
   3   6   0         43.93         41.90         1.58 o                         
   4   6   0         20.71         23.87         1.33 o                         
   5   6   0         20.49         20.39         1.83 o                         
   6   6   0        106.42         91.70         4.71 o                         
   7   6   0         77.36         81.82         6.50 o                         
   8   6   0         26.13         31.28         3.06 o                         
   1   7   0         17.90         16.54         1.59 o                         
   2   7   0        196.85        230.88        10.90 o                         
   3   7   0          0.07         -0.21         0.82 o                         
   4   7   0          2.10          1.86         0.96 o                         
   5   7   0          3.49          3.20         0.88 o                         
   6   7   0         59.00         52.47         4.35 o                         
   7   7   0          0.33          0.45         0.89 o                         
   0   8   0         22.69         22.14         2.24 o                         
   1   8   0         17.98         20.93         2.20 o                         
   2   8   0          0.76          0.64         0.92 o                         
   3   8   0          3.22          1.13         0.96 o                         
   4   8   0          0.25         -0.15         0.76 o                         
 -13   1   1          0.59          1.60         0.91 o                         
 -12   1   1         67.23         62.64         3.81 o                         
 -11   1   1          2.01          2.88         0.69 o                         
 -10   1   1        448.38        443.66        13.02 o                         
  -9   1   1        384.25        404.63        10.27 o                         
  -8   1   1          6.25          8.01         0.62 o                         
  -7   1   1        265.20        274.29         5.79 o                         
  -6   1   1        249.15        285.07         5.93 o                         
  -5   1   1         74.27         69.79         2.52 o                         
  -4   1   1        294.90        363.79        11.65 o                         
  -3   1   1          2.26          1.57         0.28 o                         
  -2   1   1       1977.89       1837.70        46.04 o                         
  -1   1   1       2546.96       2542.72        59.02 o                         
   0   1   1        296.85        227.67         5.40 o                         
   1   1   1         61.74         63.22         1.98 o                         
   2   1   1       3429.43       3298.90        90.52 o                         
   3   1   1        727.38        790.05        22.01 o                         
   4   1   1         10.39         22.29         1.09 o                         
   5   1   1         18.80         19.85         0.72 o                         
   6   1   1        264.35        285.60         5.67 o                         
   7   1   1         12.13         10.85         0.60 o                         
   8   1   1          0.10          0.37         0.37 o                         
   9   1   1         40.38         44.33         1.85 o                         
  10   1   1        177.60        195.31         5.64 o                         
  11   1   1          5.89          6.40         0.87 o                         
  12   1   1         79.28         65.50         2.85 o                         
 -12   2   1          0.05         -0.23         0.62 o                         
 -11   2   1        222.72        183.48        12.27 o                         
 -10   2   1         22.67         25.39         1.87 o                         
  -9   2   1         88.83         87.02         2.99 o                         
  -8   2   1        436.67        480.20        11.11 o                         
  -7   2   1          0.36          0.80         0.44 o                         
  -6   2   1         19.39         22.50         1.04 o                         
  -5   2   1       2050.86       2061.67        48.16 o                         
  -4   2   1         21.13         16.60         1.00 o                         
  -3   2   1       1543.51       1412.48        39.06 o                         
   0   2   1        758.00        699.91        21.92 o                         
   1   2   1        217.41        211.49         5.64 o                         
   2   2   1        741.37        600.20        15.35 o                         
   3   2   1        321.10        266.79         7.84 o                         
   4   2   1         16.38         18.46         0.80 o                         
   5   2   1       1422.65       1399.19        32.98 o                         
   6   2   1        702.09        630.11        20.63 o                         
   7   2   1          1.70          4.04         0.50 o                         
   8   2   1         75.23         93.16         2.74 o                         
   9   2   1         50.18         49.93         2.37 o                         
  10   2   1          1.85          1.33         0.60 o                         
  11   2   1        187.33        173.52         5.85 o                         
  12   2   1          5.33          4.70         0.81 o                         
 -12   3   1         24.28         19.47         1.62 o                         
 -11   3   1          6.95          5.19         0.88 o                         
 -10   3   1          6.10          6.34         1.09 o                         
  -9   3   1        570.22        619.18        16.45 o                         
  -8   3   1          8.91         10.31         1.11 o                         
  -7   3   1         78.87         72.40         2.32 o                         
  -6   3   1        158.03        169.37         3.85 o                         
  -5   3   1         14.94         13.24         0.70 o                         
  -4   3   1       2293.67       2370.92        46.24 o                         
  -3   3   1         48.84         43.20         1.24 o                         
  -2   3   1         31.60         27.26         2.07 o                         
  -1   3   1        208.03        183.80         6.40 o                         
   0   3   1        432.72        397.89        12.98 o                         
   1   3   1          1.18          0.05         0.35 o                         
   2   3   1         57.36         48.53         1.28 o                         
   3   3   1        193.87        206.58         4.38 o                         
   4   3   1       3281.13       3427.78        74.83 o                         
   5   3   1        534.08        527.24        10.80 o                         
   6   3   1        777.11        708.42        14.41 o                         
   7   3   1          1.46          0.26         0.47 o                         
   8   3   1         48.28         48.48         2.13 o                         
   9   3   1          2.68          1.12         0.61 o                         
  10   3   1         10.65         12.31         1.20 o                         
  11   3   1         20.03         15.38         1.12 o                         
  12   3   1          1.09          2.57         1.30 o                         
 -11   4   1         38.93         30.26         2.01 o                         
 -10   4   1         55.06         46.26         5.11 o                         
  -9   4   1         10.92         11.43         1.80 o                         
  -8   4   1          0.22          0.66         0.61 o                         
  -7   4   1        239.73        197.83         6.02 o                         
  -6   4   1        185.63        184.77         4.71 o                         
  -5   4   1          1.41          0.48         0.47 o                         
  -4   4   1         12.11         10.08         0.64 o                         
  -3   4   1        142.07        140.36         3.19 o                         
  -2   4   1        204.62        231.76         4.72 o                         
  -1   4   1         87.06         86.27         2.02 o                         
   0   4   1         51.65         49.09         1.35 o                         
   1   4   1        413.83        389.73         7.99 o                         
   2   4   1         69.67         68.65         2.29 o                         
   3   4   1          2.73          2.64         0.41 o                         
   4   4   1         83.28         85.20         2.47 o                         
   5   4   1          1.60          1.02         0.50 o                         
   6   4   1         11.57         11.47         0.92 o                         
   7   4   1          0.16         -0.10         0.64 o                         
   8   4   1        119.48        126.46         6.81 o                         
   9   4   1         15.00         13.36         1.53 o                         
  10   4   1         21.84         21.93         1.92 o                         
  11   4   1          8.60          6.66         0.90 o                         
 -10   5   1          7.45          8.78         1.52 o                         
  -9   5   1         35.42         32.43         5.17 o                         
  -8   5   1          4.50          1.16         1.13 o                         
  -7   5   1        102.62         89.24         3.45 o                         
  -6   5   1        124.85        116.34         3.27 o                         
  -5   5   1          9.09          7.75         1.02 o                         
  -4   5   1        621.35        622.22        13.40 o                         
  -3   5   1         10.87         15.19         0.78 o                         
  -2   5   1         63.15         63.94         1.83 o                         
  -1   5   1         47.90         43.49         1.36 o                         
   0   5   1         66.78         69.89         1.89 o                         
   1   5   1         93.54         98.72         2.50 o                         
   2   5   1        356.14        354.21         8.06 o                         
   3   5   1        174.04        183.74         4.44 o                         
   4   5   1        101.80         90.90         2.75 o                         
   5   5   1        174.65        181.72         5.51 o                         
   6   5   1         97.31        109.07         3.72 o                         
   7   5   1         32.70         34.95         1.61 o                         
   8   5   1          9.93          8.42         1.00 o                         
   9   5   1         85.97         88.20         6.64 o                         
  10   5   1         12.66         11.12         1.57 o                         
  -9   6   1          5.10          2.94         1.06 o                         
  -8   6   1         28.29         25.90         2.77 o                         
  -7   6   1         11.73         12.02         1.73 o                         
  -6   6   1          4.02          2.34         1.01 o                         
  -5   6   1        239.98        274.16        12.03 o                         
  -4   6   1          0.18          0.71         0.71 o                         
  -3   6   1         56.36         56.64         2.07 o                         
  -2   6   1          1.04          1.05         0.54 o                         
  -1   6   1         33.53         31.62         1.42 o                         
   0   6   1        334.89        375.80        10.29 o                         
   1   6   1         94.53         99.97         2.83 o                         
   2   6   1         27.71         31.86         1.32 o                         
   3   6   1        281.08        329.84         9.01 o                         
   4   6   1        184.46        198.55         7.17 o                         
   5   6   1          9.90         11.31         1.06 o                         
   6   6   1         12.37         10.84         1.10 o                         
   7   6   1         51.37         59.81         5.11 o                         
  -7   7   1         52.92         51.42         4.01 o                         
  -6   7   1          0.35          0.96         0.99 o                         
  -5   7   1          8.61          9.22         1.15 o                         
  -4   7   1         14.16         13.84         2.22 o                         
  -3   7   1          2.56          3.23         1.06 o                         
  -2   7   1          3.63          4.58         0.88 o                         
  -1   7   1          2.10          2.25         0.82 o                         
   0   7   1          0.93         -0.09         0.76 o                         
   1   7   1         62.56         73.33         3.29 o                         
   2   7   1         84.40         74.69        10.23 o                         
   3   7   1          3.14          4.33         1.26 o                         
   4   7   1         31.26         20.86         2.59 o                         
   5   7   1          0.17          1.05         0.74 o                         
   6   7   1          1.66          1.68         1.08 o                         
   7   7   1          6.75          3.33         1.02 o                         
  -4   8   1          3.21          2.20         0.63 o                         
  -3   8   1         53.61         49.66         3.91 o                         
  -2   8   1          0.45          0.77         0.98 o                         
  -1   8   1         20.16         24.53         2.41 o                         
   0   8   1          5.58          4.09         1.13 o                         
   1   8   1         13.41         15.70         1.90 o                         
   2   8   1         26.10         31.35         2.84 o                         
   3   8   1          3.93          3.48         1.07 o                         
 -13   0   2        192.52        172.50        11.43 o                         
 -12   0   2          5.66          5.72         1.40 o                         
 -11   0   2          3.96          3.10         0.83 o                         
 -10   0   2       1605.60       1718.59        53.84 o                         
  -9   0   2        113.95        100.68         3.56 o                         
  -8   0   2        318.60        374.46        14.33 o                         
  -7   0   2         14.86         20.72         1.33 o                         
  -6   0   2       3670.54       4331.43       153.89 o                         
  -5   0   2       6554.09       7882.84       341.88 o                         
  -4   0   2          2.81          3.50         0.67 o                         
  -3   0   2       6015.08       5731.76       509.43 o                         
  -2   0   2        956.80        851.06        52.44 o                         
  -1   0   2         30.64         25.78         0.78 o                         
   0   0   2       2032.68       1875.74        81.39 o                         
   3   0   2       2474.21       2453.49       106.69 o                         
   4   0   2       2442.92       2657.86       115.88 o                         
   5   0   2        153.63        137.52         5.84 o                         
   6   0   2        948.48       1006.20        31.48 o                         
   7   0   2         17.53         18.02         1.01 o                         
   8   0   2        318.96        338.48         9.20 o                         
   9   0   2        634.46        684.57        19.87 o                         
  10   0   2        648.37        743.86        29.75 o                         
  11   0   2        644.11        543.79        34.27 o                         
  12   0   2        162.27        128.23         9.21 o                         
 -13   1   2         40.40         45.62         2.57 o                         
 -12   1   2        270.90        310.87        14.26 o                         
 -11   1   2        421.92        402.54        14.91 o                         
 -10   1   2          5.91          4.85         0.75 o                         
  -9   1   2         79.96         80.49         2.44 o                         
  -8   1   2         62.15         65.47         2.01 o                         
  -7   1   2        459.18        551.65        12.44 o                         
  -6   1   2        491.23        498.40        10.61 o                         
  -5   1   2       2499.28       2418.10        74.47 o                         
  -4   1   2       7266.34       8467.88       342.74 o                         
  -3   1   2       3642.46       3672.79        92.03 o                         
  -2   1   2       1904.01       1968.64        49.33 o                         
  -1   1   2        111.53         85.06         2.34 o                         
   0   1   2       1139.78        891.70        19.41 o                         
   2   1   2        760.19        687.11        19.12 o                         
   3   1   2        976.78        884.24        25.28 o                         
   4   1   2       1259.78        963.44        32.26 o                         
   5   1   2        432.16        521.63        10.45 o                         
   6   1   2       1358.95       1512.72        29.81 o                         
   7   1   2        111.48        100.12         2.46 o                         
   8   1   2        122.93        129.97         3.25 o                         
   9   1   2        942.28       1035.77        21.89 o                         
  10   1   2        131.48        149.34         4.03 o                         
  11   1   2         41.56         34.73         3.47 o                         
  12   1   2          0.79          1.25         0.75 o                         
 -13   2   2          2.33          4.22         1.02 o                         
 -12   2   2         86.15         84.29         4.88 o                         
 -11   2   2          3.98          4.02         0.73 o                         
 -10   2   2          0.95          0.73         0.62 o                         
  -9   2   2        177.60        184.36         5.26 o                         
  -8   2   2        734.69        771.50        17.45 o                         
  -7   2   2        996.90       1083.01        25.80 o                         
  -6   2   2       1628.18       1562.30        39.78 o                         
  -5   2   2       3446.66       3758.43        94.24 o                         
  -4   2   2         29.41         22.12         1.14 o                         
  -3   2   2        314.79        330.79        10.69 o                         
  -2   2   2        936.73        845.16        30.49 o                         
   1   2   2       2018.81       1757.07        38.30 o                         
   2   2   2       1942.72       1706.81        44.65 o                         
   3   2   2        130.11        106.20         3.17 o                         
   4   2   2       1122.63       1274.24        32.36 o                         
   5   2   2         24.95         22.02         1.08 o                         
   6   2   2        432.77        378.69        10.20 o                         
   7   2   2        380.68        435.49         9.09 o                         
   8   2   2         81.63         76.42         2.05 o                         
   9   2   2        558.08        596.47        13.01 o                         
  10   2   2          0.68          1.44         0.66 o                         
  11   2   2         31.23         33.77         2.48 o                         
  12   2   2         20.65         27.70         2.66 o                         
 -12   3   2          0.21         -0.08         0.60 o                         
 -11   3   2         95.83         89.09         3.82 o                         
 -10   3   2         54.86         61.37         3.69 o                         
  -9   3   2       1281.39       1409.58        39.62 o                         
  -8   3   2         23.31         25.67         2.03 o                         
  -7   3   2         69.15         53.03         1.96 o                         
  -6   3   2        690.69        730.82        14.69 o                         
  -5   3   2          2.23          1.16         0.41 o                         
  -4   3   2        651.33        660.60        13.93 o                         
  -3   3   2         40.05         39.52         1.18 o                         
  -2   3   2        541.90        431.52        22.80 o                         
  -1   3   2       1489.36       1384.37        49.93 o                         
   0   3   2       2779.95       2702.09        74.34 o                         
   1   3   2        287.63        253.85         8.48 o                         
   2   3   2          0.10         -0.11         0.24 o                         
   3   3   2          7.81         10.24         0.53 o                         
   4   3   2        469.39        480.96         9.81 o                         
   5   3   2         99.94        102.73         2.77 o                         
   6   3   2         93.86         80.86         2.21 o                         
   7   3   2       1341.91       1415.33        31.52 o                         
   8   3   2       1124.67       1245.21        24.95 o                         
   9   3   2         55.72         50.80         2.38 o                         
  10   3   2        148.48        139.06         5.54 o                         
  11   3   2         94.81         73.83         3.11 o                         
 -11   4   2         74.88         65.90         3.26 o                         
 -10   4   2         17.03         18.91         1.79 o                         
  -9   4   2        150.08        174.85         7.27 o                         
  -8   4   2         64.11         76.28         3.03 o                         
  -7   4   2       1384.74       1235.52        75.26 o                         
  -6   4   2        211.67        237.77         5.83 o                         
  -5   4   2          1.83          2.45         0.52 o                         
  -4   4   2         23.33         19.17         0.97 o                         
  -3   4   2       1723.81       1741.29        32.58 o                         
  -2   4   2        540.64        557.47        10.75 o                         
  -1   4   2        178.74        201.82         4.17 o                         
   0   4   2        185.60        178.30         3.89 o                         
   1   4   2        728.88        762.81        15.23 o                         
   2   4   2         85.19         76.72         2.04 o                         
   3   4   2        240.67        240.97         5.40 o                         
   4   4   2        352.78        370.58         8.18 o                         
   5   4   2        508.59        509.12        11.83 o                         
   6   4   2        863.19        790.62        23.93 o                         
   7   4   2        135.88        144.31         4.61 o                         
   8   4   2        155.64        163.75         5.42 o                         
   9   4   2         53.24         38.20         3.68 o                         
  10   4   2          5.23          5.24         0.86 o                         
  11   4   2          2.12          1.05         0.90 o                         
 -10   5   2        236.20        191.78        11.25 o                         
  -9   5   2         59.27         57.37         3.35 o                         
  -8   5   2         19.27         21.98         3.81 o                         
  -7   5   2         88.89         63.79         2.65 o                         
  -6   5   2         30.74         38.13         1.85 o                         
  -5   5   2         34.41         37.24         1.83 o                         
  -4   5   2        184.99        187.49         5.13 o                         
  -3   5   2         16.32         13.76         0.75 o                         
  -2   5   2        927.19        907.64        17.29 o                         
  -1   5   2        432.49        426.03         8.61 o                         
   0   5   2          1.10          0.97         0.38 o                         
   1   5   2        165.46        171.86         3.90 o                         
   2   5   2         42.72         45.05         1.52 o                         
   3   5   2          2.24          1.92         0.50 o                         
   4   5   2          1.12          1.34         0.56 o                         
   5   5   2         10.36          7.52         0.91 o                         
   6   5   2        117.63        114.43         4.30 o                         
   7   5   2        101.74        106.98         7.29 o                         
   8   5   2         37.92         39.16         2.77 o                         
   9   5   2          5.37          6.62         2.06 o                         
  10   5   2         17.98         16.07         1.81 o                         
  -9   6   2         22.49         13.77         1.71 o                         
  -8   6   2          4.97          3.19         0.97 o                         
  -7   6   2         97.34         99.61         5.26 o                         
  -6   6   2         91.63         78.33         3.89 o                         
  -5   6   2        144.48        136.41         6.28 o                         
  -4   6   2          0.37          0.19         1.05 o                         
  -3   6   2        107.37        113.50         3.76 o                         
  -2   6   2        278.80        301.00         8.45 o                         
  -1   6   2          3.10          2.39         0.68 o                         
   0   6   2          8.02         10.59         1.25 o                         
   1   6   2        119.54        123.10         3.65 o                         
   2   6   2         30.80         33.00         1.63 o                         
   3   6   2        306.73        328.00         9.24 o                         
   4   6   2          9.10          9.02         1.03 o                         
   5   6   2         34.10         32.55         3.36 o                         
   6   6   2          8.18          6.66         1.10 o                         
   7   6   2         34.82         28.46         2.07 o                         
   8   6   2          9.20          9.56         1.60 o                         
  -7   7   2         93.19         67.88         4.96 o                         
  -6   7   2          4.23          2.18         1.14 o                         
  -5   7   2         45.61         37.21         2.54 o                         
  -4   7   2         85.34         78.63         9.13 o                         
  -3   7   2          8.39          8.50         1.05 o                         
  -2   7   2         10.31         15.49         1.54 o                         
  -1   7   2          1.39          1.55         0.76 o                         
   0   7   2         19.13         22.55         1.32 o                         
   1   7   2         43.33         45.34         2.38 o                         
   2   7   2         70.88         72.40         6.10 o                         
   3   7   2          0.52          0.91         0.84 o                         
   4   7   2         18.49         17.04         3.88 o                         
   5   7   2         20.22         11.77         1.33 o                         
   6   7   2          2.20          1.66         1.27 o                         
  -4   8   2          0.26         -0.50         0.54 o                         
  -3   8   2          4.79          2.44         0.64 o                         
  -2   8   2         54.84         56.98         4.32 o                         
  -1   8   2         24.93         35.19         3.02 o                         
   0   8   2          0.31         -0.13         0.82 o                         
   1   8   2          0.25          0.65         0.89 o                         
   3   8   2         41.68         30.44         2.72 o                         
 -13   1   3         22.65         25.13         4.31 o                         
 -12   1   3         44.30         44.72         2.77 o                         
 -11   1   3        149.88        134.06         5.54 o                         
 -10   1   3        739.02        760.96        19.96 o                         
  -9   1   3        196.65        183.86         4.43 o                         
  -8   1   3         80.70         76.35         2.26 o                         
  -7   1   3       1290.54       1453.63        28.59 o                         
  -6   1   3         70.48        105.24         3.90 o                         
  -5   1   3         10.53         16.33         0.99 o                         
  -4   1   3         87.86        104.68         3.25 o                         
  -3   1   3          0.23          0.59         0.24 o                         
  -2   1   3       2205.70       2022.30        55.57 o                         
   0   1   3       4562.74       4145.06        89.85 o                         
   1   1   3       1224.03       1095.25        25.55 o                         
   2   1   3       2238.54       2194.10        55.10 o                         
   3   1   3        725.51        714.64        22.38 o                         
   4   1   3        600.35        671.50        21.09 o                         
   5   1   3         19.53         27.54         0.91 o                         
   6   1   3         41.81         41.68         1.27 o                         
   7   1   3        487.26        534.08        11.53 o                         
   8   1   3          2.08          1.79         0.43 o                         
   9   1   3        116.48        123.39         2.72 o                         
  10   1   3         39.63         37.48         4.45 o                         
  11   1   3         67.36         70.43         3.91 o                         
  12   1   3         70.42         61.03         4.53 o                         
 -13   2   3         30.80         24.38         2.34 o                         
 -12   2   3         64.95         65.01         3.58 o                         
 -11   2   3        168.51        153.48         7.13 o                         
 -10   2   3        123.01        130.32         4.71 o                         
  -9   2   3         17.44         16.47         1.07 o                         
  -8   2   3       1919.61       2024.25        44.57 o                         
  -7   2   3          0.43          1.54         0.53 o                         
  -6   2   3       1101.28       1103.88        28.21 o                         
  -5   2   3        431.20        409.49         9.96 o                         
  -4   2   3          0.34          1.13         0.47 o                         
  -3   2   3         16.66         21.74         1.23 o                         
  -2   2   3        341.55        300.15         8.64 o                         
  -1   2   3        114.19        124.98         3.82 o                         
   0   2   3       7259.83       7639.54       176.81 o                         
   1   2   3        216.41        243.85         5.60 o                         
   2   2   3        356.76        296.80         7.29 o                         
   3   2   3        679.80        613.87        13.72 o                         
   4   2   3          0.21          0.61         0.31 o                         
   5   2   3        115.91        102.08         2.76 o                         
   6   2   3        911.17        913.94        18.33 o                         
   7   2   3          0.19          0.02         0.45 o                         
   8   2   3        420.25        446.24        10.05 o                         
   9   2   3         42.35         40.26         1.50 o                         
  10   2   3         17.38         16.26         1.14 o                         
  11   2   3         30.04         30.79         2.71 o                         
 -12   3   3         55.67         55.77         5.39 o                         
 -11   3   3          0.52         -0.13         0.48 o                         
 -10   3   3          1.21         -0.11         0.90 o                         
  -9   3   3         43.69         39.25         3.53 o                         
  -8   3   3        104.03        107.14         3.21 o                         
  -7   3   3        182.51        178.11         5.56 o                         
  -6   3   3        727.05        714.49        16.02 o                         
  -5   3   3        309.10        329.02         8.20 o                         
  -4   3   3       1283.72       1264.97        29.69 o                         
  -3   3   3        169.07        162.71         3.76 o                         
  -2   3   3        156.50        154.61         4.41 o                         
  -1   3   3        124.96        113.69         3.42 o                         
   0   3   3        483.71        442.32        10.70 o                         
   1   3   3        321.00        281.42         5.79 o                         
   2   3   3          5.96          9.20         0.46 o                         
   3   3   3         18.83         15.49         0.66 o                         
   4   3   3          3.86          2.92         0.41 o                         
   5   3   3        649.01        642.67        13.13 o                         
   6   3   3         55.01         56.62         3.00 o                         
   7   3   3        234.84        238.51         4.94 o                         
   8   3   3         18.81         14.69         1.05 o                         
   9   3   3         66.80         62.22         4.88 o                         
  10   3   3          1.43          0.63         0.66 o                         
  11   3   3         21.34         14.81         1.37 o                         
 -12   4   3          0.26         -0.12         0.62 o                         
 -11   4   3          9.70          7.00         0.75 o                         
 -10   4   3          8.69          7.59         1.28 o                         
  -9   4   3         95.91         96.53         4.55 o                         
  -8   4   3         55.33         58.04         2.59 o                         
  -7   4   3         44.12         39.58         1.79 o                         
  -6   4   3         50.71         41.09         1.75 o                         
  -5   4   3          0.41          0.39         0.55 o                         
  -4   4   3        134.02        134.48         3.37 o                         
  -3   4   3         10.69          9.27         0.58 o                         
  -2   4   3       2646.70       2774.52        54.10 o                         
  -1   4   3        318.70        351.30         7.29 o                         
   0   4   3        697.89        742.04        14.86 o                         
   1   4   3         29.16         29.84         0.99 o                         
   2   4   3        562.37        602.96        11.65 o                         
   3   4   3          0.76          1.36         0.45 o                         
   4   4   3          3.02          1.94         0.47 o                         
   5   4   3         38.93         34.22         1.26 o                         
   6   4   3         47.21         40.70         1.80 o                         
   7   4   3          7.88          8.15         0.91 o                         
   8   4   3         25.90         29.14         1.72 o                         
   9   4   3          5.83          5.36         0.83 o                         
  10   4   3         39.02         31.46         3.27 o                         
 -10   5   3         14.60         15.08         1.46 o                         
  -9   5   3         61.13         63.18         3.63 o                         
  -8   5   3          9.36          9.67         1.27 o                         
  -7   5   3         14.57         11.47         1.11 o                         
  -6   5   3         23.00         30.45         1.65 o                         
  -5   5   3          1.43          1.39         0.68 o                         
  -4   5   3        967.04        986.97        25.49 o                         
  -3   5   3        185.85        183.16         4.98 o                         
  -2   5   3         22.09         22.32         0.97 o                         
  -1   5   3        178.41        171.42         4.10 o                         
   0   5   3         37.31         34.08         1.30 o                         
   1   5   3         26.04         25.94         1.21 o                         
   2   5   3         19.40         17.06         0.91 o                         
   3   5   3         58.60         55.22         2.36 o                         
   4   5   3        414.42        463.17        13.77 o                         
   5   5   3        628.14        660.65        17.60 o                         
   6   5   3         21.69         22.04         1.86 o                         
   7   5   3         52.65         55.14         2.77 o                         
   8   5   3          0.72          0.15         0.57 o                         
   9   5   3        113.05         92.94         8.86 o                         
  -9   6   3          9.50          6.57         2.22 o                         
  -8   6   3          1.40          1.34         0.81 o                         
  -7   6   3         11.33         10.90         1.10 o                         
  -6   6   3          0.12          0.23         0.63 o                         
  -5   6   3         91.46         91.30         4.07 o                         
  -4   6   3          1.52          1.08         0.68 o                         
  -3   6   3        122.86        129.42         3.83 o                         
  -2   6   3        256.53        269.86         7.07 o                         
  -1   6   3         88.73        113.52         3.40 o                         
   0   6   3         14.17         12.34         1.18 o                         
   1   6   3        143.81        157.15         4.46 o                         
   2   6   3         39.62         47.94         2.18 o                         
   3   6   3         29.34         35.31         1.83 o                         
   4   6   3        176.73        197.80         7.17 o                         
   5   6   3         34.75         31.85         2.08 o                         
   6   6   3         29.94         28.67         1.73 o                         
   7   6   3          0.79          0.15         0.56 o                         
   8   6   3          8.84         13.55         1.77 o                         
  -7   7   3          1.27          1.53         1.34 o                         
  -6   7   3          0.13         -0.29         0.57 o                         
  -5   7   3         21.36         15.84         1.52 o                         
  -4   7   3         23.79         25.89         2.24 o                         
  -3   7   3         21.87         29.32         1.85 o                         
  -2   7   3          2.15          2.75         0.92 o                         
  -1   7   3          0.09         -0.04         0.51 o                         
   0   7   3         45.76         54.78         2.38 o                         
   1   7   3          0.17          0.12         0.67 o                         
   2   7   3          3.37          3.25         0.84 o                         
   3   7   3          7.39          7.35         1.16 o                         
   4   7   3         66.85         54.90         4.82 o                         
   5   7   3          5.43          3.10         0.88 o                         
   6   7   3         42.44         34.15         3.05 o                         
  -4   8   3         31.22         35.97         2.99 o                         
  -3   8   3         15.70         10.41         1.79 o                         
  -1   8   3         59.72         75.21         5.43 o                         
   0   8   3          8.75         14.89         1.79 o                         
   1   8   3          9.24         12.03         2.28 o                         
   2   8   3         14.30         18.72         2.01 o                         
 -13   0   4          9.71          8.36         1.55 o                         
 -12   0   4         62.99         47.62         4.20 o                         
 -11   0   4        537.49        653.55        29.38 o                         
 -10   0   4       1148.01       1181.05        52.14 o                         
  -9   0   4        314.20        325.63         9.73 o                         
  -8   0   4       1293.04       1386.67        38.59 o                         
  -7   0   4        361.27        375.11        10.90 o                         
  -6   0   4        418.52        500.27        22.76 o                         
  -5   0   4        473.65        447.20        35.65 o                         
  -4   0   4        962.23        915.80        40.96 o                         
  -3   0   4       7650.21       9157.79       464.80 o                         
  -2   0   4       6469.75       6497.88       398.14 o                         
  -1   0   4       3216.26       3357.38        91.79 o                         
   0   0   4          1.27          0.76         0.21 o                         
   1   0   4       3333.06       3075.37       112.03 o                         
   2   0   4        207.34        188.66         7.24 o                         
   3   0   4        100.55        102.16         5.85 o                         
   4   0   4       1225.01       1225.67        43.00 o                         
   5   0   4       1697.36       1887.52        58.26 o                         
   6   0   4         97.40         81.42         2.84 o                         
   7   0   4        621.75        659.10        15.96 o                         
   8   0   4        196.30        218.09         6.00 o                         
   9   0   4        622.56        630.97        18.60 o                         
  10   0   4         18.00         10.53         1.88 o                         
  11   0   4        203.32        246.12        16.25 o                         
 -13   1   4         11.79         10.64         1.17 o                         
 -12   1   4         24.52         15.90         1.76 o                         
 -11   1   4        290.90        295.57        13.84 o                         
 -10   1   4          2.00          2.17         0.78 o                         
  -9   1   4       2617.28       2880.52        67.19 o                         
  -8   1   4         98.33         82.41         2.11 o                         
  -7   1   4         21.62         19.01         0.78 o                         
  -6   1   4        223.93        286.41         7.67 o                         
  -5   1   4       2176.72       2443.31        75.42 o                         
  -4   1   4       2053.45       2152.19        66.34 o                         
  -3   1   4        435.80        401.47        10.31 o                         
  -2   1   4       3658.78       3538.90        76.66 o                         
  -1   1   4       1035.41        938.61        21.91 o                         
   0   1   4       1706.83       1494.85        32.51 o                         
   1   1   4       2043.24       2064.76        51.76 o                         
   2   1   4       4830.56       5062.62       117.43 o                         
   3   1   4       1127.22       1017.72        30.52 o                         
   4   1   4        728.01        657.26        16.92 o                         
   5   1   4        325.79        348.69         8.28 o                         
   6   1   4         62.60         72.59         1.92 o                         
   7   1   4         69.16         69.05         1.68 o                         
   8   1   4        255.32        301.11         6.39 o                         
   9   1   4        335.91        345.44         7.41 o                         
  10   1   4        104.30         89.67        14.12 o                         
  11   1   4         30.76         29.41         2.06 o                         
 -13   2   4         33.01         28.60         1.88 o                         
 -12   2   4         14.17         14.19         1.53 o                         
 -11   2   4        121.11         97.29         5.70 o                         
 -10   2   4         20.05         18.05         1.27 o                         
  -9   2   4        441.49        486.08        14.47 o                         
  -8   2   4         95.83         87.77         2.68 o                         
  -7   2   4         68.71         77.44         2.65 o                         
  -6   2   4        204.86        257.22         6.09 o                         
  -5   2   4        163.66        140.21         3.45 o                         
  -4   2   4        193.94        144.71         5.72 o                         
  -3   2   4       4225.06       4390.21       134.60 o                         
  -2   2   4       1873.33       1767.96        48.87 o                         
  -1   2   4          5.35          6.26         0.48 o                         
   0   2   4       3744.71       3740.99        86.76 o                         
   1   2   4       3565.46       3329.40        72.27 o                         
   2   2   4        257.64        252.68         6.30 o                         
   3   2   4        167.20        147.72         3.55 o                         
   4   2   4       1753.31       1877.76        41.33 o                         
   5   2   4        674.29        594.24        14.40 o                         
   6   2   4        455.45        477.65         9.52 o                         
   7   2   4        175.39        186.60         3.96 o                         
   8   2   4        158.12        167.15         3.86 o                         
   9   2   4        209.06        227.06         5.76 o                         
  10   2   4         18.74         15.12         1.57 o                         
  11   2   4         33.91         28.25         3.56 o                         
 -12   3   4        135.12        100.71         5.07 o                         
 -11   3   4         74.54         89.74         4.91 o                         
 -10   3   4         36.81         31.78         1.95 o                         
  -9   3   4         66.27         62.81         2.74 o                         
  -8   3   4         80.06         87.54         3.03 o                         
  -7   3   4        229.51        188.82         6.08 o                         
  -6   3   4       1368.98       1381.19        38.67 o                         
  -5   3   4        279.54        267.31         6.81 o                         
  -4   3   4        202.12        174.72         4.24 o                         
  -3   3   4        337.10        314.72         7.97 o                         
  -2   3   4         58.67         62.34         1.80 o                         
  -1   3   4       1540.67       1433.52        31.52 o                         
   0   3   4        787.35        825.56        18.34 o                         
   1   3   4       3055.84       3019.50        70.31 o                         
   2   3   4       4230.11       4172.26        96.78 o                         
   3   3   4       1019.38       1022.29        20.32 o                         
   4   3   4        717.29        833.68        17.68 o                         
   5   3   4          4.08          2.55         0.48 o                         
   6   3   4          1.21          1.13         0.47 o                         
   7   3   4          5.92          6.59         0.74 o                         
   8   3   4         78.59         79.23         2.82 o                         
   9   3   4         69.34         73.21         4.37 o                         
  10   3   4        316.32        224.31        15.13 o                         
  11   3   4         12.67         13.41         1.72 o                         
 -12   4   4         23.67         27.23         2.37 o                         
 -11   4   4          4.78          7.21         1.08 o                         
 -10   4   4          8.92         10.29         1.97 o                         
  -9   4   4          2.45          2.66         1.27 o                         
  -8   4   4        116.20        120.64         4.78 o                         
  -7   4   4          4.73          3.25         0.75 o                         
  -6   4   4        145.51        155.08         5.56 o                         
  -5   4   4       1874.04       1974.89        50.07 o                         
  -4   4   4        257.65        234.24         5.34 o                         
  -3   4   4        498.57        511.71        10.92 o                         
  -2   4   4       1058.58       1131.45        22.32 o                         
  -1   4   4       1882.72       1982.62        40.95 o                         
   0   4   4        171.86        152.92         3.44 o                         
   1   4   4        111.42        114.72         2.72 o                         
   2   4   4         36.43         30.90         1.24 o                         
   3   4   4       1418.76       1407.98        31.07 o                         
   4   4   4        838.08        872.30        19.66 o                         
   5   4   4          1.12          1.12         0.57 o                         
   6   4   4        132.10        114.56         3.71 o                         
   7   4   4         89.60        101.07         3.98 o                         
   8   4   4        189.99        213.45        10.16 o                         
   9   4   4         38.69         38.23         3.80 o                         
  10   4   4          3.40          3.10         0.91 o                         
 -11   5   4         43.42         38.89         3.39 o                         
 -10   5   4          3.22          1.73         1.07 o                         
  -9   5   4         17.31         15.14         2.35 o                         
  -8   5   4          1.00          2.24         0.83 o                         
  -7   5   4        108.67         89.06         5.66 o                         
  -6   5   4        106.97        117.50         3.91 o                         
  -5   5   4         81.80         91.80         3.39 o                         
  -4   5   4         93.28        101.83         3.03 o                         
  -3   5   4          0.72          1.48         0.51 o                         
  -2   5   4        134.03        137.04         3.61 o                         
  -1   5   4          0.16          0.21         0.45 o                         
   0   5   4        356.55        375.97         8.83 o                         
   1   5   4         55.58         53.67         1.75 o                         
   2   5   4       1024.44       1081.09        28.16 o                         
   3   5   4        153.86        164.44         4.62 o                         
   4   5   4          1.69          2.54         0.65 o                         
   5   5   4         39.04         30.52         1.67 o                         
   6   5   4         89.43         89.83         3.65 o                         
   7   5   4         16.12         17.85         1.52 o                         
   8   5   4          1.48          1.73         0.61 o                         
   9   5   4        119.38         95.74         9.81 o                         
  -9   6   4          6.34          2.79         1.13 o                         
  -8   6   4         30.38         27.19         4.02 o                         
  -7   6   4        217.72        189.12         7.42 o                         
  -6   6   4         17.05         15.93         1.37 o                         
  -5   6   4         19.07         19.32         1.67 o                         
  -4   6   4         10.66         12.05         1.08 o                         
  -3   6   4        814.95        869.49        22.53 o                         
  -2   6   4         70.97         78.31         2.58 o                         
  -1   6   4        239.73        264.46         6.95 o                         
   0   6   4          8.68          8.46         0.75 o                         
   1   6   4          6.75          6.01         0.72 o                         
   2   6   4          0.71          0.95         1.15 o                         
   3   6   4          5.17          4.48         0.88 o                         
   4   6   4         35.27         41.56         4.40 o                         
   5   6   4         94.32         84.53         4.84 o                         
   6   6   4         11.00         11.39         1.07 o                         
   7   6   4         79.60         64.54         3.38 o                         
  -7   7   4          3.11          1.87         1.66 o                         
  -6   7   4         36.82         29.03         1.66 o                         
  -5   7   4         83.91         63.92         4.40 o                         
  -4   7   4          9.60         10.54         1.27 o                         
  -3   7   4         18.89         19.38         1.47 o                         
  -2   7   4         48.62         62.53         3.18 o                         
  -1   7   4        167.46        194.21         6.86 o                         
   0   7   4         25.21         24.16         1.70 o                         
   1   7   4          0.16          0.18         0.73 o                         
   2   7   4          9.09          9.01         1.38 o                         
   3   7   4          0.34          1.06         0.64 o                         
   4   7   4        131.03        141.47         7.11 o                         
   5   7   4          0.12          0.66         0.69 o                         
  -3   8   4         92.80         79.34         5.84 o                         
  -2   8   4          3.63          5.56         1.44 o                         
   0   8   4         31.80         50.15         4.51 o                         
   1   8   4          1.39          1.22         0.91 o                         
   2   8   4          3.51          4.96         1.14 o                         
 -13   1   5         38.78         35.94         3.00 o                         
 -12   1   5          6.58          8.95         0.87 o                         
 -11   1   5        570.73        533.31        17.41 o                         
 -10   1   5        247.34        272.05        10.51 o                         
  -9   1   5        934.58        908.17        23.25 o                         
  -8   1   5        288.65        298.37         7.54 o                         
  -7   1   5       1168.14       1360.72        34.49 o                         
  -6   1   5         90.29         89.44         2.45 o                         
  -5   1   5       1218.99       1307.40        40.75 o                         
  -4   1   5          4.14          7.93         0.77 o                         
  -3   1   5        116.62        124.63         3.62 o                         
  -2   1   5        182.20        175.13         5.19 o                         
  -1   1   5       9448.78      10177.44       440.07 o                         
   0   1   5        314.91        289.00         6.49 o                         
   1   1   5       1473.61       1545.24        33.63 o                         
   2   1   5       3080.71       3001.02        82.62 o                         
   3   1   5        126.26        139.15         3.85 o                         
   4   1   5         12.18         11.05         0.58 o                         
   5   1   5         47.57         53.56         1.62 o                         
   6   1   5        188.68        233.28         4.70 o                         
   7   1   5        228.85        257.72         5.21 o                         
   8   1   5        249.46        263.48         5.40 o                         
   9   1   5        334.97        353.29         8.57 o                         
  10   1   5         96.90         73.90         6.49 o                         
  11   1   5         30.05         26.82         3.90 o                         
 -13   2   5        118.95        130.85         9.06 o                         
 -12   2   5          7.35          4.51         0.76 o                         
 -11   2   5        170.01        165.81        11.38 o                         
 -10   2   5        362.96        341.75        16.36 o                         
  -9   2   5         86.95         93.01         2.99 o                         
  -8   2   5         56.03         56.26         1.95 o                         
  -7   2   5        399.21        394.83         9.76 o                         
  -6   2   5       1226.83       1346.45        27.90 o                         
  -5   2   5        478.11        406.85         9.92 o                         
  -4   2   5        939.48        895.24        25.06 o                         
  -3   2   5       1104.37       1018.70        31.75 o                         
  -2   2   5        439.16        382.66        10.94 o                         
  -1   2   5         63.13         61.02         1.77 o                         
   0   2   5        755.12        624.14        13.88 o                         
   1   2   5        933.05        846.05        18.68 o                         
   2   2   5       1114.14       1109.80        21.80 o                         
   3   2   5       1029.62       1008.87        21.10 o                         
   4   2   5        138.10        120.94         3.04 o                         
   5   2   5          9.50         13.01         0.71 o                         
   6   2   5        320.89        336.63         6.96 o                         
   7   2   5        248.93        271.39         6.08 o                         
   8   2   5        192.41        207.69         4.94 o                         
   9   2   5        159.46        171.93         8.17 o                         
  10   2   5         11.40         13.84         1.18 o                         
  11   2   5         37.88         39.54         2.34 o                         
 -12   3   5         50.79         42.66         3.93 o                         
 -11   3   5         93.71         60.03         4.89 o                         
 -10   3   5          1.45          0.40         0.79 o                         
  -9   3   5          3.77          5.15         0.86 o                         
  -8   3   5         10.97          9.81         0.98 o                         
  -7   3   5         36.43         42.66         2.53 o                         
  -6   3   5         45.77         49.55         1.80 o                         
  -5   3   5         42.95         49.84         1.85 o                         
  -4   3   5       1240.46       1305.87        36.24 o                         
  -3   3   5          3.22          1.64         0.43 o                         
  -2   3   5          0.69         -0.10         0.35 o                         
  -1   3   5       1239.71       1243.37        29.30 o                         
   0   3   5          4.97          8.92         0.61 o                         
   1   3   5        264.91        272.76         4.99 o                         
   2   3   5         81.30         91.98         2.06 o                         
   3   3   5        376.80        410.21         7.74 o                         
   4   3   5        213.13        216.89         4.46 o                         
   5   3   5        274.85        250.92         5.40 o                         
   6   3   5        282.14        280.07         9.90 o                         
   7   3   5          9.47         11.94         1.08 o                         
   8   3   5         35.41         35.06         1.41 o                         
   9   3   5         27.00         25.27         1.61 o                         
  10   3   5          6.67          6.99         0.83 o                         
 -12   4   5          2.40          1.34         0.51 o                         
 -11   4   5         53.08         57.16         3.37 o                         
 -10   4   5         22.99         24.73         4.26 o                         
  -9   4   5          9.96          8.23         0.94 o                         
  -8   4   5        525.03        449.92        16.62 o                         
  -7   4   5         81.23         72.08         3.29 o                         
  -6   4   5        218.32        220.44         6.41 o                         
  -5   4   5          1.75          3.54         0.55 o                         
  -4   4   5          0.01          0.27         0.43 o                         
  -3   4   5        282.87        302.77         7.11 o                         
  -2   4   5        413.97        415.69         9.01 o                         
  -1   4   5        393.04        407.68         8.38 o                         
   0   4   5       1116.98       1172.36        24.43 o                         
   1   4   5        122.27        151.05         3.58 o                         
   2   4   5         73.17         76.90         2.26 o                         
   3   4   5        137.73        160.89         4.16 o                         
   4   4   5        297.20        347.34         8.42 o                         
   5   4   5         20.30         20.50         1.58 o                         
   6   4   5        387.71        361.85        11.31 o                         
   7   4   5          0.18         -0.09         0.54 o                         
   8   4   5         46.78         50.06         2.90 o                         
   9   4   5         30.56         30.79         2.88 o                         
 -11   5   5          6.74          4.47         0.88 o                         
 -10   5   5          8.66          7.36         1.09 o                         
  -9   5   5         24.30         22.73         4.54 o                         
  -8   5   5         13.47          9.82         1.03 o                         
  -7   5   5        136.52        137.08         5.23 o                         
  -6   5   5         75.69         67.69         2.63 o                         
  -5   5   5        176.38        210.04         6.65 o                         
  -4   5   5        106.38         99.94         3.05 o                         
  -3   5   5        151.14        155.99         4.26 o                         
  -2   5   5          4.57          2.74         0.55 o                         
  -1   5   5        783.24        824.56        18.55 o                         
   0   5   5         80.50         77.27         2.29 o                         
   1   5   5          5.15          5.72         0.64 o                         
   2   5   5        171.16        192.16         5.26 o                         
   3   5   5        157.03        189.95         5.88 o                         
   4   5   5          2.63          2.39         0.65 o                         
   5   5   5        311.56        288.13        14.96 o                         
   6   5   5        123.48        138.71         8.32 o                         
   7   5   5         87.21         91.48         3.98 o                         
   8   5   5         93.23         99.52         4.96 o                         
  -9   6   5          7.14          6.99         1.39 o                         
  -8   6   5         60.40         53.27         6.80 o                         
  -7   6   5         73.33         59.02         2.83 o                         
  -6   6   5         29.19         33.50         2.59 o                         
  -5   6   5          9.60         10.05         1.09 o                         
  -4   6   5         69.16         74.10         3.24 o                         
  -3   6   5        255.14        251.41         6.17 o                         
  -2   6   5          0.41         -0.26         0.50 o                         
  -1   6   5         24.96         21.45         1.26 o                         
   0   6   5        132.90        138.42         3.69 o                         
   1   6   5         62.56         67.74         3.70 o                         
   2   6   5        144.22        158.08         6.94 o                         
   3   6   5          3.64          1.12         1.09 o                         
   4   6   5         11.53         11.90         1.38 o                         
   5   6   5         64.98         55.18         3.63 o                         
   6   6   5         83.90         85.55         3.68 o                         
   7   6   5          1.46          0.34         0.48 o                         
  -7   7   5          7.64          4.79         0.96 o                         
  -6   7   5         73.78         59.89         4.91 o                         
  -5   7   5          2.27          1.28         0.88 o                         
  -4   7   5         10.95          9.68         1.02 o                         
  -3   7   5          0.09          0.67         0.64 o                         
  -2   7   5         18.72         24.82         1.62 o                         
  -1   7   5          3.89          4.38         0.94 o                         
   0   7   5         87.48         98.01         4.78 o                         
   1   7   5          1.59          2.38         0.70 o                         
   2   7   5          9.18         10.79         1.05 o                         
   3   7   5          7.31          5.40         0.82 o                         
   4   7   5          5.88          6.22         0.84 o                         
   5   7   5         20.27         15.42         1.13 o                         
  -3   8   5         14.85         10.30         1.46 o                         
  -2   8   5         22.62         20.87         2.29 o                         
  -1   8   5          0.91          0.62         0.57 o                         
   0   8   5          4.08          2.80         0.72 o                         
   1   8   5          0.41          0.01         0.63 o                         
 -13   0   6        112.98         78.41         5.84 o                         
 -12   0   6          9.78          9.15         1.79 o                         
 -11   0   6        155.89        162.46         8.13 o                         
 -10   0   6        314.93        316.80        10.43 o                         
  -9   0   6         45.45         48.58         2.48 o                         
  -7   0   6        155.94        113.17         4.33 o                         
  -6   0   6        424.78        496.34        18.40 o                         
  -5   0   6       1596.68       1660.33        46.51 o                         
  -4   0   6       1382.06       1669.59       103.11 o                         
  -3   0   6       1460.71       1291.83        56.26 o                         
  -2   0   6       2600.58       2380.49        84.55 o                         
  -1   0   6        105.73         62.17         3.20 o                         
   0   0   6       6594.31       7162.96       253.27 o                         
   1   0   6       4361.05       4438.64       157.05 o                         
   2   0   6        248.24        262.99        18.42 o                         
   3   0   6        549.15        650.89        29.69 o                         
   4   0   6         83.11        113.29         5.84 o                         
   5   0   6         29.89         29.62         1.82 o                         
   6   0   6         11.63          9.84         0.85 o                         
   7   0   6         16.52         21.32         1.46 o                         
   8   0   6        436.30        476.83        13.02 o                         
   9   0   6        746.15        851.40        43.10 o                         
  10   0   6        657.74        454.69        29.15 o                         
  11   0   6         43.91         43.75         3.60 o                         
 -13   1   6         23.94         24.15         3.00 o                         
 -12   1   6         17.35         20.20         1.24 o                         
 -11   1   6         38.78         46.94         2.16 o                         
 -10   1   6        549.38        597.36        22.07 o                         
  -9   1   6         53.80         60.74         2.11 o                         
  -8   1   6        323.33        327.97         8.77 o                         
  -7   1   6       2498.61       2677.28        73.81 o                         
  -6   1   6        794.56        727.92        26.52 o                         
  -5   1   6       1482.72       1421.88        39.47 o                         
  -4   1   6       1186.31       1191.68        33.08 o                         
  -3   1   6        141.44        122.21         3.73 o                         
  -2   1   6        202.51        167.67         5.52 o                         
  -1   1   6         15.29         12.25         0.58 o                         
   0   1   6        584.80        496.42        14.08 o                         
   1   1   6         29.18         49.33         1.38 o                         
   2   1   6        813.93        734.85        17.52 o                         
   3   1   6       1107.82       1069.59        22.28 o                         
   4   1   6        513.37        484.37         9.89 o                         
   5   1   6         12.32         13.21         0.65 o                         
   6   1   6        467.65        509.59        10.56 o                         
   7   1   6        525.75        573.96        13.55 o                         
   8   1   6        264.70        268.79         5.58 o                         
   9   1   6         23.45         23.01         1.39 o                         
  10   1   6         92.75        103.64        14.20 o                         
  11   1   6        142.71        135.95         9.13 o                         
 -13   2   6         41.27         24.17         2.49 o                         
 -12   2   6          6.59          6.89         0.72 o                         
 -11   2   6         57.50         55.53         2.83 o                         
 -10   2   6        621.07        626.84        30.88 o                         
  -9   2   6        166.93        192.79         5.99 o                         
  -8   2   6        305.30        331.81         9.76 o                         
  -7   2   6        329.84        370.24        12.40 o                         
  -6   2   6         23.31         27.27         1.15 o                         
  -5   2   6       1386.86       1453.89        34.16 o                         
  -4   2   6          2.37          0.69         0.37 o                         
  -3   2   6       2141.25       2084.96        68.75 o                         
  -2   2   6       1858.41       1744.86        48.09 o                         
  -1   2   6        386.85        353.63         8.60 o                         
   0   2   6       1101.47       1025.03        24.13 o                         
   1   2   6        938.05       1025.43        22.62 o                         
   2   2   6        728.70        741.39        14.65 o                         
   3   2   6        108.68        119.90         2.69 o                         
   4   2   6        153.98        166.88         5.67 o                         
   5   2   6        349.09        375.18         8.36 o                         
   6   2   6         65.82         58.85         1.76 o                         
   7   2   6          2.41          2.46         0.54 o                         
   8   2   6        255.37        272.28         6.46 o                         
   9   2   6         52.56         60.33         2.99 o                         
  10   2   6        114.06        115.18         8.17 o                         
 -12   3   6        242.15        242.58         9.17 o                         
 -11   3   6          1.41          2.40         0.77 o                         
 -10   3   6         61.74         62.25         3.14 o                         
  -9   3   6        240.13        261.38        10.17 o                         
  -8   3   6         90.90         87.43         4.77 o                         
  -7   3   6        121.27        135.35         3.88 o                         
  -6   3   6          0.59          0.21         0.55 o                         
  -5   3   6        320.19        318.82         8.48 o                         
  -4   3   6       1844.54       1858.03        43.41 o                         
  -3   3   6       2199.79       2123.38        46.40 o                         
  -2   3   6          4.57          4.15         0.49 o                         
  -1   3   6        161.58        142.60         3.58 o                         
   0   3   6        760.62        718.89        16.04 o                         
   1   3   6        331.06        357.14         7.03 o                         
   2   3   6         73.46         72.19         1.78 o                         
   3   3   6         78.28         74.08         1.82 o                         
   4   3   6       1208.22       1253.06        23.80 o                         
   5   3   6        691.34        743.97        16.09 o                         
   6   3   6        262.13        271.32         6.81 o                         
   7   3   6         50.16         57.01         2.15 o                         
   8   3   6         55.55         54.76         2.46 o                         
   9   3   6          5.60          4.83         0.82 o                         
  10   3   6         36.85         22.37         1.77 o                         
 -12   4   6          4.36          3.63         0.53 o                         
 -11   4   6        141.71        157.72        12.75 o                         
 -10   4   6        227.32        210.79        19.74 o                         
  -9   4   6         90.69        108.87         5.01 o                         
  -8   4   6         44.97         33.15         2.63 o                         
  -7   4   6         38.55         36.08         2.55 o                         
  -6   4   6         41.61         39.40         1.62 o                         
  -5   4   6        798.91        798.34        16.90 o                         
  -4   4   6        116.80        114.05         3.25 o                         
  -3   4   6        951.96        980.08        21.76 o                         
  -2   4   6       2175.33       2097.63        45.90 o                         
  -1   4   6        286.41        298.35         6.31 o                         
   0   4   6         17.33         16.79         0.77 o                         
   1   4   6         16.53         16.96         0.88 o                         
   2   4   6         80.51         86.21         2.50 o                         
   3   4   6        971.72       1021.98        22.94 o                         
   4   4   6        465.46        487.88        10.75 o                         
   5   4   6        236.38        216.81         6.51 o                         
   6   4   6        350.42        327.86        15.59 o                         
   7   4   6         85.35         88.59         3.69 o                         
   8   4   6          0.29          0.55         0.58 o                         
   9   4   6         15.04         18.77         1.27 o                         
 -11   5   6         12.50         10.41         1.04 o                         
 -10   5   6          0.53          0.37         0.68 o                         
  -9   5   6         27.46         30.24         3.53 o                         
  -8   5   6        181.80        157.31        11.28 o                         
  -7   5   6         24.76         23.21         1.40 o                         
  -6   5   6          4.44          2.93         0.76 o                         
  -5   5   6        241.89        256.65         6.35 o                         
  -4   5   6        174.46        173.40         4.47 o                         
  -3   5   6        152.46        149.09         3.89 o                         
  -2   5   6        131.26        137.44         3.63 o                         
  -1   5   6        713.68        773.49        17.43 o                         
   0   5   6          0.67          0.55         0.47 o                         
   1   5   6          1.78          0.00         0.52 o                         
   2   5   6          3.46          3.44         0.81 o                         
   3   5   6          6.22          6.60         0.81 o                         
   4   5   6         87.29         88.82         4.30 o                         
   5   5   6        175.33        154.06        11.98 o                         
   6   5   6        187.94        157.50        18.49 o                         
   7   5   6        151.57        155.46         8.78 o                         
   8   5   6         78.40         69.08         3.58 o                         
  -9   6   6         59.47         48.77         3.90 o                         
  -8   6   6         14.29         12.48         1.45 o                         
  -7   6   6          3.38          2.14         0.88 o                         
  -6   6   6         40.31         30.03         4.06 o                         
  -5   6   6         96.39        105.92         6.47 o                         
  -4   6   6         13.67         13.95         0.98 o                         
  -3   6   6         39.66         43.18         1.72 o                         
  -2   6   6         38.86         35.46         1.72 o                         
  -1   6   6        452.39        457.63        12.06 o                         
   0   6   6          8.57         12.29         0.99 o                         
   1   6   6        113.10        133.39         4.95 o                         
   2   6   6         13.40         13.10         1.34 o                         
   3   6   6          0.51          1.27         0.68 o                         
   4   6   6         36.26         39.63         2.30 o                         
   5   6   6         19.00         14.24         1.40 o                         
   6   6   6          0.63          0.01         0.57 o                         
  -7   7   6          0.16          0.02         0.48 o                         
  -6   7   6        138.40        131.20         6.85 o                         
  -5   7   6         52.86         52.73         4.54 o                         
  -4   7   6         14.83         15.06         1.25 o                         
  -3   7   6         31.43         41.57         2.15 o                         
  -2   7   6        151.00        162.74         6.47 o                         
  -1   7   6         50.39         68.05         3.11 o                         
   0   7   6          1.20          0.75         0.60 o                         
   1   7   6          9.54         10.45         1.04 o                         
   2   7   6         79.09         85.21         3.70 o                         
   3   7   6         85.72         73.11         3.94 o                         
   4   7   6          8.46          6.92         1.00 o                         
  -2   8   6          3.67          4.17         1.13 o                         
  -1   8   6          0.22         -0.29         0.50 o                         
 -13   1   7         14.57         13.95         1.15 o                         
 -12   1   7         19.88         25.05         1.40 o                         
 -11   1   7        107.43        101.58         5.66 o                         
 -10   1   7          4.26          5.93         0.71 o                         
  -9   1   7        828.19        910.91        23.38 o                         
  -8   1   7        434.43        447.22        12.90 o                         
  -7   1   7         21.20         18.72         1.15 o                         
  -6   1   7        612.60        596.78        16.92 o                         
  -5   1   7        347.66        340.26        11.11 o                         
  -4   1   7          6.36         15.13         0.83 o                         
  -3   1   7          6.07          7.17         0.43 o                         
  -2   1   7        135.94        145.41         4.42 o                         
  -1   1   7       2859.68       2958.86       128.44 o                         
   0   1   7       2772.59       2682.99        62.34 o                         
   1   1   7         53.14         52.85         1.79 o                         
   2   1   7       2674.39       2819.58        61.24 o                         
   3   1   7         82.55         75.86         1.74 o                         
   4   1   7        243.74        258.32         5.87 o                         
   5   1   7          0.59          0.57         0.35 o                         
   6   1   7          0.40          0.52         0.44 o                         
   7   1   7         12.75         12.57         0.83 o                         
   8   1   7        314.10        341.97         7.45 o                         
   9   1   7         10.51         11.52         1.15 o                         
  10   1   7        155.20        113.56        15.32 o                         
 -13   2   7         70.61         65.94         8.87 o                         
 -12   2   7          0.22          0.19         0.43 o                         
 -11   2   7         23.56         17.93         1.44 o                         
 -10   2   7        614.31        628.49        17.91 o                         
  -9   2   7         18.33         28.64         1.53 o                         
  -8   2   7        370.13        382.80        11.20 o                         
  -7   2   7        899.76        954.51        30.82 o                         
  -6   2   7        689.41        699.14        32.48 o                         
  -5   2   7        150.42        142.34         3.55 o                         
  -4   2   7         14.37         12.15         0.77 o                         
  -3   2   7         20.95         13.66         0.68 o                         
  -2   2   7       1484.88       1524.50        29.89 o                         
  -1   2   7        708.77        650.53        12.98 o                         
   0   2   7        734.89        668.59        14.10 o                         
   1   2   7        412.72        381.76         7.80 o                         
   2   2   7        201.78        204.51         3.87 o                         
   3   2   7        844.99        898.23        18.99 o                         
   4   2   7         13.16          9.91         0.66 o                         
   5   2   7          1.26          1.75         0.48 o                         
   6   2   7        434.89        451.83        11.08 o                         
   7   2   7        269.65        288.30         6.18 o                         
   8   2   7          0.15          0.36         0.51 o                         
   9   2   7        363.25        391.93        14.60 o                         
  10   2   7         11.65          6.18         0.84 o                         
 -12   3   7         90.08         92.18         3.90 o                         
 -11   3   7         60.51         58.73         2.91 o                         
 -10   3   7          8.75          7.99         0.93 o                         
  -9   3   7         43.11         51.43         2.75 o                         
  -8   3   7        125.88        127.27         5.53 o                         
  -7   3   7          0.27          2.20         0.87 o                         
  -6   3   7         28.01         32.41         1.64 o                         
  -5   3   7        145.84        133.93         3.74 o                         
  -4   3   7        296.57        295.36         9.42 o                         
  -3   3   7        547.31        576.95        14.07 o                         
  -2   3   7        492.50        478.62        10.87 o                         
  -1   3   7         24.30         26.21         0.91 o                         
   0   3   7         80.84         72.23         1.76 o                         
   1   3   7        310.00        324.57         6.46 o                         
   2   3   7          8.64         11.57         0.61 o                         
   3   3   7          8.45          6.17         0.53 o                         
   4   3   7          6.94          4.26         0.56 o                         
   5   3   7        838.10        836.01        17.07 o                         
   6   3   7         90.67        101.78         2.86 o                         
   7   3   7         13.13         15.85         1.07 o                         
   8   3   7         28.59         30.47         1.73 o                         
   9   3   7          6.45          4.14         0.73 o                         
 -12   4   7          1.37          0.71         0.38 o                         
 -11   4   7          0.34          0.48         0.72 o                         
 -10   4   7          0.80          0.89         0.58 o                         
  -9   4   7         16.78         17.65         1.45 o                         
  -8   4   7          0.00          0.21         0.71 o                         
  -7   4   7        206.54        195.56        10.97 o                         
  -6   4   7        113.99        119.35         3.53 o                         
  -5   4   7        355.46        342.99         7.59 o                         
  -4   4   7        267.09        260.85         6.25 o                         
  -3   4   7         73.50         79.08         2.15 o                         
  -2   4   7        137.66        149.49         3.40 o                         
  -1   4   7        517.89        543.12        10.50 o                         
   0   4   7        260.50        298.23         6.68 o                         
   1   4   7         60.35         64.34         2.03 o                         
   2   4   7        177.08        201.63         5.11 o                         
   3   4   7        561.56        638.69        15.60 o                         
   4   4   7         50.27         47.90         1.86 o                         
   5   4   7          5.39          3.55         0.69 o                         
   6   4   7          0.17          0.30         0.54 o                         
   7   4   7          5.50          5.82         0.75 o                         
   8   4   7          6.18          6.13         0.81 o                         
   9   4   7         40.18         33.45         3.65 o                         
 -10   5   7          1.54          1.18         0.71 o                         
  -9   5   7          0.17          0.60         0.53 o                         
  -8   5   7         80.07         56.82         5.20 o                         
  -7   5   7        184.73        159.05         6.94 o                         
  -6   5   7        359.32        364.50        11.18 o                         
  -5   5   7         17.14         19.26         1.23 o                         
  -4   5   7        288.46        298.80        10.45 o                         
  -3   5   7        134.64        138.25         3.88 o                         
  -2   5   7         12.69         15.11         0.90 o                         
  -1   5   7          0.71          0.73         0.54 o                         
   0   5   7          0.00          0.36         0.53 o                         
   1   5   7        348.97        380.18        12.70 o                         
   2   5   7        115.99        128.57         4.00 o                         
   3   5   7         23.35         25.40         1.37 o                         
   4   5   7         48.61         47.03         2.06 o                         
   5   5   7         37.58         36.43         2.46 o                         
   6   5   7         33.48         29.85         1.81 o                         
   7   5   7         77.96         78.19         4.55 o                         
  -9   6   7          3.58          3.05         0.80 o                         
  -8   6   7         41.62         46.86         3.00 o                         
  -7   6   7          1.64          2.20         0.85 o                         
  -6   6   7          4.58          2.95         1.02 o                         
  -5   6   7        114.99        123.53         6.46 o                         
  -4   6   7        110.04        124.19         3.99 o                         
  -3   6   7          0.04         -0.26         0.45 o                         
  -2   6   7         51.77         54.57         2.25 o                         
  -1   6   7         72.01         81.92         3.42 o                         
   0   6   7         28.69         33.17         1.59 o                         
   1   6   7         93.72        108.41         4.16 o                         
   2   6   7         53.80         61.18         3.03 o                         
   3   6   7         29.90         20.63         2.05 o                         
   4   6   7         58.10         59.77         2.91 o                         
   5   6   7          1.63          0.45         0.59 o                         
   6   6   7          4.76          4.40         0.66 o                         
  -7   7   7          4.71          4.17         0.80 o                         
  -6   7   7         11.89          9.97         1.93 o                         
  -5   7   7         15.36         13.91         1.42 o                         
  -4   7   7          0.18          0.58         0.61 o                         
  -3   7   7         32.31         35.76         1.92 o                         
  -2   7   7          9.66          8.72         0.83 o                         
  -1   7   7         17.05         20.77         1.22 o                         
   0   7   7         14.19         17.90         1.42 o                         
   1   7   7         16.75         23.13         1.28 o                         
   2   7   7          3.32          3.95         0.62 o                         
   3   7   7         37.41         31.00         2.27 o                         
   4   7   7          9.32          7.01         1.43 o                         
 -13   0   8         43.40         44.13         3.16 o                         
 -12   0   8         41.56         36.05         2.52 o                         
 -11   0   8        668.00        697.08        24.37 o                         
 -10   0   8       1247.83       1270.68        45.79 o                         
  -9   0   8        196.87        222.16         8.73 o                         
  -8   0   8        143.78        168.50         6.78 o                         
  -7   0   8        338.17        370.62        17.17 o                         
  -6   0   8       1228.49       1159.81        95.68 o                         
  -5   0   8         58.19         89.92         4.91 o                         
  -4   0   8        824.06        818.79        24.25 o                         
  -3   0   8          2.53          3.97         0.63 o                         
  -2   0   8        558.75        460.32        16.90 o                         
  -1   0   8         19.89         24.82         2.89 o                         
   0   0   8       1385.28       1317.14        58.16 o                         
   1   0   8       1641.05       1903.02        82.94 o                         
   2   0   8       1448.97       1438.43        42.52 o                         
   3   0   8        531.38        561.63        21.63 o                         
   4   0   8       3777.82       4382.71       196.25 o                         
   5   0   8         66.17         69.03         3.15 o                         
   6   0   8        140.66        164.34         5.67 o                         
   7   0   8         63.86         79.77         2.97 o                         
   8   0   8         92.57         99.88         5.38 o                         
   9   0   8         47.45         55.50         7.84 o                         
  10   0   8          1.46          0.70         0.76 o                         
 -13   1   8        101.56        104.50         3.71 o                         
 -12   1   8        427.22        496.51        15.87 o                         
 -11   1   8        202.27        217.30         6.92 o                         
 -10   1   8          1.45          2.20         0.52 o                         
  -9   1   8          6.85          7.17         0.75 o                         
  -8   1   8          0.88          0.70         0.64 o                         
  -7   1   8          2.90          3.27         0.59 o                         
  -6   1   8         21.12         25.48         1.24 o                         
  -5   1   8          6.73          3.62         0.52 o                         
  -4   1   8       1319.81       1284.13        28.26 o                         
  -3   1   8        956.27        803.64        16.87 o                         
  -2   1   8       2254.60       2135.81        46.52 o                         
  -1   1   8       1799.83       1776.14        44.77 o                         
   0   1   8        103.42        114.39         3.12 o                         
   1   1   8       1618.35       1632.26        45.16 o                         
   2   1   8        330.70        271.31         5.22 o                         
   3   1   8        157.79        149.97         3.39 o                         
   4   1   8        962.86        982.41        22.05 o                         
   5   1   8        222.24        249.05         5.57 o                         
   6   1   8       1488.56       1683.50        33.54 o                         
   7   1   8          4.55          5.37         0.79 o                         
   8   1   8          6.29          4.68         0.75 o                         
   9   1   8         54.60         55.71         3.98 o                         
  10   1   8        140.30        151.23         9.02 o                         
 -13   2   8         29.38         31.31         2.96 o                         
 -12   2   8          5.51          3.64         0.59 o                         
 -11   2   8          0.05          0.42         0.65 o                         
 -10   2   8        101.35        121.93         4.09 o                         
  -9   2   8         17.96         13.39         0.97 o                         
  -8   2   8       1352.61       1466.38        40.91 o                         
  -7   2   8        224.51        206.34         5.87 o                         
  -6   2   8        461.27        399.50        19.66 o                         
  -5   2   8        108.85         91.36         3.44 o                         
  -4   2   8       1110.28       1122.99        26.54 o                         
  -3   2   8        562.34        515.87        10.39 o                         
  -2   2   8        163.33        196.33         4.02 o                         
  -1   2   8         15.08          8.85         0.59 o                         
   0   2   8       1932.28       1959.97        42.80 o                         
   1   2   8       1993.76       1888.94        36.97 o                         
   2   2   8        163.52        147.26         3.34 o                         
   3   2   8        681.40        656.02        14.94 o                         
   4   2   8       1251.90       1323.16        26.34 o                         
   5   2   8        201.15        200.28         5.71 o                         
   6   2   8         10.91         10.94         0.83 o                         
   7   2   8         37.29         43.74         1.88 o                         
   8   2   8         14.27         16.02         1.10 o                         
   9   2   8          6.94         11.32         1.17 o                         
 -12   3   8         70.86         79.70         3.44 o                         
 -11   3   8         15.82         15.56         1.35 o                         
 -10   3   8         88.04         96.13         3.77 o                         
  -9   3   8        469.46        429.56        14.77 o                         
  -8   3   8         86.71         98.50         4.08 o                         
  -7   3   8        804.92        787.17        28.86 o                         
  -6   3   8        155.86        147.35         4.74 o                         
  -5   3   8        279.76        291.76         8.01 o                         
  -4   3   8          0.36          0.86         0.39 o                         
  -3   3   8         50.26         77.25         2.09 o                         
  -2   3   8        453.47        434.05         9.32 o                         
  -1   3   8       2559.29       2632.61        54.17 o                         
   0   3   8        408.52        369.07         8.56 o                         
   1   3   8         16.21         20.30         0.81 o                         
   2   3   8        192.82        201.95         4.23 o                         
   3   3   8         58.24         62.05         1.82 o                         
   4   3   8         51.15         52.45         1.92 o                         
   5   3   8        144.59        152.20         4.16 o                         
   6   3   8        560.84        594.25        19.19 o                         
   7   3   8        133.29        156.20         5.46 o                         
   8   3   8        193.44        213.28        10.21 o                         
   9   3   8          4.13          2.86         0.60 o                         
 -11   4   8         41.86         47.92         2.99 o                         
 -10   4   8          0.21          0.14         0.50 o                         
  -9   4   8         60.78         63.67         3.10 o                         
  -8   4   8        165.08        196.10         9.91 o                         
  -7   4   8        395.13        363.81        20.95 o                         
  -6   4   8        318.31        335.09         9.35 o                         
  -5   4   8        373.80        402.43        11.86 o                         
  -4   4   8        163.56        167.62         4.57 o                         
  -3   4   8        354.24        386.19         9.02 o                         
  -2   4   8        482.11        482.39        10.44 o                         
  -1   4   8          0.28          0.43         0.45 o                         
   0   4   8        526.17        544.42        12.42 o                         
   1   4   8        334.67        341.68         8.61 o                         
   2   4   8        219.22        211.14         5.23 o                         
   3   4   8          1.19          2.17         0.60 o                         
   4   4   8          1.06          0.03         0.98 o                         
   5   4   8         70.94         72.43         3.66 o                         
   6   4   8        159.73        176.55         9.57 o                         
   7   4   8        179.48        188.56         7.38 o                         
   8   4   8        181.45        168.04         8.07 o                         
 -10   5   8         48.20         51.31         3.11 o                         
  -9   5   8         26.65         32.44         2.28 o                         
  -8   5   8         50.98         49.39         4.28 o                         
  -7   5   8         36.40         34.19         2.44 o                         
  -6   5   8        158.67        173.06         8.12 o                         
  -5   5   8         41.72         44.89         2.04 o                         
  -4   5   8          0.85          1.41         0.52 o                         
  -3   5   8         38.79         42.38         1.61 o                         
  -2   5   8         74.67         69.77         2.32 o                         
  -1   5   8        451.90        474.53        13.87 o                         
   0   5   8        305.22        335.41        11.34 o                         
   1   5   8         40.67         40.71         1.73 o                         
   2   5   8         38.96         38.81         1.55 o                         
   3   5   8         75.71         69.00         2.93 o                         
   4   5   8          1.21          1.99         0.69 o                         
   5   5   8         33.43         30.93         1.86 o                         
   6   5   8         31.02         38.33         2.22 o                         
   7   5   8         18.68         24.77         1.40 o                         
  -9   6   8         21.28         24.17         2.93 o                         
  -8   6   8          3.58          3.36         0.81 o                         
  -7   6   8        102.36        102.11         6.06 o                         
  -6   6   8          1.05          1.26         0.62 o                         
  -5   6   8        110.18        116.67         5.44 o                         
  -4   6   8          7.55          7.13         0.75 o                         
  -3   6   8        186.81        207.26         6.61 o                         
  -2   6   8        331.64        347.74         9.38 o                         
  -1   6   8         22.95         20.69         1.15 o                         
   0   6   8          0.13         -0.27         0.44 o                         
   1   6   8         73.74         76.07         2.76 o                         
   2   6   8         54.76         57.14         2.71 o                         
   3   6   8         10.66          8.97         1.33 o                         
   4   6   8        185.18        172.61         6.85 o                         
   5   6   8          2.16          3.44         0.79 o                         
  -6   7   8         20.28         16.61         1.17 o                         
  -5   7   8          0.02          0.55         0.58 o                         
  -4   7   8         31.27         31.09         3.21 o                         
  -3   7   8         76.05         91.04         4.80 o                         
  -2   7   8         16.68         16.66         1.62 o                         
  -1   7   8         21.00         19.60         1.15 o                         
   0   7   8          2.25          0.84         0.47 o                         
   1   7   8          0.28          0.50         0.49 o                         
   2   7   8         26.16         22.99         1.43 o                         
   3   7   8         31.13         28.28         1.49 o                         
 -13   1   9          0.01         -0.04         0.46 o                         
 -12   1   9         16.92         22.05         1.18 o                         
 -11   1   9         52.24         52.15         1.96 o                         
 -10   1   9         25.68         24.95         1.15 o                         
  -9   1   9        237.89        277.25         7.73 o                         
  -8   1   9        283.69        304.25         8.31 o                         
  -7   1   9         54.50         60.62         2.35 o                         
  -6   1   9       1005.21       1024.21        48.11 o                         
  -5   1   9        125.65        138.72         3.80 o                         
  -4   1   9          2.25          2.00         0.39 o                         
  -3   1   9          5.64          4.83         0.37 o                         
  -2   1   9        166.06        188.32         5.93 o                         
  -1   1   9        778.75        757.49        15.91 o                         
   0   1   9       1530.57       1494.27        30.88 o                         
   1   1   9          8.11         10.63         0.90 o                         
   2   1   9        691.69        663.54        12.79 o                         
   3   1   9        529.87        558.59        12.06 o                         
   4   1   9        125.91        133.03         4.29 o                         
   5   1   9         24.99         22.96         1.09 o                         
   6   1   9         32.56         31.04         1.19 o                         
   7   1   9         72.78         81.23         2.97 o                         
   8   1   9         79.46         86.69         3.33 o                         
   9   1   9         16.24         15.64         1.00 o                         
 -13   2   9        191.85        190.83         8.88 o                         
 -12   2   9          7.17          7.18         0.78 o                         
 -11   2   9         11.48         14.05         1.17 o                         
 -10   2   9          0.93          2.21         0.61 o                         
  -9   2   9         25.11         21.72         1.20 o                         
  -8   2   9        186.60        195.41         6.23 o                         
  -7   2   9        410.91        416.58        11.17 o                         
  -6   2   9          5.18          5.52         0.65 o                         
  -5   2   9       1245.07       1208.07        42.01 o                         
  -4   2   9        185.79        153.88         3.89 o                         
  -3   2   9         20.97         24.45         0.81 o                         
  -2   2   9          0.74          1.15         0.33 o                         
  -1   2   9       1552.90       1561.34        32.22 o                         
   0   2   9        258.15        248.34         5.02 o                         
   1   2   9        601.35        546.86        14.42 o                         
   2   2   9        569.81        596.42        12.10 o                         
   3   2   9        714.09        763.44        15.39 o                         
   4   2   9        162.18        167.09         3.76 o                         
   5   2   9          7.30          8.68         0.73 o                         
   6   2   9        274.56        319.16         7.55 o                         
   7   2   9          2.95          2.96         0.65 o                         
   8   2   9          1.81          4.18         0.66 o                         
   9   2   9        147.32        101.67         5.10 o                         
 -12   3   9         43.91         46.54         2.26 o                         
 -11   3   9          0.12          0.55         0.58 o                         
 -10   3   9          7.84          8.87         0.97 o                         
  -9   3   9         36.52         31.71         1.64 o                         
  -8   3   9          0.01         -0.03         0.50 o                         
  -7   3   9        372.20        405.44        12.10 o                         
  -6   3   9        192.61        178.08         7.61 o                         
  -5   3   9        171.28        157.72         4.05 o                         
  -4   3   9         19.66         14.27         0.82 o                         
  -3   3   9        666.92        672.00        16.24 o                         
  -2   3   9         25.43         32.36         1.15 o                         
  -1   3   9        221.44        224.06         5.15 o                         
   0   3   9         12.37         17.94         0.83 o                         
   1   3   9         32.08         34.64         1.10 o                         
   2   3   9         56.13         45.58         1.73 o                         
   3   3   9          2.32          2.07         0.52 o                         
   4   3   9        116.56        125.64         3.61 o                         
   5   3   9        194.67        190.00         6.84 o                         
   6   3   9         16.73         14.63         1.13 o                         
   7   3   9        247.17        258.23         8.57 o                         
   8   3   9          0.58          0.84         0.46 o                         
 -11   4   9         15.02         11.13         1.49 o                         
 -10   4   9        181.92        179.01        13.46 o                         
  -9   4   9          5.24          4.38         0.84 o                         
  -8   4   9        131.98        139.66         5.18 o                         
  -7   4   9        362.07        348.79        14.71 o                         
  -6   4   9         24.62         22.72         1.38 o                         
  -5   4   9          7.91          6.20         0.70 o                         
  -4   4   9         36.15         39.29         1.36 o                         
  -3   4   9        148.91        159.36         3.84 o                         
  -2   4   9          1.25          1.34         0.45 o                         
  -1   4   9         32.51         32.93         1.22 o                         
   0   4   9         32.97         36.08         1.29 o                         
   1   4   9         19.70         19.20         0.96 o                         
   2   4   9         11.38         14.38         1.12 o                         
   3   4   9        169.39        172.85         4.83 o                         
   4   4   9          2.23          0.23         0.63 o                         
   5   4   9          2.68          2.35         0.70 o                         
   6   4   9         10.62         10.01         0.93 o                         
   7   4   9        112.12        102.42         7.17 o                         
 -10   5   9          0.08          0.55         0.64 o                         
  -9   5   9        131.28        134.35         6.84 o                         
  -8   5   9         26.55         28.62         1.84 o                         
  -7   5   9         13.12         14.62         1.49 o                         
  -6   5   9         50.48         54.04         2.63 o                         
  -5   5   9          2.70          2.52         0.60 o                         
  -4   5   9        183.60        206.11         6.01 o                         
  -3   5   9        286.18        306.57         7.27 o                         
  -2   5   9         39.85         36.29         1.39 o                         
  -1   5   9          3.28          3.48         0.64 o                         
   0   5   9         52.17         62.95         2.11 o                         
   1   5   9         26.55         26.77         1.25 o                         
   2   5   9         30.54         31.29         1.42 o                         
   3   5   9          2.48          2.85         0.72 o                         
   4   5   9        161.03        159.17         7.99 o                         
   5   5   9        104.79        107.40         4.57 o                         
   6   5   9         33.54         34.90         3.52 o                         
  -8   6   9          0.22          1.26         0.67 o                         
  -7   6   9        107.82        110.82         9.64 o                         
  -6   6   9          4.11          2.04         0.63 o                         
  -5   6   9          3.92          3.52         0.78 o                         
  -4   6   9         24.03         27.88         2.07 o                         
  -3   6   9        287.00        325.17        10.19 o                         
  -2   6   9         75.75         94.89         3.71 o                         
  -1   6   9          1.01          1.42         0.56 o                         
   0   6   9         11.07         12.38         1.02 o                         
   1   6   9          9.60         11.42         1.05 o                         
   2   6   9         11.01         12.74         1.03 o                         
   3   6   9         22.54         21.88         1.91 o                         
   4   6   9         35.31         25.94         2.38 o                         
   5   6   9          0.65          1.21         0.48 o                         
  -6   7   9         27.85         22.43         3.56 o                         
  -5   7   9          1.81          0.32         0.60 o                         
  -4   7   9          0.71          1.15         0.68 o                         
  -3   7   9          0.43          0.52         0.64 o                         
  -2   7   9         41.39         43.95         1.87 o                         
  -1   7   9        121.52        124.44         6.13 o                         
   0   7   9         12.47         12.91         0.89 o                         
   1   7   9          0.33          0.66         0.54 o                         
   2   7   9          0.61          0.61         0.49 o                         
 -13   0  10          5.89          5.90         1.28 o                         
 -12   0  10          9.67         15.03         1.33 o                         
 -11   0  10        111.27        127.34         5.62 o                         
 -10   0  10        807.49        852.11        31.03 o                         
  -9   0  10        452.89        456.81        21.25 o                         
  -8   0  10        522.46        555.42        20.60 o                         
  -7   0  10        956.26        954.13        64.98 o                         
  -6   0  10        240.22        221.78         8.74 o                         
  -5   0  10       1313.88        973.43        62.38 o                         
  -4   0  10        322.03        312.66        12.16 o                         
  -3   0  10        425.64        373.50        19.04 o                         
  -2   0  10       3714.28       3434.82       216.81 o                         
  -1   0  10       1899.73       1924.36        59.56 o                         
   0   0  10        140.59        152.34         6.00 o                         
   1   0  10       4724.15       4582.74       144.12 o                         
   2   0  10        286.44        236.04         7.46 o                         
   3   0  10        299.86        305.03        11.79 o                         
   4   0  10          0.16          0.35         0.54 o                         
   5   0  10        447.86        475.93        12.90 o                         
   6   0  10        376.39        443.04        20.22 o                         
   7   0  10        466.38        530.79        34.33 o                         
   8   0  10         20.17         21.14         1.95 o                         
   9   0  10         55.77         54.91         7.48 o                         
 -13   1  10          2.66          3.81         0.57 o                         
 -12   1  10          3.78          3.06         0.56 o                         
 -11   1  10          0.81          0.68         0.45 o                         
 -10   1  10         18.59         26.24         1.17 o                         
  -9   1  10        653.00        707.83        17.04 o                         
  -8   1  10        859.80        987.30        27.93 o                         
  -7   1  10         62.87         59.71         2.40 o                         
  -6   1  10        147.92        172.15         5.01 o                         
  -5   1  10          4.22          3.65         0.49 o                         
  -4   1  10          7.56         12.59         0.59 o                         
  -3   1  10         75.70         82.75         2.79 o                         
  -2   1  10         28.02         26.11         1.51 o                         
  -1   1  10       2129.45       2034.53        47.75 o                         
   0   1  10       1088.73        933.31        17.58 o                         
   1   1  10       1062.85       1109.77        23.22 o                         
   2   1  10        134.25        138.26         3.06 o                         
   3   1  10        106.88        112.48         2.76 o                         
   4   1  10          1.51          0.15         0.60 o                         
   5   1  10       1750.45       1822.83        43.08 o                         
   6   1  10         41.68         49.76         1.76 o                         
   7   1  10         18.40         22.19         1.75 o                         
   8   1  10        329.58        411.81        15.27 o                         
   9   1  10          4.70          4.30         0.71 o                         
 -13   2  10         34.30         36.32         2.14 o                         
 -12   2  10         41.23         36.60         1.71 o                         
 -11   2  10          3.79          5.20         0.65 o                         
 -10   2  10          0.05          0.16         0.47 o                         
  -9   2  10        170.14        163.91         4.88 o                         
  -8   2  10        307.15        297.24        11.91 o                         
  -7   2  10         33.70         38.94         1.62 o                         
  -6   2  10       1193.45       1211.56        28.77 o                         
  -5   2  10        586.11        593.00        19.17 o                         
  -4   2  10         24.75         23.21         0.93 o                         
  -3   2  10        247.15        239.58         5.72 o                         
  -2   2  10        133.92        110.14         2.95 o                         
  -1   2  10        289.79        268.35         5.40 o                         
   0   2  10         15.25         19.33         0.74 o                         
   1   2  10        278.14        282.15         7.24 o                         
   2   2  10        363.20        349.54         7.39 o                         
   3   2  10          0.87          1.08         0.44 o                         
   4   2  10          9.29         12.97         0.90 o                         
   5   2  10        256.08        277.62         7.34 o                         
   6   2  10         49.24         55.22         2.39 o                         
   7   2  10        253.84        256.41        12.13 o                         
   8   2  10         75.48         82.55         3.25 o                         
 -12   3  10         28.56         33.21         1.52 o                         
 -11   3  10        227.22        262.24         8.73 o                         
 -10   3  10         13.89         17.13         1.25 o                         
  -9   3  10          0.36          0.10         0.49 o                         
  -8   3  10          0.74          1.10         0.57 o                         
  -7   3  10       1270.16       1324.15        48.26 o                         
  -6   3  10        597.67        607.06        17.57 o                         
  -5   3  10        279.22        289.08         7.57 o                         
  -4   3  10        322.83        321.26         7.67 o                         
  -3   3  10        643.16        668.50        15.17 o                         
  -2   3  10        197.36        196.46         4.34 o                         
  -1   3  10         20.29         17.77         0.81 o                         
   0   3  10         17.26         14.45         0.80 o                         
   1   3  10        634.21        620.93        14.13 o                         
   2   3  10        650.80        685.33        14.70 o                         
   3   3  10         65.81         72.62         2.82 o                         
   4   3  10          1.98          2.32         0.63 o                         
   5   3  10          0.45          1.12         0.62 o                         
   6   3  10         30.80         35.08         1.72 o                         
   7   3  10          4.66          3.97         0.64 o                         
   8   3  10         20.59         19.26         1.75 o                         
 -11   4  10         61.40         58.39         4.92 o                         
 -10   4  10         72.41         94.05         4.24 o                         
  -9   4  10          0.95          1.09         0.75 o                         
  -8   4  10         87.51         87.48         3.69 o                         
  -7   4  10          7.04          7.71         0.93 o                         
  -6   4  10        116.11        118.91         6.20 o                         
  -5   4  10       1000.52       1061.33        27.42 o                         
  -4   4  10        402.82        431.72        10.06 o                         
  -3   4  10        792.59        839.88        18.80 o                         
  -2   4  10        281.29        279.23         6.33 o                         
  -1   4  10         26.01         24.82         1.16 o                         
   0   4  10         93.17         98.74         2.82 o                         
   1   4  10         33.28         36.46         1.67 o                         
   2   4  10         58.13         59.72         2.11 o                         
   3   4  10         68.72         73.53         2.72 o                         
   4   4  10        385.82        403.71        15.30 o                         
   5   4  10         68.32         72.31         2.96 o                         
   6   4  10          0.05          0.53         0.48 o                         
   7   4  10          0.80          0.99         0.50 o                         
 -10   5  10         13.08         11.32         0.96 o                         
  -9   5  10          0.44          0.39         0.49 o                         
  -8   5  10        113.89        111.81         4.25 o                         
  -7   5  10         12.79         12.80         1.67 o                         
  -6   5  10        111.95         81.85         5.52 o                         
  -5   5  10        107.19        110.89         3.34 o                         
  -4   5  10         12.21         12.38         0.84 o                         
  -3   5  10        254.00        249.10         6.03 o                         
  -2   5  10        101.35        112.68         3.30 o                         
  -1   5  10        128.26        133.12         3.97 o                         
   0   5  10         26.84         27.75         1.37 o                         
   1   5  10         52.10         57.36         2.47 o                         
   2   5  10          1.70          1.25         0.66 o                         
   3   5  10        399.13        383.88        23.29 o                         
   4   5  10          3.91          2.76         0.68 o                         
   5   5  10          5.30          6.91         0.74 o                         
   6   5  10          0.26          1.14         0.50 o                         
  -8   6  10          4.54          3.62         0.68 o                         
  -7   6  10         11.02          9.37         0.93 o                         
  -6   6  10         18.82         16.95         1.96 o                         
  -5   6  10          4.73          3.92         1.02 o                         
  -4   6  10          0.33          0.56         0.52 o                         
  -3   6  10        150.48        159.79         5.57 o                         
  -2   6  10          0.71          1.89         0.61 o                         
  -1   6  10        122.68        128.85         4.15 o                         
   0   6  10         18.71         17.80         1.04 o                         
   1   6  10          0.19         -0.19         0.51 o                         
   2   6  10          3.28          3.55         0.69 o                         
   3   6  10          2.06          2.63         0.67 o                         
   4   6  10          1.06          0.13         0.56 o                         
  -5   7  10          1.77          1.08         0.61 o                         
  -4   7  10          8.17          6.81         2.36 o                         
  -3   7  10          2.08          1.25         0.79 o                         
  -2   7  10         55.64         39.06         3.59 o                         
  -1   7  10        216.30        210.67        10.80 o                         
   0   7  10         15.86         18.61         2.18 o                         
 -13   1  11          0.91          1.29         0.46 o                         
 -12   1  11         28.24         26.98         1.23 o                         
 -11   1  11         48.34         49.88         1.73 o                         
 -10   1  11         23.11         20.78         1.05 o                         
  -9   1  11        272.07        298.05         9.96 o                         
  -8   1  11         66.96         58.45         2.73 o                         
  -7   1  11        250.87        259.61         8.23 o                         
  -6   1  11        361.74        377.40        21.96 o                         
  -5   1  11          4.39          4.81         0.69 o                         
  -4   1  11        207.02        186.28         5.59 o                         
  -3   1  11          1.46          1.98         0.65 o                         
  -2   1  11          6.67          5.68         0.72 o                         
  -1   1  11          1.46         -0.03         0.39 o                         
   0   1  11       1113.23       1087.37        21.56 o                         
   1   1  11          1.58          1.12         0.40 o                         
   2   1  11         68.78         62.32         1.77 o                         
   3   1  11        727.59        739.01        16.92 o                         
   4   1  11        354.05        390.23         8.78 o                         
   5   1  11          3.40          3.50         1.02 o                         
   6   1  11          9.99         12.98         1.24 o                         
   7   1  11         14.74         22.01         1.27 o                         
   8   1  11         12.15         12.42         1.09 o                         
 -12   2  11         65.88         78.79         2.95 o                         
 -11   2  11         44.50         57.42         2.00 o                         
 -10   2  11        187.41        188.24         5.41 o                         
  -9   2  11          0.84         -0.09         0.50 o                         
  -8   2  11          3.09          1.50         0.60 o                         
  -7   2  11        240.18        252.43         7.82 o                         
  -6   2  11         50.16         49.97         1.86 o                         
  -5   2  11        240.15        263.12         7.41 o                         
  -4   2  11       1475.08       1448.38        31.94 o                         
  -3   2  11         55.80         53.87         1.52 o                         
  -2   2  11        310.41        282.22         6.33 o                         
  -1   2  11        346.38        350.98         7.34 o                         
   0   2  11          0.56          0.31         0.37 o                         
   1   2  11        179.76        174.44         4.45 o                         
   2   2  11          0.50          0.52         0.44 o                         
   3   2  11        278.91        283.91         6.62 o                         
   4   2  11        205.21        208.22         4.85 o                         
   5   2  11          0.57          0.72         0.84 o                         
   6   2  11         39.11         49.27         2.15 o                         
   7   2  11        118.40        114.79         5.81 o                         
   8   2  11          7.62          6.73         0.65 o                         
 -12   3  11         46.96         38.82         1.68 o                         
 -11   3  11         46.79         55.96         2.49 o                         
 -10   3  11         11.48         12.76         1.10 o                         
  -9   3  11          0.11         -0.28         0.47 o                         
  -8   3  11         34.21         33.20         1.70 o                         
  -7   3  11         12.91         14.08         1.08 o                         
  -6   3  11         93.03         97.90         3.21 o                         
  -5   3  11        184.94        179.72         6.51 o                         
  -4   3  11        249.27        258.69         6.80 o                         
  -3   3  11        443.21        413.45         9.73 o                         
  -2   3  11        209.43        206.36         5.95 o                         
  -1   3  11         50.20         57.36         2.00 o                         
   0   3  11         67.51         63.63         1.92 o                         
   1   3  11         49.52         52.27         1.77 o                         
   2   3  11         65.46         57.40         2.06 o                         
   3   3  11         33.16         29.85         1.36 o                         
   4   3  11        168.77        152.87         5.32 o                         
   5   3  11         63.35         66.16         2.97 o                         
   6   3  11        109.90        120.03         4.30 o                         
   7   3  11         54.59         59.65         2.82 o                         
 -11   4  11         22.08         21.34         1.18 o                         
 -10   4  11          1.15          0.60         0.51 o                         
  -9   4  11          0.06          0.34         0.56 o                         
  -8   4  11        147.59        150.61         5.61 o                         
  -7   4  11          4.68          3.44         0.76 o                         
  -6   4  11         48.63         47.89         2.10 o                         
  -5   4  11         88.66         91.02         3.06 o                         
  -4   4  11        212.38        210.21         5.66 o                         
  -3   4  11         53.91         47.76         1.87 o                         
  -2   4  11          6.02          4.41         0.65 o                         
  -1   4  11          4.49          3.53         0.67 o                         
   0   4  11         15.89         17.34         1.10 o                         
   1   4  11          0.27          0.19         0.83 o                         
   2   4  11        117.59        137.43         5.21 o                         
   3   4  11          7.07          6.43         0.97 o                         
   4   4  11         18.25         20.88         1.37 o                         
   5   4  11         25.71         20.44         1.42 o                         
   6   4  11          0.57          0.78         0.53 o                         
 -10   5  11          0.18          0.51         0.53 o                         
  -9   5  11         19.24         20.78         1.40 o                         
  -8   5  11          3.51          3.89         0.75 o                         
  -7   5  11          0.14          0.39         0.57 o                         
  -6   5  11        176.76        185.41         7.52 o                         
  -5   5  11         54.14         51.96         2.03 o                         
  -4   5  11          1.75          1.91         0.59 o                         
  -3   5  11        259.24        248.24         7.97 o                         
  -2   5  11        226.85        226.19         8.91 o                         
  -1   5  11         61.16         67.94         2.88 o                         
   0   5  11         33.20         41.73         2.01 o                         
   1   5  11          0.24          0.30         0.55 o                         
   2   5  11         24.34         25.89         1.82 o                         
   3   5  11         46.66         52.17         3.07 o                         
   4   5  11         11.78         11.96         1.07 o                         
   5   5  11         45.62         41.57         2.44 o                         
  -8   6  11         79.14         71.13         5.27 o                         
  -7   6  11         19.28         19.27         1.84 o                         
  -6   6  11         14.47         13.14         1.65 o                         
  -5   6  11          0.54          0.67         0.55 o                         
  -4   6  11          6.82          6.66         0.81 o                         
  -3   6  11          6.55          6.01         0.78 o                         
  -2   6  11         99.15        112.22         4.73 o                         
  -1   6  11          0.08         -0.07         0.48 o                         
   0   6  11         71.73         68.15         5.41 o                         
   1   6  11        113.37        131.05         8.65 o                         
   2   6  11         40.03         29.45         6.21 o                         
   3   6  11          1.20          1.52         0.62 o                         
 -13   0  12        250.80        279.49        24.56 o                         
 -12   0  12        161.78        142.13        11.24 o                         
 -11   0  12         78.93         93.41         3.61 o                         
 -10   0  12        109.87        114.30         4.37 o                         
  -9   0  12        692.51        665.56        24.72 o                         
  -8   0  12        184.96        181.90        13.29 o                         
  -6   0  12        134.00        141.19         9.10 o                         
  -5   0  12       1160.11       1028.89        54.91 o                         
  -4   0  12         69.53         62.71         4.76 o                         
  -3   0  12        172.11        189.77        15.23 o                         
  -2   0  12         28.66         33.72         2.39 o                         
  -1   0  12         67.81         69.18         3.03 o                         
   0   0  12        976.41        981.55        36.02 o                         
   1   0  12       4364.26       4250.62       117.15 o                         
   2   0  12        686.11        678.30        21.20 o                         
   3   0  12        130.72        147.73         5.18 o                         
   4   0  12         27.71         33.05         2.17 o                         
   5   0  12        256.37        280.91        13.14 o                         
   6   0  12        106.01        105.78         8.54 o                         
   7   0  12         55.04         78.12         4.52 o                         
 -12   1  12         17.57         15.57         0.81 o                         
 -11   1  12         47.67         45.46         1.48 o                         
 -10   1  12         75.35         78.30         2.51 o                         
  -9   1  12         37.75         40.53         1.59 o                         
  -8   1  12         24.59         24.69         1.35 o                         
  -7   1  12        388.97        409.45        13.92 o                         
  -6   1  12        838.03        856.07        27.37 o                         
  -5   1  12        635.30        694.25        20.29 o                         
  -4   1  12        453.14        464.66        16.20 o                         
  -3   1  12         89.82         84.96         2.98 o                         
  -2   1  12         69.26         76.43         2.40 o                         
  -1   1  12        533.77        501.03        10.83 o                         
   0   1  12        379.53        352.10         9.20 o                         
   1   1  12        126.28        125.47         3.65 o                         
   2   1  12       1202.69       1259.75        28.10 o                         
   3   1  12        651.27        682.78        15.62 o                         
   4   1  12         55.53         57.40         2.11 o                         
   5   1  12         27.28         28.45         1.63 o                         
   6   1  12         25.34         32.71         1.59 o                         
   7   1  12         88.31         74.74         3.92 o                         
 -12   2  12         46.02         48.11         1.81 o                         
 -11   2  12        144.48        169.33         4.80 o                         
 -10   2  12        446.74        478.87        14.66 o                         
  -9   2  12        130.73        153.26         4.63 o                         
  -8   2  12         64.80         70.38         2.61 o                         
  -7   2  12        160.66        138.91         5.47 o                         
  -6   2  12        327.73        350.11        10.48 o                         
  -5   2  12        478.49        445.44        16.73 o                         
  -4   2  12         28.21         26.78         1.26 o                         
  -3   2  12        636.56        600.94        14.70 o                         
  -2   2  12         83.03         99.54         2.81 o                         
  -1   2  12        434.26        447.73        10.40 o                         
   0   2  12        626.27        589.25        14.43 o                         
   1   2  12         44.21         30.39         1.30 o                         
   2   2  12          3.81          2.90         0.64 o                         
   3   2  12        128.11        111.95         3.82 o                         
   4   2  12         18.73         15.02         1.08 o                         
   5   2  12         50.07         59.56         2.56 o                         
   6   2  12         11.78         16.41         1.12 o                         
   7   2  12         66.16         74.19         4.03 o                         
 -11   3  12         37.11         36.42         1.51 o                         
 -10   3  12          0.65          1.02         0.57 o                         
  -9   3  12        138.78        156.01         6.64 o                         
  -8   3  12        853.99        869.65        27.69 o                         
  -7   3  12         19.53         17.85         1.19 o                         
  -6   3  12         45.70         45.19         2.01 o                         
  -5   3  12         67.17         60.78         2.40 o                         
  -4   3  12        640.44        654.85        17.16 o                         
  -3   3  12         29.72         30.65         1.30 o                         
  -2   3  12        809.63        803.24        19.28 o                         
  -1   3  12         44.06         52.06         2.04 o                         
   0   3  12         89.70         90.69         3.10 o                         
   1   3  12        283.79        285.94         9.93 o                         
   2   3  12        160.18        178.62         5.89 o                         
   3   3  12        399.41        385.75        11.86 o                         
   4   3  12         31.22         33.84         1.78 o                         
   5   3  12        397.91        496.08        18.67 o                         
   6   3  12        130.76        146.13         5.03 o                         
 -10   4  12        166.15        194.86         6.87 o                         
  -9   4  12         32.38         46.51         2.94 o                         
  -8   4  12          0.17         -0.18         0.53 o                         
  -7   4  12         22.73         22.57         1.39 o                         
  -6   4  12          3.28          4.38         0.82 o                         
  -5   4  12         49.65         51.98         2.25 o                         
  -4   4  12        230.65        241.79         6.35 o                         
  -3   4  12        166.39        155.42         5.98 o                         
  -2   4  12        182.56        182.49         5.01 o                         
  -1   4  12        471.56        481.48        12.03 o                         
   0   4  12          0.69          0.55         0.57 o                         
   1   4  12        146.82        157.78         6.51 o                         
   2   4  12          2.31          3.67         0.85 o                         
   3   4  12         40.15         39.10         2.21 o                         
   4   4  12         99.29        101.80         7.40 o                         
   5   4  12          0.54          0.89         0.64 o                         
  -9   5  12         74.76         77.58         4.01 o                         
  -8   5  12          7.21          7.10         0.83 o                         
  -7   5  12         50.52         50.26         2.32 o                         
  -6   5  12         19.94         24.80         1.55 o                         
  -5   5  12         84.62        100.87         4.77 o                         
  -4   5  12         36.78         39.29         1.64 o                         
  -3   5  12          1.39          1.71         0.63 o                         
  -2   5  12        180.96        167.32         6.75 o                         
  -1   5  12        141.13        132.85         4.82 o                         
   0   5  12          2.81          3.01         0.75 o                         
   1   5  12         32.00         31.61         1.89 o                         
   2   5  12          7.83          8.21         0.97 o                         
   3   5  12         67.36         57.39         6.25 o                         
   4   5  12          1.51          0.66         0.49 o                         
  -7   6  12         27.74         17.76         1.18 o                         
  -6   6  12          0.99          0.67         0.61 o                         
  -5   6  12          7.05          5.52         0.83 o                         
  -4   6  12          5.44          7.11         1.18 o                         
  -3   6  12         62.93         62.48         3.15 o                         
  -2   6  12          1.73          2.52         0.56 o                         
  -1   6  12          1.71          0.96         0.49 o                         
   0   6  12         16.59         13.19         1.38 o                         
   1   6  12        103.70         82.57         7.66 o                         
 -12   1  13          8.82          9.69         0.91 o                         
 -11   1  13         43.93         42.88         1.55 o                         
 -10   1  13         49.13         46.76         1.99 o                         
  -9   1  13        444.77        464.35        13.74 o                         
  -8   1  13         77.97         88.01         3.07 o                         
  -7   1  13         43.81         43.47         3.16 o                         
  -6   1  13         42.63         40.55         2.49 o                         
  -5   1  13         28.25         25.16         1.44 o                         
  -4   1  13          3.49          3.30         0.77 o                         
  -3   1  13        204.40        220.12         6.49 o                         
  -2   1  13         30.56         33.52         1.62 o                         
  -1   1  13        153.63        141.75         3.49 o                         
   0   1  13        507.89        483.62        12.15 o                         
   1   1  13          0.09         -0.42         0.58 o                         
   2   1  13          4.76          7.69         0.79 o                         
   3   1  13        170.40        183.32         6.05 o                         
   4   1  13         12.22         16.89         1.41 o                         
   5   1  13         55.14         59.31         2.43 o                         
   6   1  13         10.13         12.05         1.19 o                         
 -12   2  13         22.43         24.60         1.26 o                         
 -11   2  13         15.16         14.96         0.97 o                         
 -10   2  13        199.24        220.67         6.82 o                         
  -9   2  13         97.83         97.52         4.07 o                         
  -8   2  13        218.61        231.00         7.09 o                         
  -7   2  13        265.23        294.53        10.08 o                         
  -6   2  13        150.57        171.05         6.41 o                         
  -5   2  13        254.49        244.33         7.86 o                         
  -4   2  13         36.88         40.60         1.75 o                         
  -3   2  13         61.28         61.38         2.10 o                         
  -2   2  13        489.97        469.61        10.96 o                         
  -1   2  13         48.84         46.16         1.79 o                         
   0   2  13          0.02          0.51         0.66 o                         
   1   2  13        211.42        220.02         6.46 o                         
   2   2  13         21.37         19.97         1.51 o                         
   3   2  13         12.55         14.83         1.20 o                         
   4   2  13        286.67        287.98        12.87 o                         
   5   2  13         63.43         59.79         2.45 o                         
   6   2  13         22.13         25.56         2.72 o                         
 -11   3  13         27.74         28.17         2.17 o                         
 -10   3  13          7.05          6.47         0.82 o                         
  -9   3  13         40.25         40.49         1.79 o                         
  -8   3  13         26.88         33.45         2.04 o                         
  -7   3  13          8.27          9.55         0.97 o                         
  -6   3  13         11.23          8.94         0.99 o                         
  -5   3  13        284.06        295.10         9.41 o                         
  -4   3  13        152.73        164.43         4.65 o                         
  -3   3  13        973.02        927.53        24.08 o                         
  -2   3  13         33.63         32.38         1.54 o                         
  -1   3  13         82.35         82.71         3.77 o                         
   0   3  13         15.37         13.58         1.24 o                         
   1   3  13          0.31          0.43         0.63 o                         
   2   3  13         18.23         20.59         1.51 o                         
   3   3  13          4.05          5.24         1.07 o                         
   4   3  13          0.18         -0.16         0.53 o                         
   5   3  13        135.59        153.28         7.58 o                         
 -10   4  13          7.73          8.77         0.80 o                         
  -9   4  13          0.05          0.29         0.50 o                         
  -8   4  13         11.93         12.60         0.99 o                         
  -7   4  13         74.95         80.23         5.03 o                         
  -6   4  13          4.98          4.48         0.79 o                         
  -5   4  13         65.46         72.80         2.55 o                         
  -4   4  13         54.42         63.64         2.28 o                         
  -3   4  13         11.46          9.86         0.84 o                         
  -2   4  13          3.32          2.05         0.85 o                         
  -1   4  13          5.52          7.00         0.79 o                         
   0   4  13          0.80          0.93         0.75 o                         
   1   4  13          0.39          1.33         0.71 o                         
   2   4  13         12.95         11.39         1.42 o                         
   3   4  13          1.51          0.49         0.59 o                         
   4   4  13         28.12         35.54         2.53 o                         
  -8   5  13          2.32          2.52         0.74 o                         
  -7   5  13         24.02         20.99         2.33 o                         
  -6   5  13         40.41         53.51         2.40 o                         
  -5   5  13          8.07          8.14         0.92 o                         
  -4   5  13          0.97          1.22         0.57 o                         
  -3   5  13        140.09        143.25         5.09 o                         
  -2   5  13         92.07         99.70         3.72 o                         
  -1   5  13          2.00          1.76         0.57 o                         
   0   5  13         14.39         18.81         1.34 o                         
   1   5  13         11.31         12.23         1.07 o                         
   2   5  13         16.63         15.68         1.58 o                         
   3   5  13        103.20        103.69         7.90 o                         
  -6   6  13          5.97          5.61         1.29 o                         
  -5   6  13         14.36         15.59         1.25 o                         
  -4   6  13         95.81         89.74         6.40 o                         
  -3   6  13          2.95          3.06         0.59 o                         
  -2   6  13         47.99         41.21         3.01 o                         
  -1   6  13          1.10          1.86         0.54 o                         
   0   6  13          1.66          1.94         0.54 o                         
 -12   0  14         90.88         83.53         4.42 o                         
 -11   0  14          0.12          0.59         0.56 o                         
 -10   0  14        512.84        573.44        21.39 o                         
  -9   0  14        404.08        422.19        16.19 o                         
  -8   0  14        660.46        688.46        41.06 o                         
  -7   0  14        718.58        768.04        56.34 o                         
  -6   0  14        712.14        674.39        31.22 o                         
  -5   0  14         40.08         40.41         5.20 o                         
  -4   0  14       1340.07       1331.25        74.18 o                         
  -3   0  14        219.63        193.69         9.11 o                         
  -2   0  14        196.43        190.57         8.17 o                         
  -1   0  14       1352.35       1257.63        67.55 o                         
   0   0  14        141.38        155.99         6.81 o                         
   1   0  14         76.28         71.32         4.11 o                         
   2   0  14         69.74         61.69         6.12 o                         
   3   0  14        745.60        798.84        50.64 o                         
   4   0  14         78.96         92.59         4.88 o                         
   5   0  14         85.49         81.31         9.57 o                         
   6   0  14          4.94          7.06         1.44 o                         
 -12   1  14         61.50         61.97         2.24 o                         
 -11   1  14        153.56        177.36         4.68 o                         
 -10   1  14         84.29        101.21         3.24 o                         
  -9   1  14         58.80         57.27         2.37 o                         
  -8   1  14        116.00        116.29         4.28 o                         
  -7   1  14         59.47         63.23         2.76 o                         
  -6   1  14        127.63        129.61         6.00 o                         
  -5   1  14        181.75        163.87         6.16 o                         
  -4   1  14       2039.74       2038.39        52.27 o                         
  -3   1  14        511.47        490.59        15.19 o                         
  -2   1  14        702.31        689.59        16.97 o                         
  -1   1  14         42.31         41.58         1.54 o                         
   0   1  14          0.48          1.01         0.65 o                         
   1   1  14          9.86          8.72         0.89 o                         
   2   1  14        187.55        169.10         4.79 o                         
   3   1  14          0.78          0.62         0.70 o                         
   4   1  14        132.66        157.43         6.30 o                         
   5   1  14         18.96         21.94         1.68 o                         
   6   1  14        139.14        155.70        10.61 o                         
 -11   2  14          2.29          1.73         0.43 o                         
 -10   2  14         49.34         47.93         2.46 o                         
  -9   2  14          0.96          0.32         0.53 o                         
  -8   2  14         39.34         40.38         3.04 o                         
  -7   2  14        282.47        314.45        12.21 o                         
  -6   2  14        428.68        390.89        13.05 o                         
  -5   2  14         23.52         22.69         1.49 o                         
  -4   2  14        511.77        506.40        13.71 o                         
  -3   2  14          3.55          2.59         0.71 o                         
  -2   2  14         51.75         45.54         1.81 o                         
  -1   2  14        121.55        101.24         3.63 o                         
   0   2  14          1.22          1.43         0.63 o                         
   1   2  14        341.12        348.40        13.28 o                         
   2   2  14        593.03        664.51        42.56 o                         
   3   2  14         23.03         20.78         1.45 o                         
   4   2  14         69.62         68.02         3.11 o                         
   5   2  14          5.04          3.06         0.64 o                         
 -11   3  14          0.28         -0.23         0.43 o                         
 -10   3  14         39.92         48.69         2.56 o                         
  -9   3  14         22.19         23.28         1.46 o                         
  -8   3  14        184.57        185.02         6.87 o                         
  -7   3  14          1.39          1.35         0.65 o                         
  -6   3  14        293.01        309.96         9.44 o                         
  -5   3  14        208.84        212.86         6.78 o                         
  -4   3  14        258.93        256.65         7.87 o                         
  -3   3  14          0.82          1.22         0.57 o                         
  -2   3  14         85.98         81.67         3.10 o                         
  -1   3  14         18.18         18.56         1.21 o                         
   0   3  14        318.08        351.27        15.13 o                         
   1   3  14         80.34         90.70         5.06 o                         
   2   3  14         30.96         40.69         4.17 o                         
   3   3  14        195.40        215.74        13.76 o                         
   4   3  14          1.30          2.93         0.67 o                         
  -9   4  14          7.50          8.99         0.90 o                         
  -8   4  14        159.40        183.34         6.78 o                         
  -7   4  14        127.46        130.83         4.38 o                         
  -6   4  14        250.54        262.19         8.93 o                         
  -5   4  14          8.02          5.56         1.01 o                         
  -4   4  14         24.32         26.95         1.49 o                         
  -3   4  14          0.77          0.82         0.76 o                         
  -2   4  14          1.53          1.31         0.60 o                         
  -1   4  14         21.57         21.35         1.33 o                         
   0   4  14         56.75         57.34         2.78 o                         
   1   4  14        194.29        209.72         8.20 o                         
   2   4  14        134.03         94.41         6.63 o                         
   3   4  14          0.37          0.53         0.55 o                         
  -8   5  14          4.06          3.86         0.63 o                         
  -7   5  14          3.52          2.02         0.75 o                         
  -6   5  14          1.08          0.93         0.58 o                         
  -5   5  14         83.36         91.33         3.98 o                         
  -4   5  14          5.62          7.50         0.78 o                         
  -3   5  14         12.76         13.03         0.96 o                         
  -2   5  14         86.00         86.71         3.30 o                         
  -1   5  14         44.25         46.08         2.26 o                         
   0   5  14         94.68        102.26        11.87 o                         
   1   5  14         15.72         12.02         1.34 o                         
 -11   1  15         29.95         29.95         1.31 o                         
 -10   1  15        173.38        173.13         5.22 o                         
  -9   1  15         86.20         99.62         3.27 o                         
  -8   1  15        353.47        410.58        13.89 o                         
  -7   1  15          0.17          0.51         0.67 o                         
  -6   1  15        173.13        181.14         8.77 o                         
  -5   1  15          8.14          7.35         0.97 o                         
  -4   1  15         91.03         86.59         3.33 o                         
  -3   1  15          1.64          0.72         0.63 o                         
  -2   1  15         59.01         51.93         1.96 o                         
  -1   1  15         85.84         78.68         3.25 o                         
   0   1  15        254.67        248.72        10.23 o                         
   1   1  15         13.25         12.17         1.53 o                         
   2   1  15         83.88         93.26         6.96 o                         
   3   1  15         52.43         64.05         8.65 o                         
   4   1  15         14.90         15.86         1.46 o                         
   5   1  15         31.28         33.83         2.18 o                         
 -11   2  15          0.04          0.69         0.39 o                         
 -10   2  15         11.35         11.35         0.83 o                         
  -9   2  15        217.59        216.21         6.82 o                         
  -8   2  15        170.76        172.40         5.94 o                         
  -7   2  15         40.45         40.26         2.02 o                         
  -6   2  15        137.37        149.26         5.80 o                         
  -5   2  15        213.92        218.43         7.48 o                         
  -4   2  15        111.02        116.37         3.85 o                         
  -3   2  15        186.04        171.57         5.15 o                         
  -2   2  15        134.85        118.54         4.73 o                         
  -1   2  15         92.61         90.74         4.58 o                         
   0   2  15         43.16         42.62         3.04 o                         
   1   2  15        231.73        222.88        16.60 o                         
   2   2  15          0.44          0.84         0.66 o                         
   3   2  15          2.49          0.91         0.60 o                         
   4   2  15        112.97        127.54         8.97 o                         
 -10   3  15         26.90         21.77         1.47 o                         
  -9   3  15          0.97          0.87         0.52 o                         
  -8   3  15         20.87         22.59         1.24 o                         
  -7   3  15          6.27          4.22         0.72 o                         
  -6   3  15        249.14        271.79        10.74 o                         
  -5   3  15          5.55          6.13         0.79 o                         
  -4   3  15         50.42         54.42         2.15 o                         
  -3   3  15         23.40         18.53         1.18 o                         
  -2   3  15         69.73         64.56         2.73 o                         
  -1   3  15         42.04         37.94         2.74 o                         
   0   3  15         11.92         12.61         1.37 o                         
   1   3  15          1.00          2.07         0.75 o                         
   2   3  15         72.86         70.09         3.75 o                         
   3   3  15          7.44          6.67         1.92 o                         
  -9   4  15          3.69          4.49         0.65 o                         
  -8   4  15         19.01         17.75         1.20 o                         
  -7   4  15         13.46         12.52         0.97 o                         
  -6   4  15          1.38          1.62         0.60 o                         
  -5   4  15          8.67          9.79         0.90 o                         
  -4   4  15          1.26          0.76         0.58 o                         
  -3   4  15          0.14         -0.11         0.50 o                         
  -2   4  15          4.90          6.85         0.80 o                         
  -1   4  15         52.87         52.75         3.71 o                         
   0   4  15         69.75         72.86         4.03 o                         
   1   4  15          8.34          8.35         0.92 o                         
   2   4  15          2.46          3.78         0.72 o                         
  -6   5  15          0.05         -0.12         0.46 o                         
  -5   5  15         21.63         20.31         1.36 o                         
  -4   5  15          0.64          0.60         0.54 o                         
  -3   5  15         89.25         89.86         5.25 o                         
  -2   5  15         99.22        117.84        11.86 o                         
  -1   5  15         14.96         15.68         1.28 o                         
   0   5  15         42.28         37.01         2.89 o                         
 -11   0  16          4.83          7.29         1.03 o                         
 -10   0  16        188.06        205.89         8.21 o                         
  -9   0  16         59.93         68.15         3.93 o                         
  -8   0  16          0.45          1.04         0.89 o                         
  -7   0  16        657.19        677.84        58.20 o                         
  -6   0  16        689.97        693.82        54.37 o                         
  -5   0  16          2.38          2.56         1.23 o                         
  -4   0  16          0.36         -0.11         0.89 o                         
  -3   0  16        275.09        236.66         9.90 o                         
  -2   0  16        670.62        621.52        29.30 o                         
  -1   0  16         58.79         52.39         5.06 o                         
   0   0  16         92.56         65.34         6.57 o                         
   1   0  16          6.22          9.79         1.95 o                         
   2   0  16        627.47        667.86        42.23 o                         
   3   0  16         10.47         10.01         2.17 o                         
   4   0  16          1.54          2.90         1.04 o                         
 -11   1  16          3.64          2.27         0.44 o                         
 -10   1  16         25.17         29.39         1.29 o                         
  -9   1  16        366.46        440.06        14.62 o                         
  -8   1  16        295.37        326.17        13.16 o                         
  -7   1  16         38.53         45.27         2.22 o                         
  -6   1  16         74.35         67.51         4.89 o                         
  -5   1  16          2.86          2.93         0.88 o                         
  -4   1  16        115.80        118.52         5.17 o                         
  -3   1  16        243.30        215.73         6.42 o                         
  -2   1  16        124.84        105.52         4.44 o                         
  -1   1  16         37.73         33.49         2.11 o                         
   0   1  16        454.16        399.28        18.45 o                         
   1   1  16         90.69         97.26         6.98 o                         
   2   1  16        126.13        128.51        16.17 o                         
   3   1  16          8.50          7.97         1.52 o                         
   4   1  16          7.54          5.89         0.87 o                         
 -10   2  16          0.16          0.06         0.40 o                         
  -9   2  16          0.17         -0.20         0.43 o                         
  -8   2  16        303.82        342.00        11.43 o                         
  -7   2  16          0.41          0.47         0.60 o                         
  -6   2  16        226.89        245.22        10.32 o                         
  -5   2  16          1.73          3.21         0.75 o                         
  -4   2  16         57.45         56.99         3.23 o                         
  -3   2  16         53.08         40.17         2.99 o                         
  -2   2  16        125.48        121.47         6.62 o                         
  -1   2  16          0.21          0.24         0.79 o                         
   0   2  16          0.14          0.18         1.00 o                         
   1   2  16         11.61          9.91         1.37 o                         
   2   2  16         27.42         33.47         4.92 o                         
   3   2  16         57.87         70.46         4.69 o                         
  -9   3  16         23.42         23.58         1.36 o                         
  -8   3  16         13.26         15.01         1.58 o                         
  -7   3  16          0.20         -0.07         0.52 o                         
  -6   3  16         68.50         71.11         2.80 o                         
  -5   3  16        160.89        169.38         6.17 o                         
  -4   3  16          0.03          0.83         1.18 o                         
  -3   3  16        141.09        140.21         6.10 o                         
  -2   3  16        120.72        129.69        12.94 o                         
  -1   3  16         62.89         55.90         3.53 o                         
   0   3  16         16.01         14.78         2.13 o                         
   1   3  16          0.59          1.00         1.00 o                         
   2   3  16        129.75        114.17         6.40 o                         
  -8   4  16         28.67         27.55         2.63 o                         
  -7   4  16         18.31         17.36         1.46 o                         
  -6   4  16          9.29          9.13         0.83 o                         
  -5   4  16         22.38         23.30         1.34 o                         
  -4   4  16        431.08        452.27        14.65 o                         
  -3   4  16         94.48         77.37         9.02 o                         
  -2   4  16          3.05          3.79         0.90 o                         
  -1   4  16         33.27         33.08         4.21 o                         
   0   4  16         13.79          9.54         1.83 o                         
 -10   1  17         38.27         32.04         1.59 o                         
  -9   1  17          0.04         -0.03         0.49 o                         
  -8   1  17        265.70        280.46        11.26 o                         
  -7   1  17         14.89         14.44         1.17 o                         
  -6   1  17          0.65          0.07         0.61 o                         
  -5   1  17        155.52        163.62         6.08 o                         
  -4   1  17        230.88        184.16         8.56 o                         
  -3   1  17          0.37          0.33         0.71 o                         
  -2   1  17         62.74         52.23         2.74 o                         
  -1   1  17          0.98          0.32         0.87 o                         
   0   1  17        161.01        127.38         9.17 o                         
   1   1  17         86.20         88.09         8.38 o                         
   2   1  17         38.51         40.99         2.70 o                         
  -9   2  17        178.35        185.16         6.38 o                         
  -8   2  17          0.53          0.52         0.53 o                         
  -7   2  17        177.68        183.97        10.41 o                         
  -6   2  17         10.53         12.37         1.06 o                         
  -5   2  17         69.56         67.06         2.62 o                         
  -4   2  17        106.05        103.80         5.30 o                         
  -3   2  17          0.16          0.20         0.64 o                         
  -2   2  17          1.82          2.05         0.97 o                         
  -1   2  17        147.82        144.47        15.63 o                         
   0   2  17         52.73         53.27         4.55 o                         
   1   2  17         78.12         73.95         5.88 o                         
   2   2  17         31.56         22.95         2.44 o                         
  -8   3  17          0.30          0.23         0.50 o                         
  -7   3  17          1.07          1.48         0.66 o                         
  -6   3  17          2.31          3.43         0.74 o                         
  -5   3  17         46.51         39.55         1.98 o                         
  -4   3  17         32.44         30.54         1.97 o                         
  -3   3  17          5.12          5.01         0.92 o                         
  -2   3  17        110.58        109.81        10.39 o                         
  -1   3  17          2.46          2.92         1.62 o                         
   0   3  17          0.19          0.27         0.86 o                         
   1   3  17          0.38         -0.74         0.74 o                         
  -6   4  17         68.68         65.27         3.62 o                         
  -5   4  17         20.07         17.19         1.90 o                         
  -4   4  17          0.20          0.39         0.86 o                         
  -3   4  17         47.62         48.95         4.07 o                         
  -2   4  17          0.75          0.78         0.81 o                         
  -9   0  18          5.54          3.09         0.95 o                         
  -8   0  18         11.13         10.26         1.50 o                         
  -7   0  18        213.41        203.46        10.30 o                         
  -6   0  18         28.43         29.74         2.60 o                         
  -5   0  18         62.07         58.03         3.77 o                         
  -4   0  18         59.73         56.12         5.92 o                         
  -3   0  18        189.08        143.78        10.56 o                         
  -2   0  18         30.43         28.23         3.13 o                         
  -9   1  18          2.45          1.54         0.56 o                         
  -8   1  18          0.06         -0.36         0.59 o                         
  -7   1  18         29.90         31.60         1.61 o                         
  -6   1  18        328.61        309.18        13.40 o                         
  -5   1  18        158.41        165.81         5.97 o                         
  -4   1  18        153.88        139.72         6.03 o                         
  -3   1  18          1.77          1.51         1.02 o                         
  -2   1  18         15.64         12.63         2.13 o                         
  -1   1  18          2.52         -0.59         1.32 o                         
   0   1  18         25.54         18.86         2.30 o                         
   1   1  18         15.33         20.67         2.21 o                         
  -8   2  18         87.00         58.16         5.03 o                         
  -7   2  18         13.08         12.41         1.04 o                         
  -6   2  18          8.19          9.77         0.88 o                         
  -5   2  18          7.72          6.60         0.86 o                         
  -4   2  18         36.38         29.62         1.92 o                         
  -3   2  18         74.33         70.94         6.95 o                         
  -2   2  18        263.88        268.72        12.69 o                         
  -1   2  18         91.81         95.61         6.95 o                         
   0   2  18         68.66         50.47         4.20 o                         
  -6   3  18          8.28          6.00         0.98 o                         
  -5   3  18         18.49         15.24         1.23 o                         
  -4   3  18          0.67          0.55         0.70 o                         
  -3   3  18        168.79        151.95        11.24 o                         
  -2   3  18         53.27         61.05         4.75 o                         
  -7   1  19         16.48         11.94         1.02 o                         
  -6   1  19          0.12         -0.46         0.54 o                         
  -5   1  19         75.82         57.91         2.92 o                         
  -4   1  19          4.31          2.28         1.14 o                         
  -3   1  19         33.50         21.27         2.57 o                         
  -6   2  19         93.92         90.83         7.20 o                         
  -5   2  19          0.08         -0.46         1.00 o                         
  -4   2  19         82.07         71.18         5.80 o                         
  -3   2  19          3.92          6.12         1.41 o                         
                                                                                
